# Supplementary material for: CD103+ regulatory T cells underlie resistance to radio-immunotherapy and impair CD8+ T cell activation in glioblastoma
Source: Nat Cancer. 2023 Apr 20;4(5):665–81. doi: 10.1038/s43018-023-00547-6 (PMC10212765; doi:10.1038/s43018-023-00547-6)
Supplement: Supplementary file 2 — Supplementary Tables 1–13. [file 43018_2023_547_MOESM2_ESM.xlsx]

## Sheet: Index
Supplementary tables: index
Table	Contents
S1	Significance and median survival Figure 2
	Significance and median survival Figure 3
	Significance and median survival Figure 6
	Significance and median survival Extended Data Fig. 8
S2	Gene signatures for CD8 T cells, CD4 T cells and regulatory T cell in RT, RT+Conc.IT or RT+Adj.IT treatment regimens
S3	CD8 T cell enrichment for both RT+Conc.IT and RT+Adj.IT vs RT
S4	CD8 T cell enrichment for RT+Conc.IT vs RT and RT+Adj.IT
S5	CD8 T cell enrichment for RT+Adj.IT vs RT and RT+Adj.IT
S6	CD4 T cell enrichment for both RT+Conc.IT and RT+Adj.IT vs RT
S7	CD4 T cell enrichment for RT+Adj.IT vs RT and RT+Adj.IT
S8	CD4 T cell enrichment for RT+Conc.IT vs RT and RT+Adj.IT
S9	Regulatory T cell enrichment for RT+Conc.IT CD103+Tregs and RT+Conc.IT CD25+Tregs vs RT CD25+Tregs
S10	Regulatory T cell enrichment for RT+Conc.IT CD25+Tregs vs RT CD25+Tregs and RT+Conc.IT CD103+Tregs
S11	Regulatory T cell enrichment for RT+Conc.IT CD103+Tregs vs RT CD25+Tregs and RT+Conc.IT CD25+Tregs
S12	Differential gene expression list for RT+Conc.IT CD103+Tregs vs RT+Conc.IT CD25+Tregs
S13	List of antibodies used for in vivo studies
	List of antibodies used for human flow cytometry
	List of antibodies used for mouse flow cytometry
	List of antibodies used for mouse immunohistochemistry
	List of antibodies used for human imaging mass cytometry

## Sheet: S1. Sign.+Med. survival
Supplementary table 1: Significance and median survival Figure 2, 3, 6 and Extended Data Fig. 8
Fig. 2g - GL261	Cont	IT (aPD-1)	RT	RT+Adj.IT (aPD-1)
Cont	5.5	0.2382	<0.0001	<0.0001
IT	0.2382	7	0.0074	<0.0001
RT	<0.0001	0.0074	31	0.0095
RT+IT	<0.0001	<0.0001	0.0095	N.A.
Fig. 2h - PDG-Ink4a-OVA	Cont	IT (aPD-1)	RT	RT+Adj.IT (aPD-1)
Cont	5.5	0.1296	0.0002	<0.0001
IT	0.1296	11	0.0002	<0.0001
RT	0.0002	0.0002	40	0.6834
RT+IT	<0.0001	<0.0001	0.6834	31
Fig. 3b - PDG-Ink4a	Cont	IT (aPD-1)	RT	RT+Conc.IT (aPD-1)	RT+Adj.IT (aPD-1)
Cont	8.5	0.1240	<0.0001	<0.0001	<0.0001
IT	0.1240	12	<0.0001	<0.0001	<0.0001
RT	<0.0001	<0.0001	32	0.8277	0.0068
RT+Conc.IT	<0.0001	<0.0001	0.8277	30.5	0.1859
RT+Adj.IT	<0.0001	<0.0001	0.0068	0.1859	35
Fig. 3c - PDG-p53	Cont	IT (aPD-1)	RT	RT+Conc.IT (aPD-1)	RT+Adj.IT (aPD-1)
Cont	11	0.5097	0.0321	0.0171	0.0003
IT	0.5097	14	0.0192	0.0039	0.0010
RT	0.0321	0.0192	22	0.7245	0.3519
RT+Conc.IT	0.0171	0.0039	0.7245	19	0.0436
RT+Adj.IT	0.0003	0.0010	0.3519	0.0436	22.5
Fig. 6b - PDG-Ink4a	RT+Conc.IT (aPD-1)	RT+Conc.IT+aCD25 (aPD-1)
RT+Conc.IT (aPD-1)	33	0.0329
RT+Conc.IT+aCD25 (aPD-1)	0.0329	35.5
Fig. 6f - PDG-Ink4a	RT+Conc.IT+aCD25 (aPD-1)	RT+Conc.IT+aCD25+aCD8 (aPD-1)
RT+Conc.IT+aCD25	35.5	<0.0001
RT+Conc.IT+aCD25+aCD8	<0.0001	27
Extended Data Fig. 8h - PDG-Ink4a	Cont	aCD25	RT	RT+aCD25
Cont	7	0.9809	0.0007	<0.0001
aCD25	0.9809	9	0.0007	<0.0001
RT	0.0007	0.0007	25.5	0.4253
RT+aCD25	<0.0001	<0.0001	0.4253	24
Extended Data Fig. 8i - PDG-Ink4a	aCTLA-4	RT	RT+Conc.aCTLA-4	RT+Conc.aCTLA-4+aCD25	RT+Conc.IT (aPD-1)
aCTLA-4	6.5	<0.0001	0.0011	0.0004	0.0002
RT	<0.0001	29	0.6225	0.6208	0.8921
RT+Conc.aCTLA-4	0.0011	0.6225	27.5	0.2830	0.5222
RT+Conc.aCTLA-4+aCD25	0.0002	0.8921	0.5222	29	0.5426
RT+Conc.IT (aPD-1)	0.0004	0.6208	0.2830	0.5426	30
Extended Data Fig. 8k - PDG-Ink4a	RT+Conc.IT (aPD1)	RT+Conc.IT+aCD8 (aPD-1)
RT+Conc.IT	27	0.0533
RT+Conc.IT+aCD8	0.0533	33

## Sheet: S2. Signatures
Supplementary table 2: Gene signatures for CD8 T cells, CD4 T cells and regulatory T cells in RT, RT+Conc.IT or RT+Adj.IT treatment regimens
Cell Type	CD8 T cells			CD4 T cells			Regulatory T cells
Subset							CD25+	CD103+	CD25+ and CD103+ common
Treatment	RTIT common	RT+Conc.IT	RT+Adj.IT	RTIT common	RT+Conc.IT	RT+Adj.IT	RT+Conc.IT	RT+Conc.IT	RT+Conc.IT
	Drp2	Pdzd4	Smo	Itgb7	Tpra1	Itgb2	Wnt3	Acvrl1	Dgke
	Glra1	Has1	Axl	Pnkp	Ddx56	Gramd1a	Tbrg4	Haao	Mnt
	Slc26a3	Nqo1	Adgre1	Pld3	Cnn2	Glmp	Rdh13	Abhd15	Clec10a
	Cldn15	Slc5a1	Rdh13	Rps6ka1	Ncaph2	Tcf25	Oit3	Pdcd2l	Icosl
	Bcam	Tctex1d2	Blk	Stxbp2	Psen2	Acap1	Cox4i2	Jag2	Pxmp4
	Dusp3	Gip	Camk1g	Sgta	Lnx2	Akt1	Timm23	Cyp4f18	Top1mt
	Igf1r	Arnt2	Scube1	Wdr1	Irf1	Stat6	Rpain	Dnase2a	Vps9d1
	Myl2	Il10	Pex12	B4galnt1	Vsir	Def6	Elp5	Rasa4	Lman2l
	Bicc1	Slc13a3	P4ha2	Cnp	Snw1	Tgfb1	Rhbdf1	Tuft1	Oas1c
	Nipsnap3a	Pde7b	Ccl9	Ppp2r1a	Wars	Lcp2	Erlec1	Zmat5	Vps50
	Awat1	H2afy2	Styxl1	Ubc	Cma1	Hdgfl2	Kremen1	Sardh	Stk38l
	Tnr	Npc1l1	Rfx4	Tnfrsf13b	Myc	Mcm2	Zfp346	Kcnd1	Gstt1
	Slc12a5	Serf1	Pbld2	Crlf3	Bop1	Adgre5	Glrx	Blk	Armc6
	Rac3	Ly6f	Shc2	Rrp7a	Hcls1	Sh3gl1	Gtf2h2	Dnajb9	Naa20
	Gabrp	Mpv17l	Myo19	Anxa6	Slc29a1	Rad23a	Mrpl13	Unkl	Grin2d
	Spata48	Epb41l4a	Tomm20l	Mical1	Vps52	Ruvbl2	Rapgef3	Chdh	Hck
	Irak3	Dmrt1	Kif13a	Sgk1	Coro1b	Psap	Serpind1	Slpi	Crtc1
	1700093K21Rik	Cpeb1	Scamp1	Ifngr1	Stip1	Aamp	Gabrr2	Cwc25	Crot
	Hormad2	Ikzf2	Mefv	Tcp11l2	Dgka	Ptbp1	Slc25a27	Pex12	Insig2
	Tcam1	Slc16a14	Crybg3	Myo1g	Irf7	Emc10	Clic5	Btg2	Brd8
	L2hgdh	Fcnb	Itgb5	Dbnl	Ctla4	Apobec3	Mlst8	Mrps24	Tbccd1
	Slc10a1	Fastkd1	Epb42	Hif1a	Agfg1	Tmem115	Nme4	38231	Mtfp1
	Smoc1	Slc27a2	Snx24	Hnrnpk	Actr3	Adssl1	Anks1	Tmem94	Sh2b2
	Vsx2	Reg4	Ncf2	Lrp10	Dars	Nelfb	Trim26	Fkbp3	Jkamp
	Carmil1	Afm	Kifap3	Dcaf11	Lef1	Nolc1	Pggt1b	Serpina3n	Tbl2
	Catsper3	Dusp16	Lhx6	Sla	Phc2	Cd83	Pip5k1b	Arg2	Kit
	Gkap1	Synm	Nacc2	Hsf1	Rhoh	Srf	Nnt	Zfp839	Rfx5
	Ephx2	Stx1b	Lnx1	Tapbp	Eif2b1	Hspa8	Ccl20	Ctsl	Spo11
	Ppara	Cspg4	Nos1	Tap2	Rab35	Sqstm1	Hc	Catsper3	Prg4
	Vdr	Slc22a15	Slco2b1	Grk2	Ptcd1	Mapkapk2	Ttll11	Marveld2	Dhx34
	Dgkg	Nat8f2	Nnmt	Rps6ka4	Cd27	Traf4	Katnbl1	Clu	Sra1
	Masp1	Rubcnl	Galnt9	Fermt3	Sult1a1	Serinc3	Mtch2	Oplah	Eps8l1
	Zscan10	4930544G11Rik	Armcx1	Trim8	Prr14	Acadvl	Ltk	Clcn2	Prss16
	Tspo2	Txndc8	Map3k13	Lrrc45	Cog2	G3bp1	Il21	Soat2	Upk1a
	Sema4g	Sccpdh	Golgb1	Slc16a3	Birc3	Tnfaip3	Il2	Trip6	Tmem110
	Odf3	Stk32a	Lif	Plekhb2	Ets1	Pofut2	Serp1	Hmgxb3	Snai3
	Phkg1	Cuzd1	Cog5	Sp100	Atp1b3	Galnt10	Decr1	Fads3	P4htm
	Dhtkd1	Il17rd	Tmprss13	Traf2	Nt5e	Lrrc59	Kif24	Ms4a6b	Msh5
	Oprk1	Gucy1a2	Taar9	Vps16	Tagap	Cast	Nudt2	Snx15	Ddah2
	Adhfe1	Egflam	Slc22a20	Rbck1	Ldlrap1	Tkt	Pdzk1ip1	Rnf41	Tor2a
	Gsta3	Trpv3	Bcdin3d	Zgpat	Traf3ip3	Aco2	Ttll10	Bach1	Bcr
	Dst	Vwce	Sult6b1	Samhd1	Ifi206	Gsdmd	Chrna9	Pdgfa	Hyal2
	Cfap45	Tubg2	F11r	Sytl1	Tapbpl	Lmf2	Eln	Il17a	Tmem86a
	Mpzl1	She	Lgi2	Tnfrsf9	Vill	Nr4a1	Ing4	Phyh	Plcd1
	Selp	Mgat4e	Col16a1	Rhof	Foxp3	Pkmyt1	Ltbr	Egfl7	Mcoln2
	Bmp2	Kctd11	Agbl2	Nucb1	Tbc1d10c	Gnl1	Klrb1a	Tmem141	Thg1l
	Stmn2	Olfr1349	Atp1a3	Jak3	Pck2	Rbm22	Mtmr10	Traf2	Tmem167
	Pld1	Exd1	Mmrn2	Acsbg1	Adprhl2	Cd6	Hsd17b14	Fam210b	Mplkip
	Hemgn	Efna5	Tmem145	Pkm	Pars2	Rfk	Dusp9	Sike1	Zfp715
	Slc30a2	Zfp2	Zfp612	Lgals3bp	Irgm1	Ddb1	Ankrd10	Vcam1	Gfod2
	Rbp7	Prokr1	Kcnk13	Dusp5	Abhd17b	Ehd1	Ctrl	Mycl	Bcas1
	Dpysl5	Pls1	B230219D22Rik	Tbc1d9b	Gimap6	Frmd8	Bace1	Tmem50a	Rnf170
	Cckar	Apol10b	Nme9	Tap1	Selplg	Dpf2	Mcam	Ssu72	Ankrd28
	Eln	Emcn	Cfap58	Arid5a	P2ry10	Pitpnm1	Ldlr	Mxra8	Ankrd52
	Rassf8	Smim10l2a	Pla2g4f	Mcrs1	Gimap9	Rela	Eomes	Sgcb	Fhod1
	Ctbp2	Pgbd1	D930020B18Rik	Trpc4ap	Rinl	Men1	Dnajc13	Emilin1	Slc9a5
	Myom2	Saa2	Olfr1324	Gimap3	Zfp472	Acsl5	Eml4	Crybb1	Yes1
	Nr3c2	Col25a1	Nrsn1	Dusp10	Iigp1	Sfxn3	Igdcc4	Fam3c	Zdhhc12
	Cdh5	Gzmd	Mmp12	Klhdc4	Gimap4	Adam8	Trim69	Pot1a	Nat9
	Kcnj5	Olfr1387	Ankrd55	Arhgap9	Cebpb	Pgm2	Map3k13	Emc3	Fcrls
	Fam81a	Iqcf5	Olfr524	Mars	Ddx49	Pdia4	Ccp110	Cd27	Ncf1
	Ppp1r9a	Gm4951	Efcab5	Ppp1r15a	Actg1	4833439L19Rik	Zfp418	Ryr1	Diexf
	Apol6	Gm10647	Lrrc3	Plppr2	Stat4	Casp8	Ttyh2	Fbxo17	Lnx2
	Slc24a5	C5ar2	Sh3pxd2a	Ccrl2	Iqcf5	Itm2c	Elmod2	Sh3gl3	Dyrk3
	Ccdc180	Anapc15-ps	Olfr530	Tmc8	Myadm	Pdcd1	Tpbg	Fbxl19	Glod4
	Mlc1	Pramef6	Hs6st2	Xrcc1	Rab18	Rgs16	AI182371	Ptpn5	Timp2
	Cdhr3	Gm13088	Vmn1r51	Rasal3	Igtp	Capn2	Lzts1	Thumpd1	Igfbp4
	Rnase1	Ccpg1os	Dhrs3	Ezr	Ifi47	Nr4a2	Rps27l	Xkrx	Ttpal
	Slc26a8	Gm17334	Mei1	Socs3	Tgtp2	Sh3glb2	Tnfrsf23	Syap1	Tha1
	Entpd8	BC049352	Slc22a14	Kcnn4	Tgtp1	Gsn	Gstp2	Vegfc	Ghdc
	Wnt8b	Gm10406	C4b	Nfil3		Lpcat4	Tbkbp1	Kifc3	Eya2
	Xpnpep2	Pou3f2	4933415F23Rik	Nr1h2		Rpn2	Pln	2310022B05Rik	Zkscan6
	Aldh8a1	D830030K20Rik	Zfp94	Dlgap4		Crtc2	Slc35f1	Vps26b	Mtmr4
	Hdhd3	Gm5767	Cass4	Vps37b		Vcp	Arpin	Bco2	2810408A11Rik
	Fsd2	Vmn1r216	Yae1d1	Il2rb		Tnfrsf1b	Wdr93	Gorasp1	Slc25a35
	Disp2		Dnmt3c	Dok1		Plk3	Rsph4a	Acpp	Rad51d
	Iqsec3		Rasgef1b	Trp53i11		Nadk	Gbp2b	Oas2	Cxcl16
	Slc26a9		Gm5141	Sars		Tfip11	Igsf23	Abcc10	Ywhah
	Prdm14		Gm19410	Msto1		Irf5	Ccr6	Mgll	Nars2
	Capn13			Capza1		Mtpn	Thoc6	Rtp4	Plod1
	Fndc7			Grk6		Copg1	Ak7	Ephx4	Rps6kl1
	Vmn1r233			Ctsf		Sash3	Shtn1	Klf9	Tmc4
	Mtus1			Gimap1		Msn	Sdk2	Ifit1	Cep57l1
	Vwc2l			Bin2		Ptpn7	Cpsf2	Ly6d	Slc16a10
	Kctd4			Srp54b		Wwp2	Zmym6	Filip1	Cabcoco1
	Lcn10					Srpr	Dnal1	Trmt10b	Ifngr1
	Stx19					Clk3	Kcna4	Adamtsl2	Fgd6
	Tmem136					Cish	Spice1	Prr5	Btbd11
	Pkd1l3					Apeh	Exoc3l	Macrod1	Washc3
	Gphb5					Slc35a4	Mmp3	Plxnb2	Dram1
	Prss38					Chst2	Dsg2	C1qb	Ddc
	Cyp2g1					Hacd3	Fahd1	Paqr7	Irak3
	Olfr215					Lpcat2b	Pigz	Actr5	Slc36a1
	Olfr901					Klf9	Lancl3	Snn	Lyrm7
	Nav2					Nfkbiz	Tshz2	Cd84	Mrnip
	Dnajc5g					Pim3	Ccdc6	1700066M21Rik	Hormad2
	Tdrd9					Acaa1a	Fam160a1	Fcrla	Trim11
	9130230L23Rik					Ctbp1	Rab7b	Ctss	Prr11
	AU018091					Lasp1	P2ry10b	Ephx1	Tubd1
	Defb42					Ephx1	Zfp607b	Lefty1	Pctp
	Slc6a2					Akna	Tmem26	Gngt2	Rnaseh1
	Arhgap24					Flywch1	Sycp2	AW209491	Rnf144a
	Colq					Os9	Mmgt1	Mettl22	Dus4l
	Tas2r138					Efhd2	3300002I08Rik	Icmt	Adcy3
	Olfr801					Arhgef1	Snu13	Ypel5	Kif3c
	Cela2a					Arhgef10l	Lrrc51	Rundc3b	Recql5
	Olfr286					Ikbke	Gm10184	Siah1b	Llgl2
	Olfr767					Dlgap3	Map7d3	Pde9a	Camkk1
	Fcrl1					2510039O18Rik	Fcrl6	Lrrc29	Slc46a1
	Olfr392					Mtfr1l	Il1rl2	Il17f	Rph3al
	Ccdc177					Pygo2	1700029J07Rik	Vwa1	Xylt2
	Klk1b8					Kcna3	Armc2	Ypel3	Snx11
	Ccr1l1					Tob2	Gspt2	Rfesd	Cacnb1
	Zfp760					Plekho2	Uprt	Dnd1	Ston2
	Trcg1					Ppp6r1	Tomt	Phf11a	Ptpn21
	BC080695					Jun	Hsbp1l1	Gapt	Gstz1
	Zfp352					Junb	Mphosph8	Lyrm4	Fut8
	Ssxb5					Actn4	C730034F03Rik	Cstad	Timm9
	Ang					Adap1	Lrch4	Abhd17b	Dhrs7
	Slc39a2					Slc44a2	Gm3604	Lxn	Akr1c12
	Zfp9					Pkn1	Olfr1471	Gimap6	Slc25a29
	Iqck					Rrp1	Esp16	Amigo2	Zfyve21
	Cd80					Dpp3		Smim5	Pxdc1
	Olfr1079					Htatsf1		Zfp683	Rpp40
	Tmem92					H2-Q6		Tmie	Zfp369
	Wfdc3					Hspa1b		Tifab	Cep72
	Gsdmc					Lrrc32		Cxcr3	Zcchc9
	AC168977.1					1700047I17Rik2		Armcx6	Ankra2
	AU015836							Rps27rt	F2rl1
	Rpl9-ps1							Olfr332	Nln
	Olfr607							Msantd1	Txndc16
	Olfr1274-ps							Gm6563	Rnase6
	Abhd12b							Rinl	Mtrf1
	Myocos							Fbxo6	Rem2
	Gm3696							Tpm3-rs7	4931414P19Rik
	Olfr462							Mtfmt	Emc9
	Gm3252							Tcea2	Myo10
	Gm28285							Pla2g16	Trmu
								Sap18b	Tab1
								Ppp1r1b	Syngr1
								Nectin2	Pde1b
								Tmem65	Apod
								9130023H24Rik	Alcam
								Klk1	Fopnl
								Ipcef1	Arl6
								Cdc26	Riox2
								Insm1	Wdr53
								Syt11	Itgb5
								Ccnd1	Pigp
								Cited4	Ripply3
								Lsmem1	Nckap5l
								C4b	Krt18
								Wdfy1	Map3k12
								Omp	Cep89
								Ceacam1	Wrb
								Foxr1	Pigx
								AI606181	1700010I14Rik
								Ptar1	Tnfrsf21
								Evi2a	Enpp5
								Srp54c	Rsph9
								Zfp882	Tmprss3
								Gm6904	Prss41
								Gm28043	Dnase1l2
								Hist1h3f	Zfp523
									Thumpd2
									Dync2li1
									Col11a2
									Arap3
									Gabbr1
									Ik
									Napg
									Fads2
									Tmem216
									Ms4a6d
									Gna14
									Tm7sf2
									Gldc
									Aldh3b1
									Slc29a2
									Kcnk7
									Esrra
									Noc3l
									Tctn3
									Maged1
									Cutc
									Cwf19l1
									Twnk
									Dnase1l3
									Itga7
									Paox
									Inpp5a
									Lmntd2
									Cd151
									Farp1
									6030468B19Rik
									Cbx2
									Pfkfb4
									Pgm2
									Unc5a
									Lactb2
									Rftn2
									Mob4
									Orc2
									Kdelc1
									Chst10
									Sema4c
									Asb1
									Ddx59
									Ube2t
									Ppfia4
									Lamc2
									Rgl1
									Slamf9
									Blzf1
									Irf6
									Fcgr2b
									Dusp12
									Mettl13
									Lrsam1
									Arl6ip6
									Pkp4
									Gatm
									Sord
									Mdk
									Harbi1
									Pacsin3
									Adal
									Spint1
									Zc3h8
									Il1a
									Mgme1
									Acss1
									E2f5
									Car13
									Dhx35
									1810062G17Rik
									Clcc1
									Dclk2
									Fmo5
									Them4
									Manba
									Spaca1
									Polr1e
									Trmo
									Snx30
									Reck
									Dph2
									Caap1
									Cpt2
									Ccdc30
									Svbp
									Mycbp
									Mutyh
									Ipp
									Zbtb8a
									Fgr
									Casp9
									Plekhm2
									Zbtb48
									H6pd
									Ctnnbip1
									Arhgef16
									Pex10
									Trmt44
									Hgfac
									Zbtb49
									Abcg3
									Gpat3
									Cxcl3
									2010109A12Rik
									Ccng2
									Zcchc8
									Nipsnap2
									Aldh2
									Mrm2
									Oasl2
									Tmem168
									Mmab
									Zfp12
									Gm20605
									Cep41
									Igf2bp3
									Gstk1
									Lrig1
									M1ap
									Klrb1f
									Klrc1
									Ppm1n
									Trpm1
									Ccdc90b
									Tmem126b
									Qprt
									Myo7a
									9130019O22Rik
									Tacc2
									Acadsb
									Lhpp
									Usp11
									Zfp300
									Stard8
									Efnb1
									Fgf16
									Chic1
									Erlin2
									Plat
									Dctd
									Nudt7
									Cx3cl1
									B3gnt3
									Pbx4
									Lpar2
									Cep57
									Tmem231
									Oaf
									Acat1
									Tmem218
									Lca5
									Lrrc1
									Fam96a
									Trip4
									Rbpms2
									Rwdd2a
									Nmnat3
									Pccb
									Gpr19
									Lmo2
									Snx33
									Ablim3
									Troap
									Srxn1
									Rims3
									Foxj3
									Calhm2
									Lss
									Ybey
									Shf
									Galnt9
									Catsper2
									Zfp7
									Engase
									Ccdc17
									Ypel4
									Zfp551
									Tldc1
									Scn11a
									Mks1
									Pomt2
									Rnf43
									Gas2l1
									Trmt5
									Caskin2
									Sec22a
									Tmem5
									BC030867
									Fam214a
									Arl4d
									Atcay
									Zc4h2
									Eef2k
									1700020L24Rik
									Wnk4
									Neil2
									Sppl2b
									Trim13
									Hpse
									Cops4
									Muc20
									Gtf3c4
									Pawr
									Fmnl2
									Ptpn23
									Rfxank
									Qsox2
									P2ry12
									Megf11
									Rnf13
									Sh3tc1
									Ppp6r2
									Fut7
									Zscan12
									Pnpla7
									Siah1a
									Hspb6
									Tmem177
									Trim3
									Apbb1
									Lrrc20
									Mgarp
									Prf1
									Lipt1
									Man1c1
									Slc12a9
									Letm2
									Fbxo27
									Bcdin3d
									Kdf1
									Ahdc1
									Tgm2
									Fdxacb1
									Wdr19
									Chchd5
									Nsrp1
									Acer2
									Kdm1b
									Tmem181a
									Fbxo8
									Bphl
									Kcnh2
									Fbxo25
									Trp53inp2
									Ift172
									Lrrc56
									Rtel1
									1700028J19Rik
									Bloc1s5
									Naif1
									Hexdc
									Heatr5b
									Mocos
									Kyat1
									Capsl
									Usp53
									Wdr34
									Cc2d2a
									Kmo
									Trim14
									Slc26a11
									Urb1
									Gorab
									Gpr34
									Ints13
									BC052040
									Hey1
									Il7
									Pex2
									Mterf1a
									Mis12
									Apobec2
									Iqcc
									Wdr25
									Gm21988
									Cables1
									Slc22a2
									Gm11992
									Pif1
									Nbl1
									Otud3
									Ttc1
									Gtf3c3
									Cep78
									Cdc42ep4
									Rragb
									Mapk1ip1
									Phlda3
									Rhod
									Wipi1
									Tdrkh
									Zbed3
									Kank3
									Inka1
									Bend6
									Nxt2
									Ccno
									Tbc1d8b
									Apobr
									Exog
									Hic1
									Upf2
									2510009E07Rik
									Otud1
									Zc2hc1a
									Pxylp1
									Zfp3
									Lysmd4
									Gimap7
									Klri2
									Cep68
									Pheta1
									1810030O07Rik
									Zfp507
									Tceal3
									9930012K11Rik
									Pard6b
									Serpinb1a
									Cd300c2
									Gm1123
									Coa4
									Cfap43
									Tubb2b
									Bola3
									Zfp688
									B230219D22Rik
									Stard5
									Tmem229b
									Slc25a23
									Zfp322a
									Lrrc75a
									Cmtr2
									B3gntl1
									Tifa
									Mpeg1
									Tefm
									Zfp654
									Dusp18
									Gm527
									Mageh1
									Zfp358
									Gpr15
									Ctdspl
									D930020B18Rik
									Cd300lf
									Rgmb
									Zbtb33
									Rbm15
									Ankrd46
									Pskh1
									E130311K13Rik
									Atxn7l2
									Olfr729
									Tmem121
									Rd3
									Gpr55
									Morn4
									Amz1
									Tdrp
									Sarm1
									Nudt6
									Ch25h
									Zfp623
									Zfp940
									Tatdn1
									Gimap9
									Nat2
									Rpusd3
									Spryd4
									Ppp1r37
									B3gnt2
									Kctd14
									Tbc1d22a
									Klhdc1
									B630019K06Rik
									Rft1
									Tmco1
									D930048N14Rik
									Hook2
									Repin1
									Aph1c
									Clec12a
									Lins1
									Dand5
									Slamf8
									Usp21
									Zfp472
									Rpia
									Cpsf3
									Sh3bp2
									Xlr
									5830411N06Rik
									Srsf12
									Arntl
									Foxd2
									Lair1
									Hmcn2
									Rtl6
									Dnaaf3
									Per2
									Zkscan5
									Zfp658
									Prelid2
									Nbeal2
									Tsnax
									Acbd4
									Nat8f1
									Scimp
									Tmem140
									Homez
									Bloc1s2
									Colq
									Gm6169
									Zfp595
									Zfp729b
									Pirb
									Rsl1
									Olfr482
									Zfp933
									Zfp426
									Fcgr3
									Zfp341
									Fcrl1
									Tor3a
									Eno3
									Zbtb40
									Acyp2
									Trmt61a
									Prcp
									Zfp873
									Adgrg5
									Cyp2d22
									Zscan20
									Rbak
									Zfp27
									Zfp119b
									Tlr12
									Kdr
									Clip2
									Alg11
									Gm10131
									Tnnt1
									Phactr4
									Zfp772
									Nipal1
									Tspan6
									Zfp763
									Lpar5
									Pex26
									Zfp760
									Gm10226
									Tnfrsf13c
									Ap5s1
									Nat8f4
									Pnp2
									Gm4841
									Hist2h2be
									Fam196b
									Nlrp1b
									Hs3st3b1
									Fv1
									Tmem35b
									Zfp827
									Setdb2
									2410004P03Rik
									Cebpd
									Ang
									Zfp951
									Noxred1
									Gprasp2
									Gm8773
									Sh3d21
									Cdkn2b
									Trim68
									Exoc8
									Gm10642
									A430078G23Rik
									Zfp972
									Mafb
									Zcchc3
									Kiz
									Anapc15-ps
									Platr25
									Ranbp6
									Chst14
									Yae1d1
									Carns1
									Alg10b
									Gm12184
									Nrarp
									Hmga1b
									Raet1d
									Zfp990
									Ndufaf8
									AU022252
									Fam174b
									Zfp566
									Zfp931
									Wdr92
									Zfp429
									Zfp456
									Insl3
									Tmppe
									Rab9
									2610042L04Rik
									Gm2974
									H2-Q1
									B230307C23Rik
									Gm12216
									Ugt1a7c
									Gm3667
									Apold1
									Gm17655
									Phf11c
									Gm3248
									Gm8206
									Cyp4f17
									Siah3
									Inafm1
									Gm4707
									Gm3696
									Zfp963
									Zfp955a
									Gm3252
									Gm3468
									Rnaset2b
									Rbm4
									Zfp870
									Zfp433
									Gm3591
									Zfp955b
									Ccdc166
									Sowahc
									BC024063
									Srp54b
									Gm3435

## Sheet: S3. CD8 Enr. RTIT
Supplementary table 3: CD8 T cell enrichment for both RT+Conc.IT and RT+Adj.IT vs RT
column_label	Term	Overlap	P.value	Adjusted.P.value	Old.P.value	Old.Adjusted.P.value	Odds.Ratio	Combined.Score	Genes
GO_Biological_Process_2015	chloride transmembrane transport (GO:1902476)	6/84	2.52893e-05	0.0246388	0	0	11.5291	122.037	GLRA1;GABRP;SLC12A5;SLC26A8;SLC26A9;SLC26A3
GO_Molecular_Function_2015	chloride transmembrane transporter activity (GO:0015108)	6/86	2.89228e-05	0.00734639	0	0	11.2398	117.466	GLRA1;GABRP;SLC12A5;SLC26A8;SLC26A9;SLC26A3
GO_Biological_Process_2015	chloride transport (GO:0006821)	6/92	4.24076e-05	0.0246388	0	0	10.4524	105.237	GLRA1;GABRP;SLC12A5;SLC26A8;SLC26A9;SLC26A3
GO_Biological_Process_2015	sulfate transmembrane transport (GO:1902358)	3/13	8.73868e-05	0.0302115	0	0	44.1156	412.267	SLC26A8;SLC26A9;SLC26A3
GO_Biological_Process_2015	inorganic anion transmembrane transport (GO:0098661)	6/108	0.000103998	0.0302115	0	0	8.8057	80.7583	GLRA1;GABRP;SLC12A5;SLC26A8;SLC26A9;SLC26A3
GO_Molecular_Function_2015	sulfate transmembrane transporter activity (GO:0015116)	3/14	0.000110658	0.0140536	0	0	40.103	365.301	SLC26A8;SLC26A9;SLC26A3
GO_Biological_Process_2015	sulfate transport (GO:0008272)	3/15	0.000137625	0.0319841	0	0	36.7593	326.826	SLC26A8;SLC26A9;SLC26A3
GO_Molecular_Function_2015	inorganic anion transmembrane transporter activity (GO:0015103)	6/119	0.000177281	0.0150098	0	0	7.94409	68.6192	GLRA1;GABRP;SLC12A5;SLC26A8;SLC26A9;SLC26A3
Jensen_COMPARTMENTS	Extracellular matrix component	6/122	0.000203051	0.124267	0	0	7.73746	65.7843	DST;ELN;SMOC1;TNR;ANG;COLQ
GO_Cellular_Component_2015	extracellular matrix part (GO:0044420)	6/127	0.000252485	0.0348429	0	0	7.41585	61.4341	DST;ELN;SMOC1;TNR;ANG;COLQ
GO_Biological_Process_2015	inorganic anion transport (GO:0015698)	6/127	0.000252485	0.0488979	0	0	7.41585	61.4341	GLRA1;GABRP;SLC12A5;SLC26A8;SLC26A9;SLC26A3
GO_Molecular_Function_2015	secondary active transmembrane transporter activity (GO:0015291)	7/191	0.000366904	0.0232984	0	0	5.71465	45.2053	SLC12A5;SLC10A1;SLC26A8;SLC26A9;SLC26A3;SLC6A2;SLC24A5
GO_Molecular_Function_2015	anion:anion antiporter activity (GO:0015301)	3/24	0.000585002	0.0255475	0	0	20.9958	156.29	SLC26A8;SLC26A9;SLC26A3
GO_Molecular_Function_2015	calcium-dependent protein binding (GO:0048306)	4/56	0.000603485	0.0255475	0	0	11.372	84.2981	SELP;STMN2;RAC3;MASP1
GO_Molecular_Function_2015	sulfur compound transmembrane transporter activity (GO:1901682)	3/26	0.000743945	0.0269946	0	0	19.1681	138.078	SLC26A8;SLC26A9;SLC26A3
GO_Molecular_Function_2015	antiporter activity (GO:0015297)	4/62	0.000887792	0.0281874	0	0	10.1925	71.6203	SLC26A8;SLC26A9;SLC24A5;SLC26A3
BioPlanet_2019	SLC26 family multifunctional anion exchangers	2/7	0.000970317	0.212299	0	0	58.4029	405.193	SLC26A9;SLC26A3
WikiPathway_2021_Human	Cerebral organic acidurias, including diseases WP4519	2/7	0.000970317	0.10797	0	0	58.4029	405.193	ADHFE1;L2HGDH
GO_Biological_Process_2015	anion transmembrane transport (GO:0098656)	6/172	0.00124974	0.177783	0	0	5.39321	36.0526	GLRA1;GABRP;SLC12A5;SLC26A8;SLC26A9;SLC26A3
GO_Biological_Process_2015	regulation of transmission of nerve impulse (GO:0051969)	2/8	0.00128791	0.177783	0	0	48.6667	323.864	GLRA1;TNR
GO_Biological_Process_2015	sulfur compound transport (GO:0072348)	3/32	0.00137698	0.177783	0	0	15.1977	100.12	SLC26A8;SLC26A9;SLC26A3
GO_Cellular_Component_2015	synapse (GO:0045202)	7/243	0.00150929	0.0758265	0	0	4.44372	28.8669	GLRA1;GABRP;CTBP2;IQSEC3;VWC2L;PPP1R9A;COLQ
GO_Molecular_Function_2015	chloride channel activity (GO:0005254)	4/72	0.00155261	0.0401712	0	0	8.6892	56.2002	GLRA1;GABRP;SLC26A8;SLC26A9
GO_Molecular_Function_2015	anion transmembrane transporter activity (GO:0008509)	7/245	0.00158154	0.0401712	0	0	4.40593	28.4154	GLRA1;GABRP;SLC12A5;SLC10A1;SLC26A8;SLC26A9;SLC26A3
GO_Cellular_Component_2015	inhibitory synapse (GO:0060077)	2/9	0.0016484	0.0758265	0	0	41.7122	267.29	GLRA1;IQSEC3
WikiPathway_2021_Human	Eicosanoid metabolism via cytochrome P450 monooxygenases (CYP) pathway WP4720	2/9	0.0016484	0.10797	0	0	41.7122	267.29	EPHX2;PPARA
BioPlanet_2019	SLC-mediated transmembrane transport	7/251	0.0018146	0.212299	0	0	4.29627	27.1176	SLC12A5;SLC30A2;SLC26A9;SLC39A2;SLC26A3;SLC6A2;SLC24A5
Jensen_COMPARTMENTS	A band	3/36	0.00194271	0.372044	0	0	13.3529	83.3709	DST;MYL2;MYOM2
Jensen_COMPARTMENTS	Neuronal cell body	9/403	0.00195632	0.372044	0	0	3.44729	21.4997	DRP2;GLRA1;SLC12A5;DPYSL5;STMN2;RAC3;OPRK1;ANG;PPP1R9A
GO_Biological_Process_2015	regulation of steroid metabolic process (GO:0019218)	4/77	0.00198888	0.231108	0	0	8.09201	50.3338	BMP2;VDR;EPHX2;IGF1R
GO_Molecular_Function_2015	bicarbonate transmembrane transporter activity (GO:0015106)	2/10	0.0020512	0.047364	0	0	36.4963	225.888	SLC26A9;SLC26A3
GO_Molecular_Function_2015	anion channel activity (GO:0005253)	4/80	0.00228776	0.0484243	0	0	7.77141	47.2516	GLRA1;GABRP;SLC26A8;SLC26A9
BioPlanet_2019	Cell adhesion molecules (CAMs)	5/133	0.0023076	0.212299	0	0	5.79594	35.1903	SELP;CDH5;CLDN15;CD80;MPZL1
GO_Molecular_Function_2015	secondary active sulfate transmembrane transporter activity (GO:0008271)	2/11	0.0024957	0.0487622	0	0	32.4395	194.416	SLC26A9;SLC26A3
Jensen_COMPARTMENTS	Inhibitory synapse	2/11	0.0024957	0.372044	0	0	32.4395	194.416	GLRA1;IQSEC3
GO_Biological_Process_2015	sperm capacitation (GO:0048240)	2/13	0.00350751	0.370521	0	0	26.5388	150.02	CATSPER3;SLC26A3
Jensen_COMPARTMENTS	External side of plasma membrane	6/212	0.00356463	0.372044	0	0	4.33716	24.4472	SELP;CDH5;GLRA1;KCNJ5;BCAM;CD80
Jensen_COMPARTMENTS	Basement membrane	4/91	0.00364749	0.372044	0	0	6.78504	38.0893	DST;SMOC1;ANG;COLQ
KEGG_2021_Human	Cell adhesion molecules	5/148	0.00365618	0.511865	0	0	5.18403	29.0893	SELP;CDH5;CLDN15;CD80;MPZL1
GO_Biological_Process_2015	regulation of steroid hormone biosynthetic process (GO:0090030)	2/14	0.00407365	0.394465	0	0	24.326	133.871	BMP2;IGF1R
BioPlanet_2019	Transport of inorganic cations/anions and amino acids/oligopeptides	4/95	0.00425387	0.276287	0	0	6.48548	35.4103	SLC12A5;SLC26A9;SLC24A5;SLC26A3
Jensen_COMPARTMENTS	Lamina lucida	3/48	0.00443116	0.373933	0	0	9.78617	53.0322	BCAM;DST;SMOC1
Jensen_COMPARTMENTS	Cell body	9/463	0.00488801	0.373933	0	0	2.98248	15.8697	DRP2;GLRA1;SLC12A5;DPYSL5;STMN2;RAC3;OPRK1;ANG;PPP1R9A
GO_Cellular_Component_2015	growth cone (GO:0030426)	4/99	0.00492492	0.125866	0	0	6.21115	33.0026	STMN2;RAC3;ANG;PPP1R9A
GO_Molecular_Function_2015	extracellular matrix binding (GO:0050840)	3/51	0.00525579	0.0931318	0	0	9.17315	48.1446	BCAM;ELN;SMOC1
BioPlanet_2019	Nuclear receptor transcription pathway	3/51	0.00525579	0.276287	0	0	9.17315	48.1446	VDR;PPARA;NR3C2
GO_Cellular_Component_2015	basal lamina (GO:0005605)	2/16	0.00532358	0.125866	0	0	20.8487	109.156	ANG;COLQ
GO_Biological_Process_2015	2-oxoglutarate metabolic process (GO:0006103)	2/16	0.00532358	0.475846	0	0	20.8487	109.156	ADHFE1;L2HGDH
GO_Cellular_Component_2015	site of polarized growth (GO:0030427)	4/102	0.00547245	0.125866	0	0	6.0201	31.3529	STMN2;RAC3;ANG;PPP1R9A
GO_Molecular_Function_2015	active transmembrane transporter activity (GO:0022804)	7/307	0.00549991	0.0931318	0	0	3.48433	18.129	SLC12A5;SLC10A1;SLC26A8;SLC26A9;SLC26A3;SLC6A2;SLC24A5
GO_Biological_Process_2015	regulation of steroid biosynthetic process (GO:0050810)	3/53	0.00585341	0.485833	0	0	8.80533	45.2659	BMP2;VDR;IGF1R
BioPlanet_2019	Zinc transporters	2/17	0.00600625	0.276287	0	0	19.4578	99.526	SLC30A2;SLC39A2
WikiPathway_2021_Human	Drug Induction of Bile Acid Pathway WP2289	2/17	0.00600625	0.262273	0	0	19.4578	99.526	VDR;SLC10A1
Jensen_COMPARTMENTS	Immunoglobulin complex, circulating	4/106	0.0062638	0.41971	0	0	5.78285	29.3362	SELP;BCAM;DST;MYOM2
Jensen_COMPARTMENTS	Plasma membrane part	28/2517	0.006858	0.41971	0	0	1.7767	8.85215	CATSPER3;CD80;MLC1;PLD1;SLC6A2;IGF1R;DRP2;CDH5;GLRA1;CCKAR;VWC2L;SLC39A2;MPZL1;GABRP;KCNJ5;DUSP3;SLC12A5;DST;SLC10A1;IQSEC3;OPRK1;SELP;BCAM;BMP2;CLDN15;SLC26A8;SLC26A9;SLC26A3
GO_Molecular_Function_2015	steroid hormone receptor activity (GO:0003707)	3/57	0.00716653	0.113769	0	0	8.15144	40.2545	VDR;PPARA;NR3C2
GO_Biological_Process_2015	steroid hormone mediated signaling pathway (GO:0043401)	3/59	0.00788323	0.552787	0	0	7.85952	38.0638	VDR;PPARA;NR3C2
KEGG_2021_Human	Mineral absorption	3/60	0.00825686	0.57798	0	0	7.72125	37.0366	VDR;SLC26A9;SLC26A3
Jensen_COMPARTMENTS	Basal lamina	2/20	0.00827845	0.422201	0	0	16.2124	77.7239	ANG;COLQ
Jensen_COMPARTMENTS	Collagen sheet	2/20	0.00827845	0.422201	0	0	16.2124	77.7239	BMP2;ELN
GO_Biological_Process_2015	regulation of hormone biosynthetic process (GO:0046885)	2/22	0.00997471	0.552787	0	0	14.5897	67.225	BMP2;IGF1R
WikiPathway_2021_Human	PI3K/AKT/mTOR - VitD3 signaling WP4141	2/22	0.00997471	0.326672	0	0	14.5897	67.225	VDR;CD80
BioPlanet_2019	Transmembrane transport of small molecules	8/432	0.0103148	0.340858	0	0	2.82119	12.9046	GLRA1;SLC12A5;SLC30A2;SLC26A9;SLC39A2;SLC26A3;SLC6A2;SLC24A5
Jensen_COMPARTMENTS	Cell surface	11/715	0.0107476	0.473125	0	0	2.35704	10.6846	SELP;CDH5;GLRA1;KCNJ5;BCAM;BMP2;CD80;TNR;SLC26A9;SLC6A2;MPZL1
Jensen_COMPARTMENTS	platelet-derived growth factor complex	6/268	0.0108231	0.473125	0	0	3.40042	15.3905	SELP;CDH5;BMP2;ELN;ANG;IGF1R
BioPlanet_2019	Collagen binding in corneal epithelia mediated by Erk and PI-3 Kinase	2/23	0.0108757	0.340858	0	0	13.8943	62.8191	MYL2;MLC1
GO_Biological_Process_2015	anion transport (GO:0006820)	8/443	0.0118689	0.552787	0	0	2.74829	12.1855	GLRA1;GABRP;SLC12A5;SLC10A1;SLC26A8;SLC26A9;PPARA;SLC26A3
GO_Molecular_Function_2015	symporter activity (GO:0015293)	4/130	0.0126261	0.173198	0	0	4.67567	20.442	SLC12A5;SLC10A1;SLC6A2;SLC24A5
GO_Molecular_Function_2015	organic anion transmembrane transporter activity (GO:0008514)	4/130	0.0126261	0.173198	0	0	4.67567	20.442	SLC10A1;SLC26A8;SLC26A9;SLC26A3
GO_Biological_Process_2015	membrane hyperpolarization (GO:0060081)	2/25	0.0127808	0.552787	0	0	12.6848	55.3033	GLRA1;SLC26A3
BioPlanet_2019	Metal ion solute carrier family (SLC) transporters	2/25	0.0127808	0.340858	0	0	12.6848	55.3033	SLC30A2;SLC39A2
GO_Molecular_Function_2015	oxidoreductase activity, acting on CH-OH group of donors (GO:0016614)	4/131	0.0129558	0.173198	0	0	4.63862	20.1604	BMP2;CTBP2;ADHFE1;L2HGDH
Jensen_COMPARTMENTS	Growth cone	4/132	0.0132909	0.511778	0	0	4.60215	19.8844	STMN2;RAC3;ANG;PPP1R9A
GO_Biological_Process_2015	zinc ion transport (GO:0006829)	2/26	0.0137838	0.552787	0	0	12.1556	52.0779	SLC30A2;SLC39A2
BioPlanet_2019	RXR/VDR pathway	2/26	0.0137838	0.340858	0	0	12.1556	52.0779	VDR;PPARA
GO_Biological_Process_2015	cell fate commitment (GO:0045165)	4/134	0.0139775	0.552787	0	0	4.53088	19.3483	BMP2;PRDM14;WNT8B;VSX2
GO_Molecular_Function_2015	sulfur compound binding (GO:1901681)	5/206	0.0142141	0.180519	0	0	3.67729	15.6414	SELP;GLRA1;ANG;NAV2;DHTKD1
BioPlanet_2019	RANKL regulation of apoptosis and immune response	3/74	0.0145889	0.340858	0	0	6.19437	26.1866	CDH5;BMP2;CD80
GO_Cellular_Component_2015	cell periphery (GO:0071944)	2/27	0.0148199	0.292164	0	0	11.6688	49.1466	CDH5;RAC3
BioPlanet_2019	Mammalian calpain regulation of cell motility	2/27	0.0148199	0.340858	0	0	11.6688	49.1466	MYL2;MLC1
Jensen_COMPARTMENTS	Site of polarized growth	4/137	0.0150491	0.511778	0	0	4.42801	18.5819	STMN2;RAC3;ANG;PPP1R9A
Jensen_COMPARTMENTS	Symmetric synapse	3/75	0.0151216	0.511778	0	0	6.10802	25.6026	IQSEC3;TNR;OPRK1
Jensen_COMPARTMENTS	Rod spherule	3/75	0.0151216	0.511778	0	0	6.10802	25.6026	SLC12A5;CTBP2;VSX2
GO_Biological_Process_2015	cellular response to organic cyclic compound (GO:0071407)	6/291	0.0156919	0.552787	0	0	3.12233	12.9721	BMP2;VDR;MLC1;PPARA;SLC26A3;NR3C2
Jensen_COMPARTMENTS	Actin cytoskeleton-regulatory complex	2/28	0.0158885	0.511778	0	0	11.2195	46.4728	PPP1R9A;IGF1R
GO_Biological_Process_2015	neuromuscular process (GO:0050905)	3/79	0.0173613	0.552787	0	0	5.78538	23.4511	GLRA1;TNR;RAC3
Jensen_COMPARTMENTS	glutamate-cysteine ligase complex	3/79	0.0173613	0.531255	0	0	5.78538	23.4511	AWAT1;SLC30A2;SMOC1
GO_Molecular_Function_2015	vitamin binding (GO:0019842)	3/80	0.0179486	0.205994	0	0	5.70996	22.9554	RBP7;VDR;DHTKD1
GO_Biological_Process_2015	regulation of hormone metabolic process (GO:0032350)	2/30	0.0181214	0.552787	0	0	10.417	41.7791	BMP2;IGF1R
GO_Molecular_Function_2015	solute:cation symporter activity (GO:0015294)	3/82	0.0191561	0.205994	0	0	5.56484	22.0097	SLC12A5;SLC10A1;SLC6A2
GO_Molecular_Function_2015	steroid binding (GO:0005496)	3/82	0.0191561	0.205994	0	0	5.56484	22.0097	TSPO2;VDR;NR3C2
GO_Biological_Process_2015	monovalent inorganic cation homeostasis (GO:0055067)	3/82	0.0191561	0.552787	0	0	5.56484	22.0097	SLC26A9;SLC26A3;NR3C2
GO_Biological_Process_2015	bicarbonate transport (GO:0015701)	2/31	0.0192846	0.552787	0	0	10.0573	39.7107	SLC26A9;SLC26A3
GO_Molecular_Function_2015	ion channel activity (GO:0005216)	7/396	0.0201395	0.205994	0	0	2.67492	10.4457	GLRA1;GABRP;KCNJ5;CATSPER3;SLC26A8;SLC26A9;PKD1L3
BioPlanet_2019	Cell junction organization	3/84	0.0204075	0.430522	0	0	5.42689	21.1206	CDH5;DST;CLDN15
GO_Molecular_Function_2015	organic hydroxy compound transmembrane transporter activity (GO:1901618)	2/32	0.0204785	0.205994	0	0	9.72157	37.8012	SLC10A1;SLC6A2
GO_Molecular_Function_2015	metal ion transmembrane transporter activity (GO:0046873)	7/400	0.0211412	0.205994	0	0	2.64715	10.2088	KCNJ5;CATSPER3;SLC10A1;PKD1L3;SLC39A2;SLC6A2;SLC24A5
Jensen_COMPARTMENTS	GABA-ergic synapse	4/153	0.0216342	0.554218	0	0	3.94931	15.1396	GLRA1;IQCK;SLC12A5;OPRK1
WikiPathway_2021_Human	Nuclear Receptors in Lipid Metabolism and Toxicity WP299	2/33	0.0217024	0.370178	0	0	9.4075	36.0338	VDR;PPARA
GO_Molecular_Function_2015	divalent inorganic cation transmembrane transporter activity (GO:0072509)	4/154	0.0220957	0.205994	0	0	3.92279	14.9551	CATSPER3;PKD1L3;SLC39A2;SLC24A5
GO_Biological_Process_2015	developmental maturation (GO:0021700)	4/154	0.0220957	0.552787	0	0	3.92279	14.9551	CDH5;CATSPER3;ANG;SLC26A3
GO_Molecular_Function_2015	substrate-specific channel activity (GO:0022838)	7/406	0.022708	0.205994	0	0	2.60654	9.86583	GLRA1;GABRP;KCNJ5;CATSPER3;SLC26A8;SLC26A9;PKD1L3
BioPlanet_2019	Nuclear receptors in lipid metabolism and toxicity	2/34	0.0229561	0.430522	0	0	9.11305	34.3942	VDR;PPARA
WikiPathway_2021_Human	Nuclear Receptors Meta-Pathway WP2882	6/319	0.023448	0.370178	0	0	2.83895	10.6545	SLC10A1;VDR;GSTA3;SLC39A2;PPARA;SLC6A2
GO_Molecular_Function_2015	alcohol binding (GO:0043178)	3/89	0.0237291	0.207834	0	0	5.11008	19.1171	RBP7;TSPO2;VDR
Jensen_COMPARTMENTS	bacterial-type flagellum filament	2/35	0.0242389	0.554218	0	0	8.83645	32.8698	GLRA1;MYOM2
Jensen_COMPARTMENTS	3-methyl-2-oxobutanoate dehydrogenase (lipoamide) complex	2/35	0.0242389	0.554218	0	0	8.83645	32.8698	PPARA;SLC26A3
BioPlanet_2019	Pathways in cancer	6/325	0.0253939	0.430522	0	0	2.7847	10.2289	BMP2;CTBP2;RAC3;WNT8B;PLD1;IGF1R
WikiPathway_2021_Human	Zinc homeostasis WP3529	2/36	0.0255504	0.370178	0	0	8.57612	31.4495	SLC30A2;SLC39A2
GO_Biological_Process_2015	hormone-mediated signaling pathway (GO:0009755)	3/93	0.0265846	0.552787	0	0	4.88198	17.709	VDR;PPARA;NR3C2
BioPlanet_2019	ALK in cardiac myocytes	2/37	0.0268902	0.430522	0	0	8.33067	30.1236	BMP2;MYL2
WikiPathway_2021_Human	Factors and pathways affecting insulin-like growth factor (IGF1)-Akt signaling WP3850	2/37	0.0268902	0.370178	0	0	8.33067	30.1236	PLD1;IGF1R
GO_Biological_Process_2015	regulation of lipid metabolic process (GO:0019216)	5/245	0.0276316	0.552787	0	0	3.07362	11.0306	BMP2;VDR;EPHX2;PPARA;IGF1R
BioPlanet_2019	Nuclear receptors	2/38	0.0282579	0.430522	0	0	8.09886	28.8836	VDR;PPARA
WikiPathway_2021_Human	mBDNF and proBDNF regulation of GABA neurotransmission WP4829	2/38	0.0282579	0.370178	0	0	8.09886	28.8836	GABRP;SLC12A5
WikiPathway_2021_Human	Nuclear receptors WP170	2/38	0.0282579	0.370178	0	0	8.09886	28.8836	VDR;PPARA
Jensen_COMPARTMENTS	Fatty acid elongase complex	2/38	0.0282579	0.554218	0	0	8.09886	28.8836	CTBP2;PPARA
GO_Molecular_Function_2015	channel activity (GO:0015267)	7/427	0.0288236	0.236168	0	0	2.47354	8.77254	GLRA1;GABRP;KCNJ5;CATSPER3;SLC26A8;SLC26A9;PKD1L3
GO_Molecular_Function_2015	passive transmembrane transporter activity (GO:0022803)	7/427	0.0288236	0.236168	0	0	2.47354	8.77254	GLRA1;GABRP;KCNJ5;CATSPER3;SLC26A8;SLC26A9;PKD1L3
BioPlanet_2019	Transport of glucose and other sugars, bile salts and organic acids, metal ions and amine compounds	3/96	0.0288416	0.430522	0	0	4.72378	16.7502	SLC30A2;SLC39A2;SLC6A2
KEGG_2021_Human	Choline metabolism in cancer	3/98	0.0304011	0.74773	0	0	4.62386	16.1524	DGKG;RAC3;PLD1
BioPlanet_2019	Pyruvate metabolism and citric acid (TCA) cycle	2/40	0.031075	0.430522	0	0	7.67183	26.6316	ADHFE1;L2HGDH
BioPlanet_2019	Senescence and autophagy	3/99	0.0311972	0.430522	0	0	4.57546	15.8651	BMP2;SLC39A2;IGF1R
Jensen_COMPARTMENTS	Weibel-Palade body	3/99	0.0311972	0.554218	0	0	4.57546	15.8651	SELP;CDH5;RNASE1
Jensen_COMPARTMENTS	Synapse	10/737	0.0317172	0.554218	0	0	2.05629	7.09604	DRP2;GLRA1;GABRP;CTBP2;STX19;IQSEC3;VWC2L;OPRK1;PPP1R9A;COLQ
GO_Biological_Process_2015	fertilization (GO:0009566)	3/100	0.0320043	0.552787	0	0	4.52806	15.5851	CATSPER3;TDRD9;PRDM14
GO_Cellular_Component_2015	cell surface (GO:0009986)	7/437	0.0320952	0.381441	0	0	2.41477	8.30451	BMP2;CD80;TNR;SLC26A9;PKD1L3;SLC6A2;MPZL1
GO_Molecular_Function_2015	structural constituent of muscle (GO:0008307)	2/41	0.0325235	0.258155	0	0	7.47474	25.6069	MYL2;MYOM2
GO_Biological_Process_2015	negative regulation of cell-cell adhesion (GO:0022408)	2/41	0.0325235	0.552787	0	0	7.47474	25.6069	BMP2;TNR
GO_Biological_Process_2015	regulation of alcohol biosynthetic process (GO:1902930)	2/41	0.0325235	0.552787	0	0	7.47474	25.6069	BMP2;VDR
BioPlanet_2019	Pancreatic secretion	3/101	0.0328222	0.431377	0	0	4.48163	15.3122	CELA2A;CCKAR;SLC26A3
Jensen_COMPARTMENTS	Proteinaceous extracellular matrix	6/347	0.0334435	0.554218	0	0	2.60211	8.84169	DST;ELN;SMOC1;TNR;ANG;COLQ
GO_Cellular_Component_2015	ion channel complex (GO:0034702)	5/258	0.0334438	0.381441	0	0	2.91376	9.90063	GLRA1;GABRP;KCNJ5;CATSPER3;VWC2L
KEGG_2021_Human	Pancreatic secretion	3/102	0.033651	0.74773	0	0	4.43614	15.0461	CELA2A;CCKAR;SLC26A3
GO_Molecular_Function_2015	oxidoreductase activity, acting on the aldehyde or oxo group of donors (GO:0016903)	2/42	0.0339981	0.261683	0	0	7.2875	24.6423	ALDH8A1;DHTKD1
KEGG_2021_Human	Tryptophan metabolism	2/42	0.0339981	0.74773	0	0	7.2875	24.6423	ALDH8A1;DHTKD1
WikiPathway_2021_Human	GABA metabolism (aka GHB) WP4157	1/5	0.0340303	0.373693	0	0	36.2372	122.5	ADHFE1
Jensen_COMPARTMENTS	Hemidesmosome associated protein complex	1/5	0.0340303	0.554218	0	0	36.2372	122.5	DST
Jensen_COMPARTMENTS	Oxoglutarate dehydrogenase complex	1/5	0.0340303	0.554218	0	0	36.2372	122.5	DHTKD1
Jensen_COMPARTMENTS	Somatodendritic compartment	9/642	0.0340468	0.554218	0	0	2.11937	7.1635	DRP2;GLRA1;SLC12A5;DPYSL5;STMN2;RAC3;OPRK1;ANG;PPP1R9A
Jensen_COMPARTMENTS	Ion channel complex	5/260	0.0344005	0.554218	0	0	2.89061	9.74044	GLRA1;GABRP;KCNJ5;CATSPER3;VWC2L
KEGG_2021_Human	Protein digestion and absorption	3/103	0.0344906	0.74773	0	0	4.39156	14.7867	CELA2A;XPNPEP2;ELN
Jensen_COMPARTMENTS	Perikaryon	3/104	0.035341	0.554218	0	0	4.34785	14.5336	DRP2;GLRA1;OPRK1
BioPlanet_2019	PI3K class IB pathway in neutrophils	2/43	0.0354984	0.435786	0	0	7.1094	23.7331	RAC3;PLD1
WikiPathway_2021_Human	Senescence and Autophagy in Cancer WP615	3/105	0.0362022	0.373693	0	0	4.30501	14.2868	BMP2;SLC39A2;IGF1R
GO_Biological_Process_2015	lipoprotein metabolic process (GO:0042157)	2/44	0.037024	0.552787	0	0	6.93978	22.8748	APOL6;PPARA
GO_Biological_Process_2015	negative regulation of cell projection organization (GO:0031345)	3/106	0.0370742	0.552787	0	0	4.263	14.0459	STMN2;TNR;ARHGAP24
GO_Biological_Process_2015	locomotory behavior (GO:0007626)	4/183	0.0381394	0.552787	0	0	3.28241	10.722	GLRA1;TNR;OPRK1;NAV2
GO_Biological_Process_2015	neuromuscular process controlling balance (GO:0050885)	2/45	0.0385744	0.552787	0	0	6.77804	22.0637	TNR;RAC3
GO_Biological_Process_2015	excretion (GO:0007588)	2/45	0.0385744	0.552787	0	0	6.77804	22.0637	SLC26A3;NR3C2
BioPlanet_2019	RhoA signaling pathway	2/45	0.0385744	0.435786	0	0	6.77804	22.0637	MYL2;PLD1
WikiPathway_2021_Human	Notch Signaling WP268	2/45	0.0385744	0.373693	0	0	6.77804	22.0637	KCNJ5;CTBP2
GO_Cellular_Component_2015	neuronal cell body (GO:0043025)	5/270	0.0394385	0.381441	0	0	2.78011	8.98813	SLC12A5;DPYSL5;STMN2;RAC3;ANG
GO_Biological_Process_2015	axonogenesis (GO:0007409)	3/109	0.0397545	0.552787	0	0	4.14172	13.3572	CCKAR;DST;IGF1R
Jensen_COMPARTMENTS	ATPase inhibitor complex	3/110	0.0406693	0.554218	0	0	4.1028	13.1383	CCKAR;MLC1;ENTPD8
WikiPathway_2021_Human	Somatroph axis (GH) and its relationship to dietary restriction and aging WP4186	1/6	0.0406972	0.373693	0	0	28.9883	92.8089	IGF1R
Jensen_COMPARTMENTS	Synapse associated extracellular matrix	1/6	0.0406972	0.554218	0	0	28.9883	92.8089	TNR
Jensen_COMPARTMENTS	Perisynaptic extracellular matrix	1/6	0.0406972	0.554218	0	0	28.9883	92.8089	TNR
GO_Biological_Process_2015	regulation of neurological system process (GO:0031644)	2/47	0.0417481	0.552787	0	0	6.47614	20.5689	GLRA1;TNR
Jensen_COMPARTMENTS	Integral component of plasma membrane	17/1570	0.042471	0.554218	0	0	1.65637	5.23235	KCNJ5;SLC12A5;SLC10A1;OPRK1;SLC6A2;IGF1R;SELP;GLRA1;BCAM;BMP2;CCKAR;SLC26A8;VWC2L;SLC26A9;SLC39A2;SLC26A3;MPZL1
MSigDB_Hallmark_2020	Bile Acid Metabolism	3/112	0.0425307	0.751357	0	0	4.02712	12.7157	EPHX2;ALDH8A1;NR3C2
GO_Biological_Process_2015	cell-cell adhesion via plasma-membrane adhesion molecules (GO:0098742)	4/190	0.0427962	0.552787	0	0	3.15776	9.95107	SELP;CDH5;CLDN15;CDHR3
GO_Molecular_Function_2015	anion:cation symporter activity (GO:0015296)	2/48	0.0433706	0.306958	0	0	6.33504	19.8792	SLC12A5;SLC10A1
GO_Biological_Process_2015	cellular monovalent inorganic cation homeostasis (GO:0030004)	2/48	0.0433706	0.552787	0	0	6.33504	19.8792	SLC26A3;NR3C2
GO_Biological_Process_2015	regulation of lipid biosynthetic process (GO:0046890)	3/113	0.0434772	0.552787	0	0	3.9903	12.5117	BMP2;VDR;IGF1R
GO_Cellular_Component_2015	external side of plasma membrane (GO:0009897)	4/191	0.0434866	0.381441	0	0	3.14071	9.84709	SELP;GLRA1;BCAM;CD80
GO_Biological_Process_2015	cell-cell adhesion (GO:0098609)	4/191	0.0434866	0.552787	0	0	3.14071	9.84709	SELP;CDH5;CLDN15;CDHR3
KEGG_2021_Human	Leukocyte transendothelial migration	3/114	0.0444342	0.74773	0	0	3.95415	12.3122	CDH5;CLDN15;MYL2
Jensen_COMPARTMENTS	Chloride channel complex	2/49	0.0450163	0.554218	0	0	6.19994	19.2243	GLRA1;GABRP
GO_Molecular_Function_2015	ligand-activated sequence-specific DNA binding RNA polymerase II transcription factor activity (GO:0004879)	2/50	0.0466848	0.306958	0	0	6.07047	18.602	VDR;PPARA
GO_Molecular_Function_2015	solute:sodium symporter activity (GO:0015370)	2/50	0.0466848	0.306958	0	0	6.07047	18.602	SLC10A1;SLC6A2
GO_Molecular_Function_2015	direct ligand regulated sequence-specific DNA binding transcription factor activity (GO:0098531)	2/50	0.0466848	0.306958	0	0	6.07047	18.602	VDR;PPARA
GO_Cellular_Component_2015	chloride channel complex (GO:0034707)	2/50	0.0466848	0.381441	0	0	6.07047	18.602	GLRA1;GABRP
GO_Biological_Process_2015	cardiac muscle tissue morphogenesis (GO:0055008)	2/50	0.0466848	0.552787	0	0	6.07047	18.602	BMP2;MYL2
BioPlanet_2019	Phosphatidylglycerol biosynthesis	1/7	0.0473183	0.435786	0	0	24.1557	73.6957	PLD1
BioPlanet_2019	Anandamide metabolism	1/7	0.0473183	0.435786	0	0	24.1557	73.6957	PLD1
BioPlanet_2019	Arachidonate epoxygenase/epoxide hydrolase pathway	1/7	0.0473183	0.435786	0	0	24.1557	73.6957	EPHX2
BioPlanet_2019	Cation-coupled chloride cotransporters	1/7	0.0473183	0.435786	0	0	24.1557	73.6957	SLC12A5
BioPlanet_2019	Wnt/LRP6 signaling	1/7	0.0473183	0.435786	0	0	24.1557	73.6957	WNT8B
BioPlanet_2019	Zinc efflux and compartmentalization by the SLC30 family	1/7	0.0473183	0.435786	0	0	24.1557	73.6957	SLC30A2
WikiPathway_2021_Human	Arachidonate Epoxygenase / Epoxide Hydrolase WP678	1/7	0.0473183	0.373693	0	0	24.1557	73.6957	EPHX2
WikiPathway_2021_Human	Disorders of the Krebs cycle WP4236	1/7	0.0473183	0.373693	0	0	24.1557	73.6957	DHTKD1
Jensen_COMPARTMENTS	Hemidesmosome	1/7	0.0473183	0.554218	0	0	24.1557	73.6957	DST
Jensen_COMPARTMENTS	Outer dense fiber	1/7	0.0473183	0.554218	0	0	24.1557	73.6957	ODF3
Jensen_COMPARTMENTS	Synaptic cleft	1/7	0.0473183	0.554218	0	0	24.1557	73.6957	COLQ
Jensen_COMPARTMENTS	SOSS complex	1/7	0.0473183	0.554218	0	0	24.1557	73.6957	IGF1R
BioPlanet_2019	Leukocyte transendothelial migration	3/117	0.047368	0.435786	0	0	3.84951	11.7403	CDH5;CLDN15;MYL2
GO_Biological_Process_2015	cell maturation (GO:0048469)	3/118	0.0483667	0.552787	0	0	3.81585	11.558	CATSPER3;ANG;SLC26A3
Jensen_COMPARTMENTS	Xanthophore	2/51	0.0483758	0.554218	0	0	5.94628	18.0098	SLC24A5;NR3C2
Jensen_COMPARTMENTS	INA complex	2/51	0.0483758	0.554218	0	0	5.94628	18.0098	ANG;COLQ
Jensen_COMPARTMENTS	Nodal receptor complex	2/51	0.0483758	0.554218	0	0	5.94628	18.0098	BMP2;TNR
GO_Cellular_Component_2015	transmembrane transporter complex (GO:1902495)	5/286	0.0483925	0.381441	0	0	2.61967	7.93344	GLRA1;GABRP;KCNJ5;CATSPER3;VWC2L
WikiPathway_2021_Human	Focal Adhesion WP306	4/198	0.0484945	0.373693	0	0	3.02631	9.15854	MYL2;TNR;RAC3;IGF1R
GO_Cellular_Component_2015	membrane raft (GO:0045121)	4/200	0.0499817	0.381441	0	0	2.99513	8.9737	MLC1;TNR;SLC6A2;IGF1R
GO_Biological_Process_2015	regulation of pH (GO:0006885)	2/52	0.0500888	0.552787	0	0	5.82706	17.446	SLC26A9;SLC26A3
GO_Biological_Process_2015	regulation of microtubule polymerization or depolymerization (GO:0031110)	2/52	0.0500888	0.552787	0	0	5.82706	17.446	DST;STMN2
GO_Biological_Process_2015	phospholipase C-activating G-protein coupled receptor signaling pathway (GO:0007200)	2/52	0.0500888	0.552787	0	0	5.82706	17.446	CCKAR;OPRK1
KEGG_2021_Human	Focal adhesion	4/201	0.0507346	0.74773	0	0	2.97977	8.88314	MYL2;TNR;RAC3;IGF1R
GO_Cellular_Component_2015	transporter complex (GO:1990351)	5/291	0.0514182	0.381441	0	0	2.57322	7.6367	GLRA1;GABRP;KCNJ5;CATSPER3;VWC2L
GO_Molecular_Function_2015	calcium ion binding (GO:0005509)	9/698	0.0528559	0.306958	0	0	1.94144	5.70819	DGKG;DRP2;CAPN13;CDH5;DST;MYL2;SMOC1;CDHR3;MASP1
Jensen_COMPARTMENTS	Extracellular matrix	7/489	0.0531118	0.554218	0	0	2.14849	6.30658	DST;ELN;SMOC1;TNR;WNT8B;ANG;COLQ
GO_Biological_Process_2015	cellular response to steroid hormone stimulus (GO:0071383)	3/123	0.0535143	0.552787	0	0	3.65593	10.7038	VDR;PPARA;NR3C2
Jensen_COMPARTMENTS	Neuromuscular junction	2/54	0.0535796	0.554218	0	0	5.60238	16.3958	PPP1R9A;COLQ
GO_Molecular_Function_2015	glycosphingolipid binding (GO:0043208)	1/8	0.0538941	0.306958	0	0	20.7039	60.4705	SELP
GO_Molecular_Function_2015	phosphatase activator activity (GO:0019211)	1/8	0.0538941	0.306958	0	0	20.7039	60.4705	BMP2
GO_Molecular_Function_2015	oxidoreductase activity, acting on the aldehyde or oxo group of donors, disulfide as acceptor (GO:0016624)	1/8	0.0538941	0.306958	0	0	20.7039	60.4705	DHTKD1
GO_Molecular_Function_2015	cation:chloride symporter activity (GO:0015377)	1/8	0.0538941	0.306958	0	0	20.7039	60.4705	SLC12A5
GO_Molecular_Function_2015	sialic acid binding (GO:0033691)	1/8	0.0538941	0.306958	0	0	20.7039	60.4705	SELP
GO_Cellular_Component_2015	outer dense fiber (GO:0001520)	1/8	0.0538941	0.381441	0	0	20.7039	60.4705	ODF3
GO_Cellular_Component_2015	platelet alpha granule membrane (GO:0031092)	1/8	0.0538941	0.381441	0	0	20.7039	60.4705	SELP
GO_Biological_Process_2015	regulation of response to osmotic stress (GO:0047484)	1/8	0.0538941	0.552787	0	0	20.7039	60.4705	MLC1
GO_Biological_Process_2015	blood vessel maturation (GO:0001955)	1/8	0.0538941	0.552787	0	0	20.7039	60.4705	CDH5
GO_Biological_Process_2015	negative regulation of hormone biosynthetic process (GO:0032353)	1/8	0.0538941	0.552787	0	0	20.7039	60.4705	BMP2
GO_Biological_Process_2015	righting reflex (GO:0060013)	1/8	0.0538941	0.552787	0	0	20.7039	60.4705	GLRA1
GO_Biological_Process_2015	diterpenoid biosynthetic process (GO:0016102)	1/8	0.0538941	0.552787	0	0	20.7039	60.4705	ALDH8A1
GO_Biological_Process_2015	behavioral response to nicotine (GO:0035095)	1/8	0.0538941	0.552787	0	0	20.7039	60.4705	PPARA
GO_Biological_Process_2015	positive regulation of p38MAPK cascade (GO:1900745)	1/8	0.0538941	0.552787	0	0	20.7039	60.4705	BMP2
GO_Biological_Process_2015	pyrimidine nucleobase catabolic process (GO:0006208)	1/8	0.0538941	0.552787	0	0	20.7039	60.4705	DPYSL5
GO_Biological_Process_2015	atrioventricular valve morphogenesis (GO:0003181)	1/8	0.0538941	0.552787	0	0	20.7039	60.4705	BMP2
GO_Biological_Process_2015	phenylpropanoid metabolic process (GO:0009698)	1/8	0.0538941	0.552787	0	0	20.7039	60.4705	EPHX2
GO_Biological_Process_2015	peptidyl-tyrosine autophosphorylation (GO:0038083)	1/8	0.0538941	0.552787	0	0	20.7039	60.4705	IGF1R
GO_Biological_Process_2015	neurological system process involved in regulation of systemic arterial blood pressure (GO:0001976)	1/8	0.0538941	0.552787	0	0	20.7039	60.4705	NAV2
GO_Biological_Process_2015	regulation of Wnt signaling pathway involved in heart development (GO:0003307)	1/8	0.0538941	0.552787	0	0	20.7039	60.4705	BMP2
GO_Biological_Process_2015	cellular response to vitamin D (GO:0071305)	1/8	0.0538941	0.552787	0	0	20.7039	60.4705	VDR
BioPlanet_2019	Proepithelin conversion to epithelin and wound repair control	1/8	0.0538941	0.436526	0	0	20.7039	60.4705	CELA2A
BioPlanet_2019	Support of platelet aggregation by Eph kinases and ephrins	1/8	0.0538941	0.436526	0	0	20.7039	60.4705	SELP
BioPlanet_2019	Vitamin D biosynthesis	1/8	0.0538941	0.436526	0	0	20.7039	60.4705	VDR
Jensen_COMPARTMENTS	Photosystem II antenna complex	1/8	0.0538941	0.554218	0	0	20.7039	60.4705	RNASE1
Jensen_COMPARTMENTS	CatSper complex	1/8	0.0538941	0.554218	0	0	20.7039	60.4705	CATSPER3
Jensen_COMPARTMENTS	Transmembrane transporter complex	5/295	0.0539172	0.554218	0	0	2.53721	7.40941	GLRA1;GABRP;KCNJ5;CATSPER3;VWC2L
Jensen_COMPARTMENTS	Motile cilium	3/124	0.0545742	0.554218	0	0	3.62553	10.5437	CATSPER3;ODF3;SLC26A3
BioPlanet_2019	Basal cell carcinoma	2/55	0.0553565	0.436526	0	0	5.49639	15.9063	BMP2;WNT8B
BioPlanet_2019	TAp63 pathway	2/55	0.0553565	0.436526	0	0	5.49639	15.9063	DST;VDR
GO_Biological_Process_2015	behavior (GO:0007610)	7/494	0.0555013	0.552787	0	0	2.12588	6.14667	GLRA1;CCKAR;SLC12A5;TNR;OPRK1;NAV2;PPARA
Jensen_COMPARTMENTS	Postsynaptic membrane	4/208	0.0561794	0.554218	0	0	2.8765	8.28203	DRP2;GLRA1;GABRP;IQSEC3
GO_Cellular_Component_2015	plasma membrane region (GO:0098590)	6/395	0.0563006	0.381441	0	0	2.27541	6.54648	DST;SLC10A1;MLC1;SLC26A9;SLC26A3;IGF1R
Jensen_COMPARTMENTS	Syntrophin complex	3/126	0.0567244	0.554218	0	0	3.56621	10.2334	DRP2;MLC1;PPP1R9A
GO_Molecular_Function_2015	inorganic cation transmembrane transporter activity (GO:0022890)	7/497	0.0569668	0.306958	0	0	2.11254	6.05304	KCNJ5;CATSPER3;SLC10A1;PKD1L3;SLC39A2;SLC6A2;SLC24A5
GO_Biological_Process_2015	muscle tissue morphogenesis (GO:0060415)	2/56	0.0571541	0.552787	0	0	5.39434	15.4386	BMP2;MYL2
GO_Biological_Process_2015	negative regulation of protein complex disassembly (GO:0043242)	2/56	0.0571541	0.552787	0	0	5.39434	15.4386	STMN2;IRAK3
Jensen_COMPARTMENTS	Endothelial microparticle	2/56	0.0571541	0.554218	0	0	5.39434	15.4386	SELP;CDH5
Jensen_COMPARTMENTS	Intrinsic component of plasma membrane	17/1632	0.0572577	0.554218	0	0	1.58739	4.54023	KCNJ5;SLC12A5;SLC10A1;OPRK1;SLC6A2;IGF1R;SELP;GLRA1;BCAM;BMP2;CCKAR;SLC26A8;VWC2L;SLC26A9;SLC39A2;SLC26A3;MPZL1
Jensen_COMPARTMENTS	Side of membrane	6/397	0.0574165	0.554218	0	0	2.26354	6.4679	SELP;CDH5;GLRA1;KCNJ5;BCAM;CD80
GO_Molecular_Function_2015	calcium ion transmembrane transporter activity (GO:0015085)	3/127	0.0578144	0.306958	0	0	3.53728	10.0831	CATSPER3;PKD1L3;SLC24A5
Jensen_COMPARTMENTS	GAIT complex	7/500	0.0584562	0.554218	0	0	2.09936	5.96109	GLRA1;BMP2;DPYSL5;MLC1;L2HGDH;MYOM2;COLQ
Jensen_COMPARTMENTS	Receptor complex	5/302	0.0584582	0.554218	0	0	2.47652	7.03194	BMP2;VDR;VWC2L;IGF1R;NR3C2
Jensen_COMPARTMENTS	Transporter complex	5/302	0.0584582	0.554218	0	0	2.47652	7.03194	GLRA1;GABRP;KCNJ5;CATSPER3;VWC2L
GO_Molecular_Function_2015	sodium ion transmembrane transporter activity (GO:0015081)	3/128	0.0589144	0.306958	0	0	3.5088	9.93576	SLC10A1;SLC6A2;SLC24A5
Jensen_COMPARTMENTS	Granum	2/57	0.0589718	0.554218	0	0	5.29599	14.9913	SMOC1;SLC39A2
Jensen_COMPARTMENTS	Lamina densa	2/57	0.0589718	0.554218	0	0	5.29599	14.9913	DST;ELN
Jensen_COMPARTMENTS	Myosin phosphatase complex	2/57	0.0589718	0.554218	0	0	5.29599	14.9913	CDH5;MYL2
Jensen_COMPARTMENTS	Neuron projection	11/936	0.0592923	0.554218	0	0	1.7732	5.00979	DRP2;GLRA1;SLC12A5;DST;DPYSL5;STMN2;RAC3;OPRK1;ANG;PPP1R9A;SLC6A2
BioPlanet_2019	Cell-cell communication	3/129	0.0600242	0.438875	0	0	3.48078	9.79145	CDH5;DST;CLDN15
GO_Biological_Process_2015	cellular ion homeostasis (GO:0006873)	6/402	0.0602646	0.552787	0	0	2.23439	6.27642	CCKAR;SLC12A5;VDR;EPHX2;SLC26A3;NR3C2
GO_Molecular_Function_2015	bile acid transmembrane transporter activity (GO:0015125)	1/9	0.0604248	0.306958	0	0	18.115	50.837	SLC10A1
GO_Molecular_Function_2015	myosin heavy chain binding (GO:0032036)	1/9	0.0604248	0.306958	0	0	18.115	50.837	MYL2
GO_Molecular_Function_2015	endoribonuclease activity, producing 3'-phosphomonoesters (GO:0016892)	1/9	0.0604248	0.306958	0	0	18.115	50.837	RNASE1
GO_Molecular_Function_2015	opioid receptor activity (GO:0004985)	1/9	0.0604248	0.306958	0	0	18.115	50.837	OPRK1
GO_Cellular_Component_2015	hemidesmosome (GO:0030056)	1/9	0.0604248	0.381441	0	0	18.115	50.837	DST
GO_Cellular_Component_2015	CatSper complex (GO:0036128)	1/9	0.0604248	0.381441	0	0	18.115	50.837	CATSPER3
GO_Biological_Process_2015	positive regulation of tolerance induction (GO:0002645)	1/9	0.0604248	0.552787	0	0	18.115	50.837	IRAK3
GO_Biological_Process_2015	positive regulation of hormone biosynthetic process (GO:0046886)	1/9	0.0604248	0.552787	0	0	18.115	50.837	IGF1R
GO_Biological_Process_2015	regulation of vitamin D biosynthetic process (GO:0060556)	1/9	0.0604248	0.552787	0	0	18.115	50.837	VDR
GO_Biological_Process_2015	negative regulation of hormone metabolic process (GO:0032351)	1/9	0.0604248	0.552787	0	0	18.115	50.837	BMP2
GO_Biological_Process_2015	positive regulation of osteoblast proliferation (GO:0033690)	1/9	0.0604248	0.552787	0	0	18.115	50.837	BMP2
GO_Biological_Process_2015	endocardial cushion morphogenesis (GO:0003203)	1/9	0.0604248	0.552787	0	0	18.115	50.837	BMP2
GO_Biological_Process_2015	exocrine pancreas development (GO:0031017)	1/9	0.0604248	0.552787	0	0	18.115	50.837	IGF1R
GO_Biological_Process_2015	positive regulation of granulocyte macrophage colony-stimulating factor production (GO:0032725)	1/9	0.0604248	0.552787	0	0	18.115	50.837	CD80
GO_Biological_Process_2015	tooth mineralization (GO:0034505)	1/9	0.0604248	0.552787	0	0	18.115	50.837	PPARA
GO_Biological_Process_2015	negative regulation of complement activation (GO:0045916)	1/9	0.0604248	0.552787	0	0	18.115	50.837	MASP1
GO_Biological_Process_2015	positive regulation of astrocyte differentiation (GO:0048711)	1/9	0.0604248	0.552787	0	0	18.115	50.837	BMP2
GO_Biological_Process_2015	neurotransmitter catabolic process (GO:0042135)	1/9	0.0604248	0.552787	0	0	18.115	50.837	COLQ
GO_Biological_Process_2015	regulation of phospholipase A2 activity (GO:0032429)	1/9	0.0604248	0.552787	0	0	18.115	50.837	ANG
GO_Biological_Process_2015	regulation of integrin activation (GO:0033623)	1/9	0.0604248	0.552787	0	0	18.115	50.837	SELP
GO_Biological_Process_2015	regulation of glucocorticoid metabolic process (GO:0031943)	1/9	0.0604248	0.552787	0	0	18.115	50.837	BMP2
GO_Biological_Process_2015	pericardium development (GO:0060039)	1/9	0.0604248	0.552787	0	0	18.115	50.837	BMP2
GO_Biological_Process_2015	opioid receptor signaling pathway (GO:0038003)	1/9	0.0604248	0.552787	0	0	18.115	50.837	OPRK1
GO_Biological_Process_2015	locomotory exploration behavior (GO:0035641)	1/9	0.0604248	0.552787	0	0	18.115	50.837	TNR
GO_Biological_Process_2015	positive regulation of fatty acid beta-oxidation (GO:0032000)	1/9	0.0604248	0.552787	0	0	18.115	50.837	PPARA
GO_Biological_Process_2015	regulation of T-helper 1 cell differentiation (GO:0045625)	1/9	0.0604248	0.552787	0	0	18.115	50.837	CD80
BioPlanet_2019	Sodium/calcium exchangers	1/9	0.0604248	0.438875	0	0	18.115	50.837	SLC24A5
BioPlanet_2019	Type I hemidesmosome assembly	1/9	0.0604248	0.438875	0	0	18.115	50.837	DST
Jensen_COMPARTMENTS	Dihydrolipoyl dehydrogenase complex	1/9	0.0604248	0.554218	0	0	18.115	50.837	DHTKD1
Jensen_COMPARTMENTS	Cysteine synthase complex	1/9	0.0604248	0.554218	0	0	18.115	50.837	SMOC1
GO_Cellular_Component_2015	plasma membrane raft (GO:0044853)	2/58	0.0608094	0.381441	0	0	5.20116	14.5633	MLC1;IGF1R
GO_Cellular_Component_2015	caveola (GO:0005901)	2/58	0.0608094	0.381441	0	0	5.20116	14.5633	MLC1;IGF1R
GO_Biological_Process_2015	negative regulation of MAPK cascade (GO:0043409)	3/130	0.0611438	0.552787	0	0	3.45319	9.65004	DUSP3;IRAK3;IGF1R
GO_Biological_Process_2015	calcium ion transport (GO:0006816)	4/215	0.0619272	0.552787	0	0	2.78008	7.73362	CATSPER3;VDR;PKD1L3;SLC24A5
Jensen_COMPARTMENTS	bacterial-type flagellum	2/59	0.0626664	0.554218	0	0	5.10965	14.1534	GLRA1;MYOM2
KEGG_2021_Human	Viral myocarditis	2/60	0.0645426	0.74773	0	0	5.0213	13.7605	CD80;RAC3
Jensen_COMPARTMENTS	Sperm flagellum	2/60	0.0645426	0.554218	0	0	5.0213	13.7605	ODF3;SLC26A3
GO_Biological_Process_2015	cell fate specification (GO:0001708)	2/61	0.0664376	0.552787	0	0	4.93594	13.3838	MYL2;PRDM14
GO_Molecular_Function_2015	calcium:cation antiporter activity (GO:0015368)	1/10	0.0669108	0.314729	0	0	16.1014	43.5445	SLC24A5
GO_Molecular_Function_2015	hydrolase activity, acting on carbon-nitrogen (but not peptide) bonds, in cyclic amides (GO:0016812)	1/10	0.0669108	0.314729	0	0	16.1014	43.5445	DPYSL5
GO_Molecular_Function_2015	hydrolase activity, acting on ether bonds (GO:0016801)	1/10	0.0669108	0.314729	0	0	16.1014	43.5445	EPHX2
GO_Molecular_Function_2015	transmembrane receptor protein serine/threonine kinase binding (GO:0070696)	1/10	0.0669108	0.314729	0	0	16.1014	43.5445	BMP2
GO_Cellular_Component_2015	sperm midpiece (GO:0097225)	1/10	0.0669108	0.387878	0	0	16.1014	43.5445	SLC26A3
GO_Biological_Process_2015	nucleoside diphosphate biosynthetic process (GO:0009133)	1/10	0.0669108	0.552787	0	0	16.1014	43.5445	ENTPD8
GO_Biological_Process_2015	negative regulation of microtubule polymerization (GO:0031115)	1/10	0.0669108	0.552787	0	0	16.1014	43.5445	STMN2
GO_Biological_Process_2015	regulation of macrophage chemotaxis (GO:0010758)	1/10	0.0669108	0.552787	0	0	16.1014	43.5445	MTUS1
GO_Biological_Process_2015	histone arginine methylation (GO:0034969)	1/10	0.0669108	0.552787	0	0	16.1014	43.5445	PRDM14
GO_Biological_Process_2015	positive regulation of keratinocyte differentiation (GO:0045618)	1/10	0.0669108	0.552787	0	0	16.1014	43.5445	VDR
GO_Biological_Process_2015	activation of Rac GTPase activity (GO:0032863)	1/10	0.0669108	0.552787	0	0	16.1014	43.5445	ARHGAP24
GO_Biological_Process_2015	negative regulation of protein activation cascade (GO:2000258)	1/10	0.0669108	0.552787	0	0	16.1014	43.5445	MASP1
GO_Biological_Process_2015	positive regulation of odontogenesis (GO:0042482)	1/10	0.0669108	0.552787	0	0	16.1014	43.5445	BMP2
GO_Biological_Process_2015	heart contraction (GO:0060047)	1/10	0.0669108	0.552787	0	0	16.1014	43.5445	MYL2
GO_Biological_Process_2015	regulation of apoptotic process involved in morphogenesis (GO:1902337)	1/10	0.0669108	0.552787	0	0	16.1014	43.5445	VDR
GO_Biological_Process_2015	terpenoid biosynthetic process (GO:0016114)	1/10	0.0669108	0.552787	0	0	16.1014	43.5445	ALDH8A1
GO_Biological_Process_2015	regulation of granulocyte macrophage colony-stimulating factor production (GO:0032645)	1/10	0.0669108	0.552787	0	0	16.1014	43.5445	CD80
GO_Biological_Process_2015	wound healing, spreading of epidermal cells (GO:0035313)	1/10	0.0669108	0.552787	0	0	16.1014	43.5445	ARHGAP24
GO_Biological_Process_2015	nucleobase catabolic process (GO:0046113)	1/10	0.0669108	0.552787	0	0	16.1014	43.5445	DPYSL5
GO_Biological_Process_2015	neuromuscular process controlling posture (GO:0050884)	1/10	0.0669108	0.552787	0	0	16.1014	43.5445	GLRA1
GO_Biological_Process_2015	negative regulation of response to food (GO:0032096)	1/10	0.0669108	0.552787	0	0	16.1014	43.5445	PPARA
GO_Biological_Process_2015	negative regulation of appetite (GO:0032099)	1/10	0.0669108	0.552787	0	0	16.1014	43.5445	PPARA
GO_Biological_Process_2015	heart process (GO:0003015)	1/10	0.0669108	0.552787	0	0	16.1014	43.5445	MYL2
GO_Biological_Process_2015	regulation of axon regeneration (GO:0048679)	1/10	0.0669108	0.552787	0	0	16.1014	43.5445	TNR
GO_Biological_Process_2015	negative regulation of keratinocyte proliferation (GO:0010839)	1/10	0.0669108	0.552787	0	0	16.1014	43.5445	VDR
GO_Biological_Process_2015	regulation of neuron projection regeneration (GO:0070570)	1/10	0.0669108	0.552787	0	0	16.1014	43.5445	TNR
BioPlanet_2019	Zinc influx into cells by the SLC39 gene family	1/10	0.0669108	0.446486	0	0	16.1014	43.5445	SLC39A2
WikiPathway_2021_Human	Aspirin and miRNAs WP4707	1/10	0.0669108	0.404486	0	0	16.1014	43.5445	PPARA
WikiPathway_2021_Human	Vitamin D Metabolism WP1531	1/10	0.0669108	0.404486	0	0	16.1014	43.5445	VDR
Jensen_COMPARTMENTS	glycine-gated chloride channel complex	1/10	0.0669108	0.554218	0	0	16.1014	43.5445	GLRA1
Jensen_COMPARTMENTS	laminin-6 complex	1/10	0.0669108	0.554218	0	0	16.1014	43.5445	DST
Jensen_COMPARTMENTS	piP-body	1/10	0.0669108	0.554218	0	0	16.1014	43.5445	TDRD9
Jensen_COMPARTMENTS	Lysosomal multienzyme complex	1/10	0.0669108	0.554218	0	0	16.1014	43.5445	ELN
Jensen_COMPARTMENTS	Platelet alpha granule membrane	1/10	0.0669108	0.554218	0	0	16.1014	43.5445	SELP
GO_Cellular_Component_2015	cell body (GO:0044297)	5/315	0.067457	0.387878	0	0	2.37109	6.39309	SLC12A5;DPYSL5;STMN2;RAC3;ANG
GO_Biological_Process_2015	cellular response to lipid (GO:0071396)	5/315	0.067457	0.552787	0	0	2.37109	6.39309	VDR;MLC1;WNT8B;PPARA;NR3C2
Jensen_COMPARTMENTS	Spanning component of plasma membrane	26/2798	0.067717	0.554218	0	0	1.43121	3.85342	CD80;WNT8B;SLC6A2;MYOM2;IGF1R;CDH5;GLRA1;CCKAR;AWAT1;MPZL1;FCRL1;GABRP;KCNJ5;SLC12A5;DST;VDR;ENTPD8;OPRK1;SEMA4G;COLQ;SELP;BMP2;CLDN15;SLC26A8;SLC26A9;SLC26A3
Jensen_COMPARTMENTS	Growth hormone receptor complex	2/62	0.068351	0.554218	0	0	4.85343	13.0222	RNASE1;IGF1R
Jensen_COMPARTMENTS	Shu complex	2/62	0.068351	0.554218	0	0	4.85343	13.0222	CCKAR;NR3C2
GO_Biological_Process_2015	positive regulation of endothelial cell proliferation (GO:0001938)	2/63	0.0702826	0.552787	0	0	4.77363	12.6751	BMP2;ANG
KEGG_2021_Human	Basal cell carcinoma	2/63	0.0702826	0.74773	0	0	4.77363	12.6751	BMP2;WNT8B
KEGG_2021_Human	Fluid shear stress and atherosclerosis	3/139	0.0716539	0.74773	0	0	3.2232	8.49606	CDH5;GSTA3;RAC3
GO_Cellular_Component_2015	myosin complex (GO:0016459)	2/64	0.0722319	0.39872	0	0	4.69639	12.3415	MYL2;MYOM2
GO_Biological_Process_2015	meiotic nuclear division (GO:0007126)	2/64	0.0722319	0.552787	0	0	4.69639	12.3415	TDRD9;HORMAD2
GO_Molecular_Function_2015	heparin binding (GO:0008201)	3/140	0.0728689	0.315788	0	0	3.19951	8.37983	SELP;ANG;NAV2
GO_Molecular_Function_2015	receptor serine/threonine kinase binding (GO:0033612)	1/11	0.0733523	0.315788	0	0	14.4905	37.8562	BMP2
GO_Molecular_Function_2015	microtubule plus-end binding (GO:0051010)	1/11	0.0733523	0.315788	0	0	14.4905	37.8562	DST
GO_Molecular_Function_2015	toxic substance binding (GO:0015643)	1/11	0.0733523	0.315788	0	0	14.4905	37.8562	EPHX2
GO_Molecular_Function_2015	ubiquitin conjugating enzyme binding (GO:0031624)	1/11	0.0733523	0.315788	0	0	14.4905	37.8562	PPARA
GO_Biological_Process_2015	regulation of vitamin metabolic process (GO:0030656)	1/11	0.0733523	0.552787	0	0	14.4905	37.8562	VDR
GO_Biological_Process_2015	epoxygenase P450 pathway (GO:0019373)	1/11	0.0733523	0.552787	0	0	14.4905	37.8562	EPHX2
GO_Biological_Process_2015	negative regulation of humoral immune response (GO:0002921)	1/11	0.0733523	0.552787	0	0	14.4905	37.8562	MASP1
GO_Biological_Process_2015	cellular response to vitamin (GO:0071295)	1/11	0.0733523	0.552787	0	0	14.4905	37.8562	VDR
GO_Biological_Process_2015	cell proliferation involved in kidney development (GO:0072111)	1/11	0.0733523	0.552787	0	0	14.4905	37.8562	BMP2
GO_Biological_Process_2015	response to peptidoglycan (GO:0032494)	1/11	0.0733523	0.552787	0	0	14.4905	37.8562	IRAK3
BioPlanet_2019	Recycling of bile acids and salts	1/11	0.0733523	0.446486	0	0	14.4905	37.8562	SLC10A1
BioPlanet_2019	B lymphocyte cell surface molecules	1/11	0.0733523	0.446486	0	0	14.4905	37.8562	CD80
BioPlanet_2019	CD28-dependent Vav1 pathway	1/11	0.0733523	0.446486	0	0	14.4905	37.8562	CD80
BioPlanet_2019	Monocyte and its surface molecules	1/11	0.0733523	0.446486	0	0	14.4905	37.8562	SELP
Jensen_COMPARTMENTS	Stereocilia coupling link	1/11	0.0733523	0.554218	0	0	14.4905	37.8562	ELN
Jensen_COMPARTMENTS	Stereocilia tip link	1/11	0.0733523	0.554218	0	0	14.4905	37.8562	ELN
Jensen_COMPARTMENTS	Grb2-Shc complex	1/11	0.0733523	0.554218	0	0	14.4905	37.8562	IGF1R
Jensen_COMPARTMENTS	I(KACh) inward rectifier potassium channel complex	1/11	0.0733523	0.554218	0	0	14.4905	37.8562	KCNJ5
Jensen_COMPARTMENTS	IKKalpha-IKKalpha complex	1/11	0.0733523	0.554218	0	0	14.4905	37.8562	IRAK3
Jensen_COMPARTMENTS	Mitochondrial prohibitin complex	1/11	0.0733523	0.554218	0	0	14.4905	37.8562	PPP1R9A
Jensen_COMPARTMENTS	Tricarboxylic acid cycle enzyme complex	1/11	0.0733523	0.554218	0	0	14.4905	37.8562	DHTKD1
GO_Biological_Process_2015	cellular process involved in reproduction in multicellular organism (GO:0022412)	4/228	0.0733929	0.552787	0	0	2.617	6.83543	CATSPER3;PRDM14;ANG;SLC26A3
GO_Biological_Process_2015	sodium ion transport (GO:0006814)	3/141	0.074093	0.552787	0	0	3.17617	8.26577	CATSPER3;SLC10A1;SLC24A5
KEGG_2021_Human	Pathways in cancer	7/531	0.0752604	0.74773	0	0	1.972	5.10117	BMP2;CTBP2;GSTA3;RAC3;WNT8B;PLD1;IGF1R
BioPlanet_2019	Thyroid-stimulating hormone signaling pathway	2/66	0.0761824	0.446486	0	0	4.54917	11.7124	PLD1;IGF1R
WikiPathway_2021_Human	Thyroid stimulating hormone (TSH) signaling pathway WP2032	2/66	0.0761824	0.404486	0	0	4.54917	11.7124	PLD1;IGF1R
GO_Biological_Process_2015	organic anion transport (GO:0015711)	5/328	0.0771858	0.552787	0	0	2.27415	5.82531	SLC10A1;SLC26A8;SLC26A9;PPARA;SLC26A3
BioPlanet_2019	Focal adhesion	4/233	0.0780716	0.446486	0	0	2.55921	6.52632	MYL2;TNR;RAC3;IGF1R
Jensen_COMPARTMENTS	Myosin complex	2/67	0.078183	0.560998	0	0	4.47896	11.4155	MYL2;MYOM2
GO_Biological_Process_2015	divalent metal ion transport (GO:0070838)	4/234	0.079025	0.552787	0	0	2.54796	6.46669	CATSPER3;VDR;PKD1L3;SLC24A5
GO_Molecular_Function_2015	ligand-gated ion channel activity (GO:0015276)	3/145	0.0790809	0.316507	0	0	3.08607	7.83024	GLRA1;GABRP;KCNJ5
GO_Molecular_Function_2015	ligand-gated channel activity (GO:0022834)	3/145	0.0790809	0.316507	0	0	3.08607	7.83024	GLRA1;GABRP;KCNJ5
GO_Molecular_Function_2015	insulin receptor substrate binding (GO:0043560)	1/12	0.0797497	0.316507	0	0	13.1725	33.3115	IGF1R
GO_Molecular_Function_2015	small protein conjugating enzyme binding (GO:0044390)	1/12	0.0797497	0.316507	0	0	13.1725	33.3115	PPARA
GO_Molecular_Function_2015	tau-protein kinase activity (GO:0050321)	1/12	0.0797497	0.316507	0	0	13.1725	33.3115	PHKG1
GO_Cellular_Component_2015	endomembrane system (GO:0012505)	1/12	0.0797497	0.401997	0	0	13.1725	33.3115	RAC3
GO_Biological_Process_2015	response to vitamin E (GO:0033197)	1/12	0.0797497	0.552787	0	0	13.1725	33.3115	IGF1R
GO_Biological_Process_2015	regulation of tolerance induction (GO:0002643)	1/12	0.0797497	0.552787	0	0	13.1725	33.3115	IRAK3
GO_Biological_Process_2015	positive regulation of hormone metabolic process (GO:0032352)	1/12	0.0797497	0.552787	0	0	13.1725	33.3115	IGF1R
GO_Biological_Process_2015	mesenchyme morphogenesis (GO:0072132)	1/12	0.0797497	0.552787	0	0	13.1725	33.3115	BMP2
GO_Biological_Process_2015	hemidesmosome assembly (GO:0031581)	1/12	0.0797497	0.552787	0	0	13.1725	33.3115	DST
GO_Biological_Process_2015	regulation of sequestering of triglyceride (GO:0010889)	1/12	0.0797497	0.552787	0	0	13.1725	33.3115	PPARA
GO_Biological_Process_2015	regulation of odontogenesis of dentin-containing tooth (GO:0042487)	1/12	0.0797497	0.552787	0	0	13.1725	33.3115	BMP2
GO_Biological_Process_2015	regulation of p38MAPK cascade (GO:1900744)	1/12	0.0797497	0.552787	0	0	13.1725	33.3115	BMP2
GO_Biological_Process_2015	interleukin-1-mediated signaling pathway (GO:0070498)	1/12	0.0797497	0.552787	0	0	13.1725	33.3115	IRAK3
GO_Biological_Process_2015	regulation of acrosome reaction (GO:0060046)	1/12	0.0797497	0.552787	0	0	13.1725	33.3115	GLRA1
GO_Biological_Process_2015	positive regulation of neurological system process (GO:0031646)	1/12	0.0797497	0.552787	0	0	13.1725	33.3115	TNR
GO_Biological_Process_2015	startle response (GO:0001964)	1/12	0.0797497	0.552787	0	0	13.1725	33.3115	GLRA1
GO_Biological_Process_2015	regulation of macrophage cytokine production (GO:0010935)	1/12	0.0797497	0.552787	0	0	13.1725	33.3115	IRAK3
GO_Biological_Process_2015	response to acidic pH (GO:0010447)	1/12	0.0797497	0.552787	0	0	13.1725	33.3115	PKD1L3
GO_Biological_Process_2015	male sex determination (GO:0030238)	1/12	0.0797497	0.552787	0	0	13.1725	33.3115	IGF1R
GO_Biological_Process_2015	piRNA metabolic process (GO:0034587)	1/12	0.0797497	0.552787	0	0	13.1725	33.3115	TDRD9
BioPlanet_2019	BMP signaling and regulation	1/12	0.0797497	0.446486	0	0	13.1725	33.3115	BMP2
BioPlanet_2019	Beta-arrestins in GPCR desensitization	1/12	0.0797497	0.446486	0	0	13.1725	33.3115	PPARA
BioPlanet_2019	ERK inactivation	1/12	0.0797497	0.446486	0	0	13.1725	33.3115	DUSP3
WikiPathway_2021_Human	Bile acids synthesis and enterohepatic circulation WP4389	1/12	0.0797497	0.404486	0	0	13.1725	33.3115	SLC10A1
WikiPathway_2021_Human	Bone morphogenic protein (BMP) signaling and regulation WP1425	1/12	0.0797497	0.404486	0	0	13.1725	33.3115	BMP2
WikiPathway_2021_Human	RalA downstream regulated genes WP2290	1/12	0.0797497	0.404486	0	0	13.1725	33.3115	RAC3
Jensen_COMPARTMENTS	G-protein coupled receptor heterodimeric complex	1/12	0.0797497	0.560998	0	0	13.1725	33.3115	OPRK1
Jensen_COMPARTMENTS	G-protein coupled receptor homodimeric complex	1/12	0.0797497	0.560998	0	0	13.1725	33.3115	OPRK1
Jensen_COMPARTMENTS	Sperm annulus	1/12	0.0797497	0.560998	0	0	13.1725	33.3115	SLC26A8
Jensen_COMPARTMENTS	Bacterial outer membrane vesicle	1/12	0.0797497	0.560998	0	0	13.1725	33.3115	CD80
Jensen_COMPARTMENTS	CLRC ubiquitin ligase complex	1/12	0.0797497	0.560998	0	0	13.1725	33.3115	SLC26A3
GO_Cellular_Component_2015	side of membrane (GO:0098552)	4/235	0.0799842	0.401997	0	0	2.5368	6.40776	SELP;GLRA1;BCAM;CD80
WikiPathway_2021_Human	NRF2 pathway WP2884	3/146	0.0803504	0.404486	0	0	3.06434	7.72629	GSTA3;SLC39A2;SLC6A2
GO_Biological_Process_2015	cellular component morphogenesis (GO:0032989)	6/437	0.0825292	0.552787	0	0	2.04925	5.11207	BMP2;CCKAR;DST;VDR;PRDM14;IGF1R
GO_Biological_Process_2015	divalent inorganic cation transport (GO:0072511)	4/238	0.0828966	0.552787	0	0	2.50389	6.23509	CATSPER3;VDR;PKD1L3;SLC24A5
Jensen_COMPARTMENTS	Sperm part	3/148	0.0829159	0.572774	0	0	3.02176	7.52397	CATSPER3;ODF3;SLC26A3
GO_Cellular_Component_2015	proteinaceous extracellular matrix (GO:0005578)	4/239	0.083879	0.401997	0	0	2.49311	6.17887	ELN;TNR;WNT8B;NAV2
KEGG_2021_Human	Chemical carcinogenesis	4/239	0.083879	0.74773	0	0	2.49311	6.17887	VDR;GSTA3;EPHX2;PPARA
GO_Biological_Process_2015	cellular response to alcohol (GO:0097306)	2/70	0.0842823	0.552787	0	0	4.28071	10.5887	VDR;MLC1
BioPlanet_2019	Pancreatic cancer	2/70	0.0842823	0.446486	0	0	4.28071	10.5887	RAC3;PLD1
BioPlanet_2019	Hedgehog signaling pathway	2/70	0.0842823	0.446486	0	0	4.28071	10.5887	BMP2;WNT8B
BioPlanet_2019	CDC42 signaling events	2/70	0.0842823	0.446486	0	0	4.28071	10.5887	MYL2;PLD1
GO_Biological_Process_2015	actin filament organization (GO:0007015)	3/150	0.0855164	0.552787	0	0	2.98035	7.32881	ELN;ANG;PPP1R9A
GO_Molecular_Function_2015	nucleoside-diphosphatase activity (GO:0017110)	1/13	0.0861032	0.326421	0	0	12.0742	29.6085	ENTPD8
GO_Molecular_Function_2015	sphingolipid binding (GO:0046625)	1/13	0.0861032	0.326421	0	0	12.0742	29.6085	SELP
GO_Molecular_Function_2015	retinol binding (GO:0019841)	1/13	0.0861032	0.326421	0	0	12.0742	29.6085	RBP7
GO_Biological_Process_2015	regulation of respiratory gaseous exchange by neurological system process (GO:0002087)	1/13	0.0861032	0.552787	0	0	12.0742	29.6085	GLRA1
GO_Biological_Process_2015	cellular response to nerve growth factor stimulus (GO:1990090)	1/13	0.0861032	0.552787	0	0	12.0742	29.6085	STMN2
GO_Biological_Process_2015	phosphatidylglycerol biosynthetic process (GO:0006655)	1/13	0.0861032	0.552787	0	0	12.0742	29.6085	PLD1
GO_Biological_Process_2015	positive regulation of interleukin-2 biosynthetic process (GO:0045086)	1/13	0.0861032	0.552787	0	0	12.0742	29.6085	CD80
GO_Biological_Process_2015	response to nerve growth factor (GO:1990089)	1/13	0.0861032	0.552787	0	0	12.0742	29.6085	STMN2
GO_Biological_Process_2015	regulation of transcription from RNA polymerase II promoter involved in heart development (GO:1901213)	1/13	0.0861032	0.552787	0	0	12.0742	29.6085	BMP2
GO_Biological_Process_2015	diacylglycerol metabolic process (GO:0046339)	1/13	0.0861032	0.552787	0	0	12.0742	29.6085	ANG
GO_Biological_Process_2015	cellular response to cholesterol (GO:0071397)	1/13	0.0861032	0.552787	0	0	12.0742	29.6085	MLC1
GO_Biological_Process_2015	mesenchymal cell proliferation (GO:0010463)	1/13	0.0861032	0.552787	0	0	12.0742	29.6085	BMP2
GO_Biological_Process_2015	regulation of cholesterol storage (GO:0010885)	1/13	0.0861032	0.552787	0	0	12.0742	29.6085	PPARA
GO_Biological_Process_2015	positive regulation of gluconeogenesis (GO:0045722)	1/13	0.0861032	0.552787	0	0	12.0742	29.6085	PPARA
GO_Biological_Process_2015	regulation of Rac protein signal transduction (GO:0035020)	1/13	0.0861032	0.552787	0	0	12.0742	29.6085	ARHGAP24
GO_Biological_Process_2015	pathway-restricted SMAD protein phosphorylation (GO:0060389)	1/13	0.0861032	0.552787	0	0	12.0742	29.6085	BMP2
GO_Biological_Process_2015	negative regulation of neurological system process (GO:0031645)	1/13	0.0861032	0.552787	0	0	12.0742	29.6085	GLRA1
GO_Biological_Process_2015	positive regulation of fatty acid oxidation (GO:0046321)	1/13	0.0861032	0.552787	0	0	12.0742	29.6085	PPARA
GO_Biological_Process_2015	negative regulation of macrophage derived foam cell differentiation (GO:0010745)	1/13	0.0861032	0.552787	0	0	12.0742	29.6085	PPARA
GO_Biological_Process_2015	cellular sodium ion homeostasis (GO:0006883)	1/13	0.0861032	0.552787	0	0	12.0742	29.6085	NR3C2
GO_Biological_Process_2015	regulation of inhibitory postsynaptic membrane potential (GO:0060080)	1/13	0.0861032	0.552787	0	0	12.0742	29.6085	GLRA1
GO_Biological_Process_2015	white fat cell differentiation (GO:0050872)	1/13	0.0861032	0.552787	0	0	12.0742	29.6085	CTBP2
WikiPathway_2021_Human	BMP2-WNT4-FOXO1 pathway in primary endometrial stromal cell differentiation WP3876	1/13	0.0861032	0.404486	0	0	12.0742	29.6085	BMP2
WikiPathway_2021_Human	Control of immune tolerance by vasoactive intestinal peptide WP4484	1/13	0.0861032	0.404486	0	0	12.0742	29.6085	CD80
WikiPathway_2021_Human	Estrogen Receptor Pathway WP2881	1/13	0.0861032	0.404486	0	0	12.0742	29.6085	PPARA
Jensen_COMPARTMENTS	Pairing center	1/13	0.0861032	0.572774	0	0	12.0742	29.6085	SLC39A2
Jensen_COMPARTMENTS	Pericanalicular vesicle	1/13	0.0861032	0.572774	0	0	12.0742	29.6085	SLC10A1
Jensen_COMPARTMENTS	Sperm midpiece	1/13	0.0861032	0.572774	0	0	12.0742	29.6085	SLC26A3
Jensen_COMPARTMENTS	Specific granule membrane	1/13	0.0861032	0.572774	0	0	12.0742	29.6085	SELP
GO_Biological_Process_2015	biomineral tissue development (GO:0031214)	2/71	0.0863468	0.552787	0	0	4.21846	10.3326	BMP2;PPARA
BioPlanet_2019	Rac1 cell motility signaling pathway	2/71	0.0863468	0.446486	0	0	4.21846	10.3326	MYL2;PLD1
BioPlanet_2019	Viral myocarditis	2/71	0.0863468	0.446486	0	0	4.21846	10.3326	CD80;RAC3
KEGG_2021_Human	Adherens junction	2/71	0.0863468	0.74773	0	0	4.21846	10.3326	RAC3;IGF1R
GO_Biological_Process_2015	potassium ion transport (GO:0006813)	3/151	0.0868297	0.552787	0	0	2.96006	7.23381	KCNJ5;SLC12A5;SLC24A5
WikiPathway_2021_Human	MECP2 and Associated Rett Syndrome WP3584	2/72	0.0884265	0.404486	0	0	4.15798	10.0855	OPRK1;IGF1R
BioPlanet_2019	Integrin signaling pathway	3/155	0.0921678	0.446486	0	0	2.88158	6.8701	CAPN13;MLC1;RAC3
GO_Molecular_Function_2015	retinal binding (GO:0016918)	1/14	0.0924132	0.331382	0	0	11.1449	26.5413	RBP7
GO_Molecular_Function_2015	glycine binding (GO:0016594)	1/14	0.0924132	0.331382	0	0	11.1449	26.5413	GLRA1
GO_Molecular_Function_2015	G-protein alpha-subunit binding (GO:0001965)	1/14	0.0924132	0.331382	0	0	11.1449	26.5413	IGF1R
GO_Cellular_Component_2015	M band (GO:0031430)	1/14	0.0924132	0.401997	0	0	11.1449	26.5413	MYOM2
GO_Cellular_Component_2015	P granule (GO:0043186)	1/14	0.0924132	0.401997	0	0	11.1449	26.5413	TDRD9
GO_Cellular_Component_2015	integral component of mitochondrial inner membrane (GO:0031305)	1/14	0.0924132	0.401997	0	0	11.1449	26.5413	L2HGDH
GO_Biological_Process_2015	insulin-like growth factor receptor signaling pathway (GO:0048009)	1/14	0.0924132	0.552787	0	0	11.1449	26.5413	IGF1R
GO_Biological_Process_2015	catecholamine transport (GO:0051937)	1/14	0.0924132	0.552787	0	0	11.1449	26.5413	SLC6A2
GO_Biological_Process_2015	negative regulation of transcription regulatory region DNA binding (GO:2000678)	1/14	0.0924132	0.552787	0	0	11.1449	26.5413	PPARA
GO_Biological_Process_2015	retinal metabolic process (GO:0042574)	1/14	0.0924132	0.552787	0	0	11.1449	26.5413	ALDH8A1
GO_Biological_Process_2015	negative regulation of fibroblast growth factor receptor signaling pathway (GO:0040037)	1/14	0.0924132	0.552787	0	0	11.1449	26.5413	PRDM14
GO_Biological_Process_2015	stress fiber assembly (GO:0043149)	1/14	0.0924132	0.552787	0	0	11.1449	26.5413	ELN
GO_Biological_Process_2015	positive regulation of steroid biosynthetic process (GO:0010893)	1/14	0.0924132	0.552787	0	0	11.1449	26.5413	IGF1R
GO_Biological_Process_2015	negative regulation of T cell receptor signaling pathway (GO:0050860)	1/14	0.0924132	0.552787	0	0	11.1449	26.5413	DUSP3
GO_Biological_Process_2015	regulation of fatty acid beta-oxidation (GO:0031998)	1/14	0.0924132	0.552787	0	0	11.1449	26.5413	PPARA
BioPlanet_2019	Glycogen breakdown (glycogenolysis)	1/14	0.0924132	0.446486	0	0	11.1449	26.5413	PHKG1
BioPlanet_2019	Lectin-induced complement pathway	1/14	0.0924132	0.446486	0	0	11.1449	26.5413	MASP1
WikiPathway_2021_Human	Cancer immunotherapy by CTLA4 blockade WP4582	1/14	0.0924132	0.404486	0	0	11.1449	26.5413	CD80
Jensen_COMPARTMENTS	Nucleolar preribosome	1/14	0.0924132	0.580694	0	0	11.1449	26.5413	RNASE1
Jensen_COMPARTMENTS	Presynaptic cytosol	1/14	0.0924132	0.580694	0	0	11.1449	26.5413	IGF1R
GO_Molecular_Function_2015	extracellular ligand-gated ion channel activity (GO:0005230)	2/74	0.0926304	0.331382	0	0	4.04208	9.61665	GLRA1;GABRP
GO_Biological_Process_2015	negative regulation of MAP kinase activity (GO:0043407)	2/74	0.0926304	0.552787	0	0	4.04208	9.61665	DUSP3;IRAK3
BioPlanet_2019	Adherens junction cell adhesion	2/74	0.0926304	0.446486	0	0	4.04208	9.61665	RAC3;IGF1R
WikiPathway_2021_Human	Peptide GPCRs WP24	2/74	0.0926304	0.404486	0	0	4.04208	9.61665	CCKAR;OPRK1
Jensen_COMPARTMENTS	Dosage compensation complex	2/74	0.0926304	0.580694	0	0	4.04208	9.61665	MLC1;HORMAD2
GO_Biological_Process_2015	cellular chemical homeostasis (GO:0055082)	6/452	0.0933088	0.552787	0	0	1.9788	4.6934	CCKAR;SLC12A5;VDR;EPHX2;SLC26A3;NR3C2
Jensen_COMPARTMENTS	laminin-5 complex	3/156	0.0935234	0.580694	0	0	2.8626	6.78306	CDH5;DST;ELN
GO_Biological_Process_2015	multicellular organismal development (GO:0007275)	6/453	0.0940534	0.552787	0	0	1.97427	4.66697	HEMGN;CATSPER3;ODF3;TDRD9;SLC26A8;BICC1
GO_Biological_Process_2015	response to vitamin (GO:0033273)	2/75	0.0947539	0.552787	0	0	3.9865	9.39408	VDR;IGF1R
Jensen_COMPARTMENTS	Dystrobrevin complex	2/75	0.0947539	0.580694	0	0	3.9865	9.39408	DRP2;MLC1
Jensen_COMPARTMENTS	Cone cell pedicle	2/75	0.0947539	0.580694	0	0	3.9865	9.39408	SLC12A5;CTBP2
KEGG_2021_Human	Pancreatic cancer	2/76	0.0968915	0.74773	0	0	3.93243	9.17894	RAC3;PLD1
Jensen_COMPARTMENTS	Integrin alpha1-beta1 complex	2/76	0.0968915	0.580694	0	0	3.93243	9.17894	SELP;BCAM
Jensen_COMPARTMENTS	Dendrite	6/457	0.0970642	0.580694	0	0	1.95636	4.56298	DRP2;GLRA1;SLC12A5;DPYSL5;OPRK1;PPP1R9A
BioPlanet_2019	Toll receptor cascades	3/159	0.0976392	0.446486	0	0	2.80712	6.5307	DUSP3;IRAK3;PPARA
GO_Molecular_Function_2015	actin monomer binding (GO:0003785)	1/15	0.0986799	0.338712	0	0	10.3483	23.9653	MYL2
GO_Molecular_Function_2015	zinc ion transmembrane transporter activity (GO:0005385)	1/15	0.0986799	0.338712	0	0	10.3483	23.9653	SLC39A2
GO_Molecular_Function_2015	diacylglycerol kinase activity (GO:0004143)	1/15	0.0986799	0.338712	0	0	10.3483	23.9653	DGKG
GO_Cellular_Component_2015	microtubule plus-end (GO:0035371)	1/15	0.0986799	0.401997	0	0	10.3483	23.9653	DST
GO_Cellular_Component_2015	interstitial matrix (GO:0005614)	1/15	0.0986799	0.401997	0	0	10.3483	23.9653	NAV2
GO_Biological_Process_2015	positive regulation of calcium ion-dependent exocytosis (GO:0045956)	1/15	0.0986799	0.552787	0	0	10.3483	23.9653	GLRA1
GO_Biological_Process_2015	negative regulation of interleukin-12 production (GO:0032695)	1/15	0.0986799	0.552787	0	0	10.3483	23.9653	IRAK3
GO_Biological_Process_2015	regulation of establishment of cell polarity (GO:2000114)	1/15	0.0986799	0.552787	0	0	10.3483	23.9653	CDH5
GO_Biological_Process_2015	zinc ion transmembrane transport (GO:0071577)	1/15	0.0986799	0.552787	0	0	10.3483	23.9653	SLC39A2
GO_Biological_Process_2015	positive regulation of epidermal cell differentiation (GO:0045606)	1/15	0.0986799	0.552787	0	0	10.3483	23.9653	VDR
GO_Biological_Process_2015	positive regulation of microtubule polymerization or depolymerization (GO:0031112)	1/15	0.0986799	0.552787	0	0	10.3483	23.9653	STMN2
GO_Biological_Process_2015	wound healing, spreading of cells (GO:0044319)	1/15	0.0986799	0.552787	0	0	10.3483	23.9653	ARHGAP24
GO_Biological_Process_2015	negative regulation of alcohol biosynthetic process (GO:1902931)	1/15	0.0986799	0.552787	0	0	10.3483	23.9653	BMP2
GO_Biological_Process_2015	neuron cell-cell adhesion (GO:0007158)	1/15	0.0986799	0.552787	0	0	10.3483	23.9653	TNR
GO_Biological_Process_2015	acrosome reaction (GO:0007340)	1/15	0.0986799	0.552787	0	0	10.3483	23.9653	GLRA1
GO_Biological_Process_2015	positive regulation of protein depolymerization (GO:1901881)	1/15	0.0986799	0.552787	0	0	10.3483	23.9653	STMN2
GO_Biological_Process_2015	positive regulation of T-helper 1 type immune response (GO:0002827)	1/15	0.0986799	0.552787	0	0	10.3483	23.9653	CD80
GO_Biological_Process_2015	regulation of DNA methylation (GO:0044030)	1/15	0.0986799	0.552787	0	0	10.3483	23.9653	PRDM14
GO_Biological_Process_2015	regulation of response to food (GO:0032095)	1/15	0.0986799	0.552787	0	0	10.3483	23.9653	PPARA
GO_Biological_Process_2015	leukocyte tethering or rolling (GO:0050901)	1/15	0.0986799	0.552787	0	0	10.3483	23.9653	SELP
GO_Biological_Process_2015	cellular response to pH (GO:0071467)	1/15	0.0986799	0.552787	0	0	10.3483	23.9653	PKD1L3
GO_Biological_Process_2015	regulation of ruffle assembly (GO:1900027)	1/15	0.0986799	0.552787	0	0	10.3483	23.9653	ARHGAP24
BioPlanet_2019	Adhesion and diapedesis of granulocytes	1/15	0.0986799	0.446486	0	0	10.3483	23.9653	SELP
BioPlanet_2019	Arf6 vesicle-mediated transport	1/15	0.0986799	0.446486	0	0	10.3483	23.9653	PLD1
BioPlanet_2019	Repression of pain sensation by the transcriptional regulator DREAM	1/15	0.0986799	0.446486	0	0	10.3483	23.9653	OPRK1
WikiPathway_2021_Human	FOXP3 in COVID-19 WP5063	1/15	0.0986799	0.41015	0	0	10.3483	23.9653	CD80
Jensen_COMPARTMENTS	Germ plasm	1/15	0.0986799	0.580694	0	0	10.3483	23.9653	TDRD9
Jensen_COMPARTMENTS	HCN4 channel complex	1/15	0.0986799	0.580694	0	0	10.3483	23.9653	KCNJ5
Jensen_COMPARTMENTS	Microtubule plus-end	1/15	0.0986799	0.580694	0	0	10.3483	23.9653	DST
Jensen_COMPARTMENTS	Pole plasm	1/15	0.0986799	0.580694	0	0	10.3483	23.9653	TDRD9
GO_Biological_Process_2015	cell junction assembly (GO:0034329)	3/160	0.0990274	0.552787	0	0	2.7891	6.4494	CDH5;DST;CLDN15
GO_Cellular_Component_2015	basement membrane (GO:0005604)	2/77	0.0990427	0.401997	0	0	3.8798	8.9709	DST;SMOC1
Jensen_COMPARTMENTS	Plasma membrane region	10/913	0.100347	0.584877	0	0	1.64028	3.77121	DRP2;GLRA1;GABRP;DST;SLC10A1;IQSEC3;MLC1;SLC26A9;PLD1;SLC26A3
GO_Biological_Process_2015	positive regulation of cell development (GO:0010720)	5/358	0.102355	0.552787	0	0	2.07768	4.73567	BMP2;VDR;STMN2;VWC2L;RAC3
GO_Biological_Process_2015	cation homeostasis (GO:0055080)	6/465	0.103239	0.552787	0	0	1.92147	4.36309	CCKAR;VDR;EPHX2;SLC26A9;SLC26A3;NR3C2
GO_Biological_Process_2015	response to nutrient (GO:0007584)	3/163	0.10324	0.552787	0	0	2.73639	6.21352	CCKAR;VDR;IGF1R
GO_Biological_Process_2015	extracellular matrix organization (GO:0030198)	5/359	0.103258	0.552787	0	0	2.0717	4.70386	BMP2;DST;ELN;SMOC1;TNR
BioPlanet_2019	Glycerophospholipid metabolism	2/79	0.103385	0.452397	0	0	3.77865	8.57486	DGKG;PLD1
GO_Biological_Process_2015	extracellular structure organization (GO:0043062)	5/360	0.104164	0.552787	0	0	2.06576	4.67232	BMP2;DST;ELN;SMOC1;TNR
GO_Molecular_Function_2015	MAP kinase phosphatase activity (GO:0033549)	1/16	0.104904	0.34161	0	0	9.65791	21.7758	DUSP3
GO_Molecular_Function_2015	Rac GTPase activator activity (GO:0030675)	1/16	0.104904	0.34161	0	0	9.65791	21.7758	ARHGAP24
GO_Molecular_Function_2015	retinol dehydrogenase activity (GO:0004745)	1/16	0.104904	0.34161	0	0	9.65791	21.7758	BMP2
GO_Molecular_Function_2015	retinoid X receptor binding (GO:0046965)	1/16	0.104904	0.34161	0	0	9.65791	21.7758	VDR
GO_Biological_Process_2015	cardiac myofibril assembly (GO:0055003)	1/16	0.104904	0.552787	0	0	9.65791	21.7758	MYL2
GO_Biological_Process_2015	positive regulation of cell adhesion mediated by integrin (GO:0033630)	1/16	0.104904	0.552787	0	0	9.65791	21.7758	RAC3
GO_Biological_Process_2015	SMAD protein signal transduction (GO:0060395)	1/16	0.104904	0.552787	0	0	9.65791	21.7758	BMP2
GO_Biological_Process_2015	negative regulation of cardiac muscle tissue development (GO:0055026)	1/16	0.104904	0.552787	0	0	9.65791	21.7758	BMP2
GO_Biological_Process_2015	negative regulation of lipid storage (GO:0010888)	1/16	0.104904	0.552787	0	0	9.65791	21.7758	PPARA
GO_Biological_Process_2015	regulation of respiratory system process (GO:0044065)	1/16	0.104904	0.552787	0	0	9.65791	21.7758	GLRA1
GO_Biological_Process_2015	positive regulation of alpha-beta T cell proliferation (GO:0046641)	1/16	0.104904	0.552787	0	0	9.65791	21.7758	CD80
GO_Biological_Process_2015	exploration behavior (GO:0035640)	1/16	0.104904	0.552787	0	0	9.65791	21.7758	TNR
GO_Biological_Process_2015	cellular response to sterol (GO:0036315)	1/16	0.104904	0.552787	0	0	9.65791	21.7758	MLC1
GO_Biological_Process_2015	positive regulation of T-helper cell differentiation (GO:0045624)	1/16	0.104904	0.552787	0	0	9.65791	21.7758	CD80
BioPlanet_2019	SREBF and miR-33 in cholesterol and lipid homeostasis	1/16	0.104904	0.452397	0	0	9.65791	21.7758	PPARA
BioPlanet_2019	CRMPs in Sema3A signaling	1/16	0.104904	0.452397	0	0	9.65791	21.7758	DPYSL5
WikiPathway_2021_Human	SREBF and miR33 in cholesterol and lipid homeostasis WP2011	1/16	0.104904	0.41015	0	0	9.65791	21.7758	PPARA
Jensen_COMPARTMENTS	P granule	1/16	0.104904	0.60001	0	0	9.65791	21.7758	TDRD9
Jensen_COMPARTMENTS	Cul4B-RING E3 ubiquitin ligase complex	1/16	0.104904	0.60001	0	0	9.65791	21.7758	SLC26A3
GO_Biological_Process_2015	regulation of protein complex disassembly (GO:0043244)	2/80	0.105576	0.552787	0	0	3.73002	8.38629	STMN2;IRAK3
KEGG_2021_Human	Wnt signaling pathway	3/166	0.107522	0.74773	0	0	2.68562	5.98908	CTBP2;RAC3;WNT8B
GO_Biological_Process_2015	negative regulation of immune effector process (GO:0002698)	2/81	0.107779	0.552787	0	0	3.68261	8.20365	IRAK3;MASP1
GO_Molecular_Function_2015	serine-type endopeptidase activity (GO:0004252)	3/167	0.108965	0.350344	0	0	2.66911	5.91668	CELA2A;PRSS38;MASP1
GO_Cellular_Component_2015	contractile fiber part (GO:0044449)	3/167	0.108965	0.429634	0	0	2.66911	5.91668	DST;MYL2;MYOM2
Jensen_COMPARTMENTS	Protein tyrosine phosphatase complex	4/263	0.10913	0.601627	0	0	2.25932	5.00488	CDH5;DUSP3;MTUS1;MPZL1
GO_Biological_Process_2015	MyD88-dependent toll-like receptor signaling pathway (GO:0002755)	2/82	0.109995	0.552787	0	0	3.6364	8.0267	DUSP3;IRAK3
KEGG_2021_Human	Hepatocellular carcinoma	3/168	0.110416	0.74773	0	0	2.65279	5.84544	GSTA3;WNT8B;IGF1R
Jensen_COMPARTMENTS	Lamellipodium	3/168	0.110416	0.601627	0	0	2.65279	5.84544	STMN2;RAC3;PPP1R9A
Jensen_COMPARTMENTS	Postsynapse	5/367	0.11062	0.601627	0	0	2.02509	4.45855	DRP2;GLRA1;GABRP;IQSEC3;PPP1R9A
GO_Molecular_Function_2015	NAD+ kinase activity (GO:0003951)	1/17	0.111085	0.352694	0	0	9.05383	19.8954	DGKG
GO_Biological_Process_2015	oocyte maturation (GO:0001556)	1/17	0.111085	0.552787	0	0	9.05383	19.8954	ANG
GO_Biological_Process_2015	DNA methylation involved in gamete generation (GO:0043046)	1/17	0.111085	0.552787	0	0	9.05383	19.8954	TDRD9
GO_Biological_Process_2015	regulation of ARF protein signal transduction (GO:0032012)	1/17	0.111085	0.552787	0	0	9.05383	19.8954	IQSEC3
BioPlanet_2019	ACE inhibitor pathway	1/17	0.111085	0.457603	0	0	9.05383	19.8954	NR3C2
BioPlanet_2019	Cells and molecules involved in local acute inflammatory response	1/17	0.111085	0.457603	0	0	9.05383	19.8954	SELP
BioPlanet_2019	Complement activation, classical pathway	1/17	0.111085	0.457603	0	0	9.05383	19.8954	MASP1
WikiPathway_2021_Human	ACE Inhibitor Pathway WP554	1/17	0.111085	0.41015	0	0	9.05383	19.8954	NR3C2
WikiPathway_2021_Human	Cells and molecules involved in local acute inflammatory response WP4493	1/17	0.111085	0.41015	0	0	9.05383	19.8954	SELP
WikiPathway_2021_Human	Platelet-mediated interactions with vascular and circulating cells WP4462	1/17	0.111085	0.41015	0	0	9.05383	19.8954	SELP
Jensen_COMPARTMENTS	SMN-Gemin2 complex	1/17	0.111085	0.601627	0	0	9.05383	19.8954	IGF1R
Jensen_COMPARTMENTS	Sarcosine oxidase complex	1/17	0.111085	0.601627	0	0	9.05383	19.8954	IGF1R
Jensen_COMPARTMENTS	Adrenomedullin receptor complex	1/17	0.111085	0.601627	0	0	9.05383	19.8954	CDH5
GO_Biological_Process_2015	regulation of stress-activated MAPK cascade (GO:0032872)	3/170	0.113339	0.552787	0	0	2.62076	5.70637	BMP2;DUSP3;IGF1R
GO_Biological_Process_2015	regulation of system process (GO:0044057)	5/371	0.114395	0.552787	0	0	2.00255	4.34172	GLRA1;MYL2;EPHX2;TNR;OPRK1
GO_Biological_Process_2015	regulation of stress-activated protein kinase signaling cascade (GO:0070302)	3/171	0.114811	0.552787	0	0	2.60503	5.63849	BMP2;DUSP3;IGF1R
Jensen_COMPARTMENTS	Synaptic membrane	4/270	0.117074	0.613677	0	0	2.19908	4.71691	DRP2;GLRA1;GABRP;IQSEC3
GO_Molecular_Function_2015	endonuclease activity, active with either ribo- or deoxyribonucleic acids and producing 3'-phosphomonoesters (GO:0016894)	1/18	0.117224	0.363107	0	0	8.52082	18.2659	RNASE1
GO_Molecular_Function_2015	lipopolysaccharide binding (GO:0001530)	1/18	0.117224	0.363107	0	0	8.52082	18.2659	SELP
GO_Biological_Process_2015	asymmetric protein localization (GO:0008105)	1/18	0.117224	0.552787	0	0	8.52082	18.2659	COLQ
GO_Biological_Process_2015	regulation of establishment or maintenance of cell polarity (GO:0032878)	1/18	0.117224	0.552787	0	0	8.52082	18.2659	CDH5
GO_Biological_Process_2015	negative regulation of antigen receptor-mediated signaling pathway (GO:0050858)	1/18	0.117224	0.552787	0	0	8.52082	18.2659	DUSP3
GO_Biological_Process_2015	decidualization (GO:0046697)	1/18	0.117224	0.552787	0	0	8.52082	18.2659	VDR
GO_Biological_Process_2015	viral genome replication (GO:0019079)	1/18	0.117224	0.552787	0	0	8.52082	18.2659	CTBP2
GO_Biological_Process_2015	negative regulation of cytokine production involved in immune response (GO:0002719)	1/18	0.117224	0.552787	0	0	8.52082	18.2659	IRAK3
GO_Biological_Process_2015	positive regulation of synaptic transmission, glutamatergic (GO:0051968)	1/18	0.117224	0.552787	0	0	8.52082	18.2659	TNR
GO_Biological_Process_2015	glycogen catabolic process (GO:0005980)	1/18	0.117224	0.552787	0	0	8.52082	18.2659	PHKG1
GO_Biological_Process_2015	regulation of appetite (GO:0032098)	1/18	0.117224	0.552787	0	0	8.52082	18.2659	PPARA
GO_Biological_Process_2015	telencephalon development (GO:0021537)	1/18	0.117224	0.552787	0	0	8.52082	18.2659	BMP2
BioPlanet_2019	Sodium/chloride-dependent neurotransmitter transporters	1/18	0.117224	0.470921	0	0	8.52082	18.2659	SLC6A2
WikiPathway_2021_Human	Simplified Interaction Map Between LOXL4 and Oxidative Stress Pathway WP3670	1/18	0.117224	0.41015	0	0	8.52082	18.2659	BMP2
WikiPathway_2021_Human	MFAP5 effect on permeability and motility of endothelial cells via cytoskeleton rearrangement WP4560	1/18	0.117224	0.41015	0	0	8.52082	18.2659	MYL2
Jensen_COMPARTMENTS	Hyaluranon cable	1/18	0.117224	0.613677	0	0	8.52082	18.2659	ELN
Jensen_COMPARTMENTS	Phagolysosome membrane	1/18	0.117224	0.613677	0	0	8.52082	18.2659	PLD1
Jensen_COMPARTMENTS	Synapse part	7/594	0.117321	0.613677	0	0	1.75462	3.75988	DRP2;GLRA1;GABRP;STX19;IQSEC3;PPP1R9A;COLQ
GO_Molecular_Function_2015	ribonuclease activity (GO:0004540)	2/86	0.118975	0.364092	0	0	3.46254	7.3712	ANG;RNASE1
WikiPathway_2021_Human	Acute viral myocarditis WP4298	2/86	0.118975	0.41015	0	0	3.46254	7.3712	CD80;RAC3
BioPlanet_2019	Neuroactive ligand-receptor interaction	4/272	0.11939	0.470921	0	0	2.18245	4.63849	GLRA1;GABRP;CCKAR;OPRK1
GO_Biological_Process_2015	neuron projection morphogenesis (GO:0048812)	3/175	0.120774	0.552787	0	0	2.54393	5.37744	CCKAR;DST;IGF1R
GO_Biological_Process_2015	dicarboxylic acid metabolic process (GO:0043648)	2/87	0.121248	0.552787	0	0	3.42163	7.21935	ADHFE1;L2HGDH
GO_Molecular_Function_2015	GABA-A receptor activity (GO:0004890)	1/19	0.12332	0.364225	0	0	8.04704	16.8422	GABRP
GO_Molecular_Function_2015	neurotransmitter:sodium symporter activity (GO:0005328)	1/19	0.12332	0.364225	0	0	8.04704	16.8422	SLC6A2
GO_Molecular_Function_2015	ARF guanyl-nucleotide exchange factor activity (GO:0005086)	1/19	0.12332	0.364225	0	0	8.04704	16.8422	IQSEC3
GO_Biological_Process_2015	reflex (GO:0060004)	1/19	0.12332	0.552787	0	0	8.04704	16.8422	GLRA1
GO_Biological_Process_2015	cardiac epithelial to mesenchymal transition (GO:0060317)	1/19	0.12332	0.552787	0	0	8.04704	16.8422	BMP2
GO_Biological_Process_2015	appendage development (GO:0048736)	1/19	0.12332	0.552787	0	0	8.04704	16.8422	SMOC1
GO_Biological_Process_2015	rRNA transcription (GO:0009303)	1/19	0.12332	0.552787	0	0	8.04704	16.8422	ANG
GO_Biological_Process_2015	intestinal absorption (GO:0050892)	1/19	0.12332	0.552787	0	0	8.04704	16.8422	VDR
GO_Biological_Process_2015	limb development (GO:0060173)	1/19	0.12332	0.552787	0	0	8.04704	16.8422	SMOC1
GO_Biological_Process_2015	regulation of interleukin-2 biosynthetic process (GO:0045076)	1/19	0.12332	0.552787	0	0	8.04704	16.8422	CD80
GO_Biological_Process_2015	regulation of cardiac muscle cell differentiation (GO:2000725)	1/19	0.12332	0.552787	0	0	8.04704	16.8422	BMP2
GO_Biological_Process_2015	glucan catabolic process (GO:0009251)	1/19	0.12332	0.552787	0	0	8.04704	16.8422	PHKG1
BioPlanet_2019	IGF-1 receptor and longevity	1/19	0.12332	0.470921	0	0	8.04704	16.8422	IGF1R
BioPlanet_2019	STAT3 pathway	1/19	0.12332	0.470921	0	0	8.04704	16.8422	RAC3
BioPlanet_2019	Telomeres, telomerase, cellular aging, and immortality	1/19	0.12332	0.470921	0	0	8.04704	16.8422	IGF1R
WikiPathway_2021_Human	Farnesoid X receptor pathway WP2879	1/19	0.12332	0.41208	0	0	8.04704	16.8422	SLC10A1
Jensen_COMPARTMENTS	Meiotic recombination initiation complex	1/19	0.12332	0.621878	0	0	8.04704	16.8422	SLC39A2
Jensen_COMPARTMENTS	Platelet dense granule	1/19	0.12332	0.621878	0	0	8.04704	16.8422	SELP
GO_Biological_Process_2015	regulation of endothelial cell proliferation (GO:0001936)	2/88	0.123532	0.552787	0	0	3.38167	7.07194	BMP2;ANG
Jensen_COMPARTMENTS	4-aminobutyrate transaminase complex	2/88	0.123532	0.621878	0	0	3.38167	7.07194	SLC12A5;ADHFE1
GO_Biological_Process_2015	RNA phosphodiester bond hydrolysis (GO:0090501)	2/89	0.125826	0.552787	0	0	3.34263	6.92879	ANG;RNASE1
WikiPathway_2021_Human	Pancreatic adenocarcinoma pathway WP4263	2/89	0.125826	0.41208	0	0	3.34263	6.92879	RAC3;PLD1
KEGG_2021_Human	GABAergic synapse	2/89	0.125826	0.74773	0	0	3.34263	6.92879	GABRP;SLC12A5
GO_Biological_Process_2015	monovalent inorganic cation transport (GO:0015672)	5/384	0.127084	0.552787	0	0	1.93257	3.98671	KCNJ5;CATSPER3;SLC12A5;SLC10A1;SLC24A5
GO_Biological_Process_2015	positive regulation of lipid catabolic process (GO:0050996)	1/20	0.129375	0.552787	0	0	7.62313	15.5896	PPARA
GO_Biological_Process_2015	regulation of osteoblast proliferation (GO:0033688)	1/20	0.129375	0.552787	0	0	7.62313	15.5896	BMP2
GO_Biological_Process_2015	glandular epithelial cell differentiation (GO:0002067)	1/20	0.129375	0.552787	0	0	7.62313	15.5896	BMP2
GO_Biological_Process_2015	negative regulation of response to extracellular stimulus (GO:0032105)	1/20	0.129375	0.552787	0	0	7.62313	15.5896	PPARA
GO_Biological_Process_2015	negative regulation of response to nutrient levels (GO:0032108)	1/20	0.129375	0.552787	0	0	7.62313	15.5896	PPARA
GO_Biological_Process_2015	regulation of cholesterol metabolic process (GO:0090181)	1/20	0.129375	0.552787	0	0	7.62313	15.5896	EPHX2
GO_Biological_Process_2015	regulation of transcription involved in cell fate commitment (GO:0060850)	1/20	0.129375	0.552787	0	0	7.62313	15.5896	BMP2
GO_Biological_Process_2015	negative regulation of striated muscle cell differentiation (GO:0051154)	1/20	0.129375	0.552787	0	0	7.62313	15.5896	BMP2
GO_Biological_Process_2015	regulation of receptor biosynthetic process (GO:0010869)	1/20	0.129375	0.552787	0	0	7.62313	15.5896	PPARA
GO_Biological_Process_2015	activation of protein kinase B activity (GO:0032148)	1/20	0.129375	0.552787	0	0	7.62313	15.5896	ANG
GO_Biological_Process_2015	cellular polysaccharide catabolic process (GO:0044247)	1/20	0.129375	0.552787	0	0	7.62313	15.5896	PHKG1
GO_Biological_Process_2015	response to cholesterol (GO:0070723)	1/20	0.129375	0.552787	0	0	7.62313	15.5896	MLC1
BioPlanet_2019	Skeletal muscle hypertrophy is regulated via AKT/mTOR pathway	1/20	0.129375	0.470921	0	0	7.62313	15.5896	IGF1R
Jensen_COMPARTMENTS	Microtubule end	1/20	0.129375	0.621878	0	0	7.62313	15.5896	DST
Jensen_COMPARTMENTS	Presynaptic periactive zone	1/20	0.129375	0.621878	0	0	7.62313	15.5896	CTBP2
Jensen_COMPARTMENTS	Region of cytosol	1/20	0.129375	0.621878	0	0	7.62313	15.5896	IGF1R
Jensen_COMPARTMENTS	Contractile vacuolar membrane	1/20	0.129375	0.621878	0	0	7.62313	15.5896	SMOC1
GO_Biological_Process_2015	negative regulation of neuron projection development (GO:0010977)	2/91	0.130445	0.552787	0	0	3.26718	6.65461	STMN2;TNR
GO_Biological_Process_2015	negative regulation of canonical Wnt signaling pathway (GO:0090090)	2/91	0.130445	0.552787	0	0	3.26718	6.65461	BMP2;BICC1
KEGG_2021_Human	Morphine addiction	2/91	0.130445	0.74773	0	0	3.26718	6.65461	GABRP;KCNJ5
Jensen_COMPARTMENTS	Apical plasma membrane	4/282	0.13126	0.621878	0	0	2.10287	4.27003	MLC1;SLC26A9;PLD1;SLC26A3
KEGG_2021_Human	Axon guidance	3/182	0.131477	0.74773	0	0	2.44358	4.95783	DPYSL5;RAC3;SEMA4G
GO_Biological_Process_2015	cellular cation homeostasis (GO:0030003)	5/389	0.132131	0.552787	0	0	1.90692	3.85952	CCKAR;VDR;EPHX2;SLC26A3;NR3C2
Jensen_COMPARTMENTS	PET complex	2/92	0.132769	0.621878	0	0	3.23072	6.52328	BCAM;EPHX2
Jensen_COMPARTMENTS	Perineuronal net	2/92	0.132769	0.621878	0	0	3.23072	6.52328	DUSP3;TNR
Jensen_COMPARTMENTS	Sarcomere	3/183	0.133032	0.621878	0	0	2.42988	4.90146	DST;MYL2;MYOM2
WikiPathway_2021_Human	Ras signaling WP4223	3/184	0.134594	0.418362	0	0	2.41633	4.84592	RAC3;PLD1;IGF1R
GO_Biological_Process_2015	positive regulation of cell-substrate adhesion (GO:0010811)	2/93	0.135103	0.552787	0	0	3.19505	6.3956	SMOC1;RAC3
GO_Cellular_Component_2015	myosin filament (GO:0032982)	1/21	0.135388	0.513275	0	0	7.24161	14.4804	MYOM2
GO_Biological_Process_2015	negative regulation of production of molecular mediator of immune response (GO:0002701)	1/21	0.135388	0.552787	0	0	7.24161	14.4804	IRAK3
GO_Biological_Process_2015	positive regulation of CD4-positive, alpha-beta T cell differentiation (GO:0043372)	1/21	0.135388	0.552787	0	0	7.24161	14.4804	CD80
GO_Biological_Process_2015	response to vitamin D (GO:0033280)	1/21	0.135388	0.552787	0	0	7.24161	14.4804	VDR
GO_Biological_Process_2015	negative regulation of steroid biosynthetic process (GO:0010894)	1/21	0.135388	0.552787	0	0	7.24161	14.4804	BMP2
GO_Biological_Process_2015	homeostasis of number of cells within a tissue (GO:0048873)	1/21	0.135388	0.552787	0	0	7.24161	14.4804	PRDM14
GO_Biological_Process_2015	retinoic acid metabolic process (GO:0042573)	1/21	0.135388	0.552787	0	0	7.24161	14.4804	ALDH8A1
GO_Biological_Process_2015	regulation of alpha-beta T cell proliferation (GO:0046640)	1/21	0.135388	0.552787	0	0	7.24161	14.4804	CD80
GO_Biological_Process_2015	protein destabilization (GO:0031648)	1/21	0.135388	0.552787	0	0	7.24161	14.4804	BMP2
GO_Biological_Process_2015	cell surface receptor signaling pathway involved in heart development (GO:0061311)	1/21	0.135388	0.552787	0	0	7.24161	14.4804	BMP2
GO_Biological_Process_2015	regulation of T-helper 1 type immune response (GO:0002825)	1/21	0.135388	0.552787	0	0	7.24161	14.4804	CD80
GO_Biological_Process_2015	regulation of insulin-like growth factor receptor signaling pathway (GO:0043567)	1/21	0.135388	0.552787	0	0	7.24161	14.4804	BMP2
GO_Biological_Process_2015	mammary gland development (GO:0030879)	1/21	0.135388	0.552787	0	0	7.24161	14.4804	IGF1R
GO_Biological_Process_2015	regulation of respiratory gaseous exchange (GO:0043576)	1/21	0.135388	0.552787	0	0	7.24161	14.4804	GLRA1
GO_Biological_Process_2015	positive regulation of protein complex disassembly (GO:0043243)	1/21	0.135388	0.552787	0	0	7.24161	14.4804	STMN2
BioPlanet_2019	IGF1 signaling pathway	1/21	0.135388	0.470921	0	0	7.24161	14.4804	IGF1R
BioPlanet_2019	CD28-dependent PI3K/Akt signaling	1/21	0.135388	0.470921	0	0	7.24161	14.4804	CD80
BioPlanet_2019	T cell activation co-stimulatory signal	1/21	0.135388	0.470921	0	0	7.24161	14.4804	CD80
BioPlanet_2019	PKC-catalyzed phosphorylation of inhibitory phosphoprotein of myosin phosphatase	1/21	0.135388	0.470921	0	0	7.24161	14.4804	MYL2
Jensen_COMPARTMENTS	interleukin-18 receptor complex	1/21	0.135388	0.621878	0	0	7.24161	14.4804	DST
Jensen_COMPARTMENTS	Myosin filament	1/21	0.135388	0.621878	0	0	7.24161	14.4804	MYOM2
Jensen_COMPARTMENTS	NURS complex	1/21	0.135388	0.621878	0	0	7.24161	14.4804	COLQ
Jensen_COMPARTMENTS	Skeletal muscle myofibril	1/21	0.135388	0.621878	0	0	7.24161	14.4804	MYOM2
Jensen_COMPARTMENTS	Fc receptor complex	3/185	0.136163	0.621878	0	0	2.40293	4.79121	FCRL1;CD80;MYOM2
Jensen_COMPARTMENTS	Integrin alpha4-beta1 complex	3/185	0.136163	0.621878	0	0	2.40293	4.79121	SELP;BCAM;CD80
GO_Biological_Process_2015	regulation of cell-cell adhesion (GO:0022407)	2/94	0.137446	0.552787	0	0	3.16017	6.27142	BMP2;TNR
GO_Biological_Process_2015	transcription initiation from RNA polymerase II promoter (GO:0006367)	3/187	0.139319	0.552787	0	0	2.37657	4.6842	VDR;PPARA;NR3C2
KEGG_2021_Human	Staphylococcus aureus infection	2/95	0.139798	0.74773	0	0	3.12603	6.15064	SELP;MASP1
GO_Molecular_Function_2015	serine-type peptidase activity (GO:0008236)	3/188	0.140906	0.390278	0	0	2.3636	4.63186	CELA2A;PRSS38;MASP1
GO_Molecular_Function_2015	phosphatidylinositol 3-kinase binding (GO:0043548)	1/22	0.14136	0.390278	0	0	6.89642	13.4924	IGF1R
GO_Molecular_Function_2015	cation:cation antiporter activity (GO:0015491)	1/22	0.14136	0.390278	0	0	6.89642	13.4924	SLC24A5
GO_Molecular_Function_2015	calcium-dependent cysteine-type endopeptidase activity (GO:0004198)	1/22	0.14136	0.390278	0	0	6.89642	13.4924	CAPN13
GO_Molecular_Function_2015	GABA receptor activity (GO:0016917)	1/22	0.14136	0.390278	0	0	6.89642	13.4924	GABRP
GO_Molecular_Function_2015	inward rectifier potassium channel activity (GO:0005242)	1/22	0.14136	0.390278	0	0	6.89642	13.4924	KCNJ5
GO_Cellular_Component_2015	filamentous actin (GO:0031941)	1/22	0.14136	0.513275	0	0	6.89642	13.4924	RAC3
GO_Biological_Process_2015	negative regulation of axon extension (GO:0030517)	1/22	0.14136	0.552787	0	0	6.89642	13.4924	TNR
GO_Biological_Process_2015	phospholipid dephosphorylation (GO:0046839)	1/22	0.14136	0.552787	0	0	6.89642	13.4924	EPHX2
GO_Biological_Process_2015	calcium-independent cell-cell adhesion via plasma membrane cell-adhesion molecules (GO:0016338)	1/22	0.14136	0.552787	0	0	6.89642	13.4924	CLDN15
GO_Biological_Process_2015	male meiosis (GO:0007140)	1/22	0.14136	0.552787	0	0	6.89642	13.4924	TDRD9
GO_Biological_Process_2015	cellular response to nutrient (GO:0031670)	1/22	0.14136	0.552787	0	0	6.89642	13.4924	VDR
GO_Biological_Process_2015	cranial nerve development (GO:0021545)	1/22	0.14136	0.552787	0	0	6.89642	13.4924	NAV2
GO_Biological_Process_2015	regulation of microtubule polymerization (GO:0031113)	1/22	0.14136	0.552787	0	0	6.89642	13.4924	STMN2
GO_Biological_Process_2015	positive regulation of phosphatase activity (GO:0010922)	1/22	0.14136	0.552787	0	0	6.89642	13.4924	BMP2
GO_Biological_Process_2015	polysaccharide catabolic process (GO:0000272)	1/22	0.14136	0.552787	0	0	6.89642	13.4924	PHKG1
GO_Biological_Process_2015	response to BMP (GO:0071772)	1/22	0.14136	0.552787	0	0	6.89642	13.4924	BMP2
GO_Biological_Process_2015	myofibril assembly (GO:0030239)	1/22	0.14136	0.552787	0	0	6.89642	13.4924	MYL2
GO_Biological_Process_2015	cellular response to BMP stimulus (GO:0071773)	1/22	0.14136	0.552787	0	0	6.89642	13.4924	BMP2
GO_Biological_Process_2015	sex determination (GO:0007530)	1/22	0.14136	0.552787	0	0	6.89642	13.4924	IGF1R
GO_Biological_Process_2015	regulation of keratinocyte proliferation (GO:0010837)	1/22	0.14136	0.552787	0	0	6.89642	13.4924	VDR
GO_Biological_Process_2015	monoamine transport (GO:0015844)	1/22	0.14136	0.552787	0	0	6.89642	13.4924	SLC6A2
GO_Biological_Process_2015	negative regulation of toll-like receptor signaling pathway (GO:0034122)	1/22	0.14136	0.552787	0	0	6.89642	13.4924	IRAK3
GO_Biological_Process_2015	regulation of T-helper cell differentiation (GO:0045622)	1/22	0.14136	0.552787	0	0	6.89642	13.4924	CD80
BioPlanet_2019	CCR3 signaling in eosinophils	1/22	0.14136	0.470921	0	0	6.89642	13.4924	MYL2
BioPlanet_2019	CTLA4 inhibitory signaling	1/22	0.14136	0.470921	0	0	6.89642	13.4924	CD80
WikiPathway_2021_Human	Complement Activation WP545	1/22	0.14136	0.418362	0	0	6.89642	13.4924	MASP1
WikiPathway_2021_Human	Vitamin D in inflammatory diseases WP4482	1/22	0.14136	0.418362	0	0	6.89642	13.4924	VDR
WikiPathway_2021_Human	Glycerolipids and Glycerophospholipids WP4722	1/22	0.14136	0.418362	0	0	6.89642	13.4924	PLD1
Jensen_COMPARTMENTS	M band	1/22	0.14136	0.636122	0	0	6.89642	13.4924	MYOM2
Jensen_COMPARTMENTS	Ribonuclease H2 complex	1/22	0.14136	0.636122	0	0	6.89642	13.4924	ANG
GO_Biological_Process_2015	cell junction organization (GO:0034330)	3/189	0.1425	0.552787	0	0	2.35078	4.58029	CDH5;DST;CLDN15
GO_Biological_Process_2015	negative regulation of protein kinase activity (GO:0006469)	3/189	0.1425	0.552787	0	0	2.35078	4.58029	DUSP3;IRAK3;IGF1R
GO_Molecular_Function_2015	glycosaminoglycan binding (GO:0005539)	3/190	0.144099	0.393561	0	0	2.33809	4.52947	SELP;ANG;NAV2
BioPlanet_2019	Mitochondrial pathway of apoptosis: BH3-only Bcl-2 family	2/97	0.144528	0.470921	0	0	3.05991	5.91872	CAPN13;ARHGAP24
WikiPathway_2021_Human	Complement system WP2806	2/97	0.144528	0.418362	0	0	3.05991	5.91872	SELP;MASP1
GO_Molecular_Function_2015	serine hydrolase activity (GO:0017171)	3/191	0.145705	0.393713	0	0	2.32553	4.47938	CELA2A;PRSS38;MASP1
Jensen_COMPARTMENTS	Activin A complex	4/294	0.146122	0.646237	0	0	2.01462	3.87474	GSDMC;BMP2;TNR;FSD2
WikiPathway_2021_Human	Pathways Regulating Hippo Signaling WP4540	2/98	0.146906	0.418362	0	0	3.02788	5.80736	CDH5;IGF1R
KEGG_2021_Human	Glycerophospholipid metabolism	2/98	0.146906	0.74773	0	0	3.02788	5.80736	DGKG;PLD1
GO_Molecular_Function_2015	glycolipid binding (GO:0051861)	1/23	0.147292	0.393811	0	0	6.58261	12.608	SELP
GO_Biological_Process_2015	multicellular organism reproduction (GO:0032504)	1/23	0.147292	0.552787	0	0	6.58261	12.608	CATSPER3
GO_Biological_Process_2015	response to sterol (GO:0036314)	1/23	0.147292	0.552787	0	0	6.58261	12.608	MLC1
GO_Biological_Process_2015	regulation of keratinocyte differentiation (GO:0045616)	1/23	0.147292	0.552787	0	0	6.58261	12.608	VDR
GO_Biological_Process_2015	mesenchymal cell differentiation (GO:0048762)	1/23	0.147292	0.552787	0	0	6.58261	12.608	BMP2
GO_Biological_Process_2015	phosphatidylinositol 3-kinase signaling (GO:0014065)	1/23	0.147292	0.552787	0	0	6.58261	12.608	IGF1R
GO_Biological_Process_2015	isoprenoid biosynthetic process (GO:0008299)	1/23	0.147292	0.552787	0	0	6.58261	12.608	ALDH8A1
GO_Biological_Process_2015	positive regulation of steroid metabolic process (GO:0045940)	1/23	0.147292	0.552787	0	0	6.58261	12.608	IGF1R
GO_Biological_Process_2015	negative regulation of steroid metabolic process (GO:0045939)	1/23	0.147292	0.552787	0	0	6.58261	12.608	BMP2
GO_Biological_Process_2015	negative regulation of microtubule depolymerization (GO:0007026)	1/23	0.147292	0.552787	0	0	6.58261	12.608	STMN2
BioPlanet_2019	BAD phosphorylation mediated by IGF1R signaling	1/23	0.147292	0.470921	0	0	6.58261	12.608	IGF1R
BioPlanet_2019	Rho cell motility signaling pathway	1/23	0.147292	0.470921	0	0	6.58261	12.608	MYL2
BioPlanet_2019	Signaling by bone morphogenetic protein (BMP)	1/23	0.147292	0.470921	0	0	6.58261	12.608	BMP2
BioPlanet_2019	Eicosanoid metabolism	1/23	0.147292	0.470921	0	0	6.58261	12.608	EPHX2
Jensen_COMPARTMENTS	Postsynaptic cytoskeleton	1/23	0.147292	0.646237	0	0	6.58261	12.608	COLQ
GO_Biological_Process_2015	establishment or maintenance of cell polarity (GO:0007163)	2/100	0.151685	0.552787	0	0	2.96579	5.59332	DST;IGF1R
GO_Biological_Process_2015	sensory perception of chemical stimulus (GO:0007606)	2/100	0.151685	0.552787	0	0	2.96579	5.59332	NAV2;PKD1L3
GO_Biological_Process_2015	regulation of microtubule cytoskeleton organization (GO:0070507)	2/100	0.151685	0.552787	0	0	2.96579	5.59332	DST;STMN2
GO_Cellular_Component_2015	postsynaptic membrane (GO:0045211)	3/195	0.152185	0.513275	0	0	2.27662	4.28609	GLRA1;GABRP;IQSEC3
GO_Biological_Process_2015	muscle contraction (GO:0006936)	3/195	0.152185	0.552787	0	0	2.27662	4.28609	GLRA1;MYL2;MYOM2
GO_Molecular_Function_2015	SNAP receptor activity (GO:0005484)	1/24	0.153182	0.395333	0	0	6.2961	11.8123	STX19
GO_Molecular_Function_2015	neurotransmitter transporter activity (GO:0005326)	1/24	0.153182	0.395333	0	0	6.2961	11.8123	SLC6A2
GO_Molecular_Function_2015	dicarboxylic acid transmembrane transporter activity (GO:0005310)	1/24	0.153182	0.395333	0	0	6.2961	11.8123	SLC26A8
GO_Cellular_Component_2015	cortical actin cytoskeleton (GO:0030864)	1/24	0.153182	0.513275	0	0	6.2961	11.8123	PPP1R9A
GO_Cellular_Component_2015	myofibril (GO:0030016)	1/24	0.153182	0.513275	0	0	6.2961	11.8123	MYL2
GO_Biological_Process_2015	regulation of transcription regulatory region DNA binding (GO:2000677)	1/24	0.153182	0.552787	0	0	6.2961	11.8123	PPARA
GO_Biological_Process_2015	anatomical structure maturation (GO:0071695)	1/24	0.153182	0.552787	0	0	6.2961	11.8123	CDH5
GO_Biological_Process_2015	activation of Rho GTPase activity (GO:0032862)	1/24	0.153182	0.552787	0	0	6.2961	11.8123	ARHGAP24
GO_Biological_Process_2015	positive regulation of CD4-positive, alpha-beta T cell activation (GO:2000516)	1/24	0.153182	0.552787	0	0	6.2961	11.8123	CD80
GO_Biological_Process_2015	sodium ion homeostasis (GO:0055078)	1/24	0.153182	0.552787	0	0	6.2961	11.8123	NR3C2
GO_Biological_Process_2015	branching involved in mammary gland duct morphogenesis (GO:0060444)	1/24	0.153182	0.552787	0	0	6.2961	11.8123	VDR
GO_Biological_Process_2015	positive regulation of blood coagulation (GO:0030194)	1/24	0.153182	0.552787	0	0	6.2961	11.8123	SELP
GO_Biological_Process_2015	regulation of astrocyte differentiation (GO:0048710)	1/24	0.153182	0.552787	0	0	6.2961	11.8123	BMP2
GO_Biological_Process_2015	bile acid and bile salt transport (GO:0015721)	1/24	0.153182	0.552787	0	0	6.2961	11.8123	SLC10A1
GO_Biological_Process_2015	regulation of fatty acid oxidation (GO:0046320)	1/24	0.153182	0.552787	0	0	6.2961	11.8123	PPARA
GO_Biological_Process_2015	negative regulation of muscle cell apoptotic process (GO:0010656)	1/24	0.153182	0.552787	0	0	6.2961	11.8123	IGF1R
GO_Biological_Process_2015	heart valve morphogenesis (GO:0003179)	1/24	0.153182	0.552787	0	0	6.2961	11.8123	BMP2
GO_Biological_Process_2015	positive regulation of hemostasis (GO:1900048)	1/24	0.153182	0.552787	0	0	6.2961	11.8123	SELP
GO_Biological_Process_2015	sister chromatid cohesion (GO:0007062)	1/24	0.153182	0.552787	0	0	6.2961	11.8123	HORMAD2
GO_Biological_Process_2015	positive regulation of substrate adhesion-dependent cell spreading (GO:1900026)	1/24	0.153182	0.552787	0	0	6.2961	11.8123	RAC3
Jensen_COMPARTMENTS	Filamentous actin	1/24	0.153182	0.646237	0	0	6.2961	11.8123	RAC3
Jensen_COMPARTMENTS	Recombination nodule	1/24	0.153182	0.646237	0	0	6.2961	11.8123	SLC39A2
GO_Molecular_Function_2015	carboxylic acid transmembrane transporter activity (GO:0046943)	2/101	0.154086	0.395333	0	0	2.93568	5.49043	SLC10A1;SLC26A8
GO_Biological_Process_2015	transition metal ion transport (GO:0000041)	2/101	0.154086	0.55433	0	0	2.93568	5.49043	SLC30A2;SLC39A2
Jensen_COMPARTMENTS	Basolateral plasma membrane	3/197	0.15546	0.646237	0	0	2.25292	4.19351	DST;SLC10A1;MLC1
Jensen_COMPARTMENTS	Contractile fiber part	3/198	0.157106	0.646237	0	0	2.24125	4.1482	DST;MYL2;MYOM2
Jensen_COMPARTMENTS	beta-galactosidase complex	4/303	0.157682	0.646237	0	0	1.95308	3.60768	BMP2;ELN;STMN2;WNT8B
MSigDB_Hallmark_2020	IL-2/STAT5 Signaling	3/199	0.158757	0.751357	0	0	2.22971	4.10351	SELP;BMP2;IGF1R
GO_Cellular_Component_2015	sperm part (GO:0097223)	2/103	0.158911	0.513275	0	0	2.87726	5.29246	CATSPER3;SLC26A3
GO_Biological_Process_2015	positive regulation of mitotic cell cycle (GO:0045931)	2/103	0.158911	0.556821	0	0	2.87726	5.29246	DUSP3;IGF1R
GO_Biological_Process_2015	positive regulation of lipid metabolic process (GO:0045834)	2/103	0.158911	0.556821	0	0	2.87726	5.29246	PPARA;IGF1R
GO_Biological_Process_2015	negative regulation of immune response (GO:0050777)	2/103	0.158911	0.556821	0	0	2.87726	5.29246	IRAK3;MASP1
Jensen_COMPARTMENTS	MIS complex	2/103	0.158911	0.646237	0	0	2.87726	5.29246	SELP;SMOC1
GO_Molecular_Function_2015	glutathione transferase activity (GO:0004364)	1/25	0.159032	0.398691	0	0	6.03345	11.0934	GSTA3
GO_Biological_Process_2015	actin filament polymerization (GO:0030041)	1/25	0.159032	0.556821	0	0	6.03345	11.0934	ANG
GO_Biological_Process_2015	regulation of microtubule depolymerization (GO:0031114)	1/25	0.159032	0.556821	0	0	6.03345	11.0934	STMN2
GO_Biological_Process_2015	cytoplasmic microtubule organization (GO:0031122)	1/25	0.159032	0.556821	0	0	6.03345	11.0934	DST
GO_Biological_Process_2015	regulation of T cell receptor signaling pathway (GO:0050856)	1/25	0.159032	0.556821	0	0	6.03345	11.0934	DUSP3
GO_Biological_Process_2015	positive regulation of cartilage development (GO:0061036)	1/25	0.159032	0.556821	0	0	6.03345	11.0934	BMP2
BioPlanet_2019	Glutathione conjugation	1/25	0.159032	0.470921	0	0	6.03345	11.0934	GSTA3
BioPlanet_2019	IGF1 receptor signaling through beta-arrestin	1/25	0.159032	0.470921	0	0	6.03345	11.0934	IGF1R
BioPlanet_2019	Ligand-gated ion channel transport	1/25	0.159032	0.470921	0	0	6.03345	11.0934	GLRA1
BioPlanet_2019	PIP2 hydrolysis	1/25	0.159032	0.470921	0	0	6.03345	11.0934	DGKG
WikiPathway_2021_Human	Differentiation of white and brown adipocyte WP2895	1/25	0.159032	0.431422	0	0	6.03345	11.0934	BMP2
Jensen_COMPARTMENTS	Diamine N-acetyltransferase complex	1/25	0.159032	0.646237	0	0	6.03345	11.0934	DST
Jensen_COMPARTMENTS	Integral component of mitochondrial inner membrane	1/25	0.159032	0.646237	0	0	6.03345	11.0934	L2HGDH
Jensen_COMPARTMENTS	interleukin-9 receptor complex	1/25	0.159032	0.646237	0	0	6.03345	11.0934	CCKAR
Jensen_COMPARTMENTS	Smooth muscle contractile fiber	1/25	0.159032	0.646237	0	0	6.03345	11.0934	ELN
GO_Molecular_Function_2015	carboxylic acid binding (GO:0031406)	3/200	0.160413	0.398691	0	0	2.21827	4.05945	SELP;GLRA1;VDR
MSigDB_Hallmark_2020	Myogenesis	3/200	0.160413	0.751357	0	0	2.21827	4.05945	MYL2;NAV2;MYOM2
GO_Molecular_Function_2015	organic acid transmembrane transporter activity (GO:0005342)	2/104	0.161334	0.398691	0	0	2.8489	5.19719	SLC10A1;SLC26A8
GO_Biological_Process_2015	monocarboxylic acid transport (GO:0015718)	2/104	0.161334	0.556821	0	0	2.8489	5.19719	SLC10A1;PPARA
Jensen_COMPARTMENTS	Multimerin complex	2/104	0.161334	0.646237	0	0	2.8489	5.19719	SELP;ELN
GO_Molecular_Function_2015	organic acid binding (GO:0043177)	3/201	0.162075	0.398691	0	0	2.20696	4.01599	SELP;GLRA1;VDR
GO_Cellular_Component_2015	apical plasma membrane (GO:0016324)	3/201	0.162075	0.513275	0	0	2.20696	4.01599	MLC1;SLC26A9;SLC26A3
BioPlanet_2019	Endocytosis	3/201	0.162075	0.470921	0	0	2.20696	4.01599	IQSEC3;PLD1;IGF1R
GO_Biological_Process_2015	negative regulation of kinase activity (GO:0033673)	3/202	0.163742	0.556821	0	0	2.19576	3.97314	DUSP3;IRAK3;IGF1R
Jensen_COMPARTMENTS	Transforming growth factor beta type II receptor homodimeric complex	2/105	0.163764	0.646237	0	0	2.8211	5.1043	BMP2;ELN
GO_Molecular_Function_2015	calmodulin-dependent protein kinase activity (GO:0004683)	1/26	0.164842	0.398691	0	0	5.79182	10.4413	PHKG1
GO_Cellular_Component_2015	basal plasma membrane (GO:0009925)	1/26	0.164842	0.513275	0	0	5.79182	10.4413	DST
GO_Cellular_Component_2015	axoneme part (GO:0044447)	1/26	0.164842	0.513275	0	0	5.79182	10.4413	ODF3
GO_Biological_Process_2015	regulation of glycolytic process (GO:0006110)	1/26	0.164842	0.556821	0	0	5.79182	10.4413	PPARA
GO_Biological_Process_2015	positive regulation of vasodilation (GO:0045909)	1/26	0.164842	0.556821	0	0	5.79182	10.4413	EPHX2
GO_Biological_Process_2015	positive regulation of coagulation (GO:0050820)	1/26	0.164842	0.556821	0	0	5.79182	10.4413	SELP
GO_Biological_Process_2015	positive regulation of glial cell differentiation (GO:0045687)	1/26	0.164842	0.556821	0	0	5.79182	10.4413	BMP2
GO_Biological_Process_2015	regulation of digestive system process (GO:0044058)	1/26	0.164842	0.556821	0	0	5.79182	10.4413	OPRK1
GO_Biological_Process_2015	positive regulation of pathway-restricted SMAD protein phosphorylation (GO:0010862)	1/26	0.164842	0.556821	0	0	5.79182	10.4413	BMP2
GO_Biological_Process_2015	regulation of odontogenesis (GO:0042481)	1/26	0.164842	0.556821	0	0	5.79182	10.4413	BMP2
GO_Biological_Process_2015	positive regulation of tissue remodeling (GO:0034105)	1/26	0.164842	0.556821	0	0	5.79182	10.4413	VDR
GO_Biological_Process_2015	prostate gland epithelium morphogenesis (GO:0060740)	1/26	0.164842	0.556821	0	0	5.79182	10.4413	IGF1R
GO_Biological_Process_2015	positive regulation of epidermis development (GO:0045684)	1/26	0.164842	0.556821	0	0	5.79182	10.4413	VDR
GO_Biological_Process_2015	positive regulation of epithelial to mesenchymal transition (GO:0010718)	1/26	0.164842	0.556821	0	0	5.79182	10.4413	BMP2
BioPlanet_2019	Ras signaling pathway	1/26	0.164842	0.470921	0	0	5.79182	10.4413	PLD1
BioPlanet_2019	YAP1- and WWTR1 (TAZ)-stimulated gene expression	1/26	0.164842	0.470921	0	0	5.79182	10.4413	PPARA
BioPlanet_2019	PGC-1a regulation	1/26	0.164842	0.470921	0	0	5.79182	10.4413	PPARA
BioPlanet_2019	Fibroblast growth factor 1	1/26	0.164842	0.470921	0	0	5.79182	10.4413	IGF1R
WikiPathway_2021_Human	PPAR-alpha pathway WP2878	1/26	0.164842	0.431422	0	0	5.79182	10.4413	PPARA
Jensen_COMPARTMENTS	Thorny excrescence	1/26	0.164842	0.646237	0	0	5.79182	10.4413	SLC12A5
Jensen_COMPARTMENTS	Intrinsic component of mitochondrial inner membrane	1/26	0.164842	0.646237	0	0	5.79182	10.4413	L2HGDH
Jensen_COMPARTMENTS	SUMO activating enzyme complex	1/26	0.164842	0.646237	0	0	5.79182	10.4413	CD80
Jensen_COMPARTMENTS	Anchoring collagen complex	1/26	0.164842	0.646237	0	0	5.79182	10.4413	ELN
Jensen_COMPARTMENTS	AMPA glutamate receptor complex	1/26	0.164842	0.646237	0	0	5.79182	10.4413	VWC2L
GO_Biological_Process_2015	regulation of osteoblast differentiation (GO:0045667)	2/106	0.1662	0.559781	0	0	2.79383	5.01371	BMP2;SMOC1
KEGG_2021_Human	Parathyroid hormone synthesis, secretion and action	2/106	0.1662	0.74773	0	0	2.79383	5.01371	VDR;PLD1
GO_Biological_Process_2015	cell morphogenesis (GO:0000902)	3/204	0.167092	0.561157	0	0	2.17369	3.88919	BMP2;VDR;PRDM14
KEGG_2021_Human	Glucagon signaling pathway	2/107	0.168643	0.74773	0	0	2.76709	4.92534	PHKG1;PPARA
Jensen_COMPARTMENTS	Cholinergic synapse	2/107	0.168643	0.646237	0	0	2.76709	4.92534	DRP2;COLQ
Jensen_COMPARTMENTS	Myofibril	3/205	0.168774	0.646237	0	0	2.16282	3.84807	DST;MYL2;MYOM2
GO_Molecular_Function_2015	RNA polymerase II repressing transcription factor binding (GO:0001103)	1/27	0.170612	0.398691	0	0	5.56878	9.84763	PPARA
GO_Molecular_Function_2015	insulin-like growth factor binding (GO:0005520)	1/27	0.170612	0.398691	0	0	5.56878	9.84763	IGF1R
GO_Molecular_Function_2015	coreceptor activity (GO:0015026)	1/27	0.170612	0.398691	0	0	5.56878	9.84763	CD80
GO_Molecular_Function_2015	transition metal ion transmembrane transporter activity (GO:0046915)	1/27	0.170612	0.398691	0	0	5.56878	9.84763	SLC39A2
GO_Biological_Process_2015	regulation of complement activation (GO:0030449)	1/27	0.170612	0.564818	0	0	5.56878	9.84763	MASP1
GO_Biological_Process_2015	regulation of platelet activation (GO:0010543)	1/27	0.170612	0.564818	0	0	5.56878	9.84763	SELP
GO_Biological_Process_2015	glutathione derivative biosynthetic process (GO:1901687)	1/27	0.170612	0.564818	0	0	5.56878	9.84763	GSTA3
GO_Biological_Process_2015	neurotransmitter metabolic process (GO:0042133)	1/27	0.170612	0.564818	0	0	5.56878	9.84763	COLQ
GO_Biological_Process_2015	glutathione derivative metabolic process (GO:1901685)	1/27	0.170612	0.564818	0	0	5.56878	9.84763	GSTA3
BioPlanet_2019	Proteins and DNA sequences in cardicac structures	1/27	0.170612	0.470921	0	0	5.56878	9.84763	BMP2
BioPlanet_2019	RORA activates circadian expression	1/27	0.170612	0.470921	0	0	5.56878	9.84763	PPARA
BioPlanet_2019	BAD phosphorylation regulation	1/27	0.170612	0.470921	0	0	5.56878	9.84763	IGF1R
BioPlanet_2019	Bile acid and bile salt metabolism	1/27	0.170612	0.470921	0	0	5.56878	9.84763	SLC10A1
BioPlanet_2019	Control of gene expression by vitamin D receptor	1/27	0.170612	0.470921	0	0	5.56878	9.84763	VDR
WikiPathway_2021_Human	7-oxo-C and 7beta-HC pathways WP5064	1/27	0.170612	0.431422	0	0	5.56878	9.84763	EPHX2
WikiPathway_2021_Human	FGFR3 signaling in chondrocyte proliferation and terminal differentiation WP4767	1/27	0.170612	0.431422	0	0	5.56878	9.84763	BMP2
Jensen_COMPARTMENTS	Viral transcriptional complex	1/27	0.170612	0.646237	0	0	5.56878	9.84763	DST
Jensen_COMPARTMENTS	Methane monooxygenase complex	1/27	0.170612	0.646237	0	0	5.56878	9.84763	GLRA1
GO_Molecular_Function_2015	calcium channel activity (GO:0005262)	2/108	0.171092	0.398691	0	0	2.74084	4.83911	CATSPER3;PKD1L3
GO_Cellular_Component_2015	occluding junction (GO:0070160)	2/108	0.171092	0.513275	0	0	2.74084	4.83911	CDH5;CLDN15
GO_Cellular_Component_2015	tight junction (GO:0005923)	2/108	0.171092	0.513275	0	0	2.74084	4.83911	CDH5;CLDN15
GO_Biological_Process_2015	regulation of Ras protein signal transduction (GO:0046578)	2/109	0.173547	0.567618	0	0	2.71509	4.75496	IQSEC3;ARHGAP24
Jensen_COMPARTMENTS	DNA polymerase processivity factor complex	8/785	0.175776	0.646237	0	0	1.51153	2.62787	BMP2;VDR;ELN;PRSS38;ANG;PPARA;IGF1R;VSX2
Jensen_COMPARTMENTS	PCNA complex	8/785	0.175776	0.646237	0	0	1.51153	2.62787	BMP2;VDR;ELN;PRSS38;ANG;PPARA;IGF1R;VSX2
GO_Biological_Process_2015	regulation of leukocyte migration (GO:0002685)	2/110	0.176007	0.567618	0	0	2.68981	4.67282	SELP;MTUS1
BioPlanet_2019	Leptin influence on immune response	2/110	0.176007	0.470921	0	0	2.68981	4.67282	SELP;CD80
Jensen_COMPARTMENTS	L-type voltage-gated calcium channel complex	2/110	0.176007	0.646237	0	0	2.68981	4.67282	KCNJ5;OPRK1
GO_Molecular_Function_2015	solute:cation antiporter activity (GO:0015298)	1/28	0.176343	0.39992	0	0	5.36226	9.30527	SLC24A5
GO_Molecular_Function_2015	organic acid:sodium symporter activity (GO:0005343)	1/28	0.176343	0.39992	0	0	5.36226	9.30527	SLC10A1
GO_Molecular_Function_2015	alpha-tubulin binding (GO:0043014)	1/28	0.176343	0.39992	0	0	5.36226	9.30527	SLC6A2
GO_Cellular_Component_2015	alpha-amino-3-hydroxy-5-methyl-4-isoxazolepropionic acid selective glutamate receptor complex (GO:0032281)	1/28	0.176343	0.517772	0	0	5.36226	9.30527	VWC2L
GO_Biological_Process_2015	regulation of CD4-positive, alpha-beta T cell differentiation (GO:0043370)	1/28	0.176343	0.567618	0	0	5.36226	9.30527	CD80
GO_Biological_Process_2015	negative regulation of protein kinase B signaling (GO:0051898)	1/28	0.176343	0.567618	0	0	5.36226	9.30527	IGF1R
GO_Biological_Process_2015	negative regulation of innate immune response (GO:0045824)	1/28	0.176343	0.567618	0	0	5.36226	9.30527	IRAK3
GO_Biological_Process_2015	glycogen biosynthetic process (GO:0005978)	1/28	0.176343	0.567618	0	0	5.36226	9.30527	PHKG1
GO_Biological_Process_2015	regulation of macrophage derived foam cell differentiation (GO:0010743)	1/28	0.176343	0.567618	0	0	5.36226	9.30527	PPARA
GO_Biological_Process_2015	negative regulation of smooth muscle cell proliferation (GO:0048662)	1/28	0.176343	0.567618	0	0	5.36226	9.30527	ANG
GO_Biological_Process_2015	positive regulation of fatty acid metabolic process (GO:0045923)	1/28	0.176343	0.567618	0	0	5.36226	9.30527	PPARA
GO_Biological_Process_2015	glucan biosynthetic process (GO:0009250)	1/28	0.176343	0.567618	0	0	5.36226	9.30527	PHKG1
BioPlanet_2019	Phosphatidic acid biosynthesis	1/28	0.176343	0.470921	0	0	5.36226	9.30527	PLD1
WikiPathway_2021_Human	Interactions between immune cells and microRNAs in tumor microenvironment WP4559	1/28	0.176343	0.431422	0	0	5.36226	9.30527	CD80
WikiPathway_2021_Human	TLR4 Signaling and Tolerance WP3851	1/28	0.176343	0.431422	0	0	5.36226	9.30527	IRAK3
KEGG_2021_Human	Butanoate metabolism	1/28	0.176343	0.74773	0	0	5.36226	9.30527	L2HGDH
Jensen_COMPARTMENTS	Sublamina densa	1/28	0.176343	0.646237	0	0	5.36226	9.30527	DST
Jensen_COMPARTMENTS	Transverse filament	1/28	0.176343	0.646237	0	0	5.36226	9.30527	SLC39A2
Jensen_COMPARTMENTS	Iridosome	1/28	0.176343	0.646237	0	0	5.36226	9.30527	SELP
Jensen_COMPARTMENTS	Ost-alpha/Ost-beta complex	1/28	0.176343	0.646237	0	0	5.36226	9.30527	SLC10A1
Jensen_COMPARTMENTS	Basal plasma membrane	1/28	0.176343	0.646237	0	0	5.36226	9.30527	DST
Jensen_COMPARTMENTS	Neuron part	12/1287	0.178055	0.646307	0	0	1.38838	2.39588	DRP2;GLRA1;SLC12A5;DST;DPYSL5;STX19;STMN2;RAC3;OPRK1;ANG;PPP1R9A;SLC6A2
Jensen_COMPARTMENTS	Bicellular tight junction	2/111	0.178474	0.646307	0	0	2.665	4.59264	CDH5;CLDN15
GO_Biological_Process_2015	synaptic transmission (GO:0007268)	5/434	0.181363	0.568043	0	0	1.70295	2.90737	GLRA1;KCNJ5;SLC12A5;OPRK1;SLC6A2
GO_Molecular_Function_2015	calcium activated cation channel activity (GO:0005227)	1/29	0.182034	0.40552	0	0	5.17049	8.80826	CATSPER3
GO_Cellular_Component_2015	immunological synapse (GO:0001772)	1/29	0.182034	0.523347	0	0	5.17049	8.80826	DUSP3
GO_Biological_Process_2015	response to pH (GO:0009268)	1/29	0.182034	0.568043	0	0	5.17049	8.80826	PKD1L3
GO_Biological_Process_2015	cardiac muscle cell differentiation (GO:0055007)	1/29	0.182034	0.568043	0	0	5.17049	8.80826	BMP2
GO_Biological_Process_2015	positive regulation of interleukin-2 production (GO:0032743)	1/29	0.182034	0.568043	0	0	5.17049	8.80826	CD80
GO_Biological_Process_2015	defense response to Gram-negative bacterium (GO:0050829)	1/29	0.182034	0.568043	0	0	5.17049	8.80826	SELP
GO_Biological_Process_2015	regulation of protein activation cascade (GO:2000257)	1/29	0.182034	0.568043	0	0	5.17049	8.80826	MASP1
GO_Biological_Process_2015	tricarboxylic acid cycle (GO:0006099)	1/29	0.182034	0.568043	0	0	5.17049	8.80826	DHTKD1
GO_Biological_Process_2015	regulation of fibroblast growth factor receptor signaling pathway (GO:0040036)	1/29	0.182034	0.568043	0	0	5.17049	8.80826	PRDM14
BioPlanet_2019	Adherens junction actin cytoskeletal organization	1/29	0.182034	0.470921	0	0	5.17049	8.80826	CDH5
BioPlanet_2019	Amine compound SLC transporters	1/29	0.182034	0.470921	0	0	5.17049	8.80826	SLC6A2
BioPlanet_2019	IGF1 pathway	1/29	0.182034	0.470921	0	0	5.17049	8.80826	IGF1R
BioPlanet_2019	Skeletal myogenesis control by HDAC and calcium/calmodulin-dependent kinase (CaMK)	1/29	0.182034	0.470921	0	0	5.17049	8.80826	IGF1R
WikiPathway_2021_Human	Eicosanoid metabolism via lipooxygenases (LOX) WP4721	1/29	0.182034	0.431422	0	0	5.17049	8.80826	PPARA
WikiPathway_2021_Human	RAS and bradykinin pathways in COVID-19 WP4969	1/29	0.182034	0.431422	0	0	5.17049	8.80826	VDR
Jensen_COMPARTMENTS	Dendritic growth cone	1/29	0.182034	0.651489	0	0	5.17049	8.80826	STMN2
Jensen_COMPARTMENTS	skein-like inclusion	1/29	0.182034	0.651489	0	0	5.17049	8.80826	EPHX2
GO_Biological_Process_2015	single-organism carbohydrate catabolic process (GO:0044724)	2/113	0.183422	0.568043	0	0	2.61672	4.43786	PHKG1;DHTKD1
GO_Molecular_Function_2015	gated channel activity (GO:0022836)	4/323	0.184517	0.40552	0	0	1.82876	3.09062	GLRA1;GABRP;KCNJ5;CATSPER3
Jensen_COMPARTMENTS	Contractile fiber	3/215	0.185862	0.655087	0	0	2.05975	3.46605	DST;MYL2;MYOM2
GO_Biological_Process_2015	neuropeptide signaling pathway (GO:0007218)	2/114	0.185904	0.568043	0	0	2.59322	4.36316	GLRA1;PKD1L3
KEGG_2021_Human	cAMP signaling pathway	3/216	0.187595	0.74773	0	0	2.04997	3.43057	RAC3;PLD1;PPARA
GO_Molecular_Function_2015	taste receptor activity (GO:0008527)	1/30	0.187686	0.40552	0	0	4.99195	8.35145	PKD1L3
GO_Molecular_Function_2015	monocarboxylic acid transmembrane transporter activity (GO:0008028)	1/30	0.187686	0.40552	0	0	4.99195	8.35145	SLC10A1
GO_Molecular_Function_2015	laminin binding (GO:0043236)	1/30	0.187686	0.40552	0	0	4.99195	8.35145	BCAM
GO_Biological_Process_2015	positive regulation of cytokinesis (GO:0032467)	1/30	0.187686	0.568043	0	0	4.99195	8.35145	IGF1R
GO_Biological_Process_2015	long-term synaptic potentiation (GO:0060291)	1/30	0.187686	0.568043	0	0	4.99195	8.35145	TNR
GO_Biological_Process_2015	regulation of intracellular pH (GO:0051453)	1/30	0.187686	0.568043	0	0	4.99195	8.35145	SLC26A3
GO_Biological_Process_2015	regulation of substrate adhesion-dependent cell spreading (GO:1900024)	1/30	0.187686	0.568043	0	0	4.99195	8.35145	RAC3
BioPlanet_2019	Retinoic acid receptor-mediated signaling	1/30	0.187686	0.470921	0	0	4.99195	8.35145	VDR
BioPlanet_2019	Inflammatory response pathway	1/30	0.187686	0.470921	0	0	4.99195	8.35145	CD80
BioPlanet_2019	Butanoate metabolism	1/30	0.187686	0.470921	0	0	4.99195	8.35145	L2HGDH
BioPlanet_2019	Tight junction interactions	1/30	0.187686	0.470921	0	0	4.99195	8.35145	CLDN15
BioPlanet_2019	Nuclear events mediated by MAP kinases	1/30	0.187686	0.470921	0	0	4.99195	8.35145	DUSP3
BioPlanet_2019	Ovarian infertility genes	1/30	0.187686	0.470921	0	0	4.99195	8.35145	VDR
WikiPathway_2021_Human	Inflammatory Response Pathway WP453	1/30	0.187686	0.431422	0	0	4.99195	8.35145	CD80
WikiPathway_2021_Human	Oligodendrocyte specification and differentiation, leading to myelin components for CNS WP4304	1/30	0.187686	0.431422	0	0	4.99195	8.35145	BMP2
Jensen_COMPARTMENTS	Fertilization envelope	1/30	0.187686	0.655087	0	0	4.99195	8.35145	ELN
Jensen_COMPARTMENTS	Immunological synapse	1/30	0.187686	0.655087	0	0	4.99195	8.35145	DUSP3
Jensen_COMPARTMENTS	Dendritic shaft	1/30	0.187686	0.655087	0	0	4.99195	8.35145	SLC12A5
GO_Molecular_Function_2015	oxidoreductase activity, acting on the CH-OH group of donors, NAD or NADP as acceptor (GO:0016616)	2/115	0.188391	0.40552	0	0	2.57015	4.29018	BMP2;CTBP2
GO_Biological_Process_2015	negative regulation of cell adhesion (GO:0007162)	2/115	0.188391	0.568043	0	0	2.57015	4.29018	BMP2;TNR
GO_Biological_Process_2015	learning (GO:0007612)	2/115	0.188391	0.568043	0	0	2.57015	4.29018	SLC12A5;TNR
Jensen_COMPARTMENTS	Occluding junction	2/115	0.188391	0.655087	0	0	2.57015	4.29018	CDH5;CLDN15
GO_Biological_Process_2015	inorganic cation transmembrane transport (GO:0098662)	5/440	0.188396	0.568043	0	0	1.67894	2.8025	KCNJ5;CATSPER3;PKD1L3;SLC39A2;SLC24A5
GO_Biological_Process_2015	positive regulation of neuron differentiation (GO:0045666)	3/217	0.189333	0.568043	0	0	2.04029	3.39555	BMP2;STMN2;VWC2L
Jensen_COMPARTMENTS	LYSP100-associated nuclear domain	2/116	0.190882	0.657218	0	0	2.54747	4.21886	ELN;MYOM2
Jensen_COMPARTMENTS	Activin complex	4/329	0.192848	0.657218	0	0	1.79444	2.95339	GSDMC;BMP2;TNR;FSD2
GO_Molecular_Function_2015	oxidoreductase activity, acting on the aldehyde or oxo group of donors, NAD or NADP as acceptor (GO:0016620)	1/31	0.193299	0.412588	0	0	4.8253	7.93046	ALDH8A1
GO_Cellular_Component_2015	sarcomere (GO:0030017)	1/31	0.193299	0.542475	0	0	4.8253	7.93046	MYL2
GO_Biological_Process_2015	phosphatidic acid biosynthetic process (GO:0006654)	1/31	0.193299	0.568043	0	0	4.8253	7.93046	PLD1
GO_Biological_Process_2015	cellular carbohydrate catabolic process (GO:0044275)	1/31	0.193299	0.568043	0	0	4.8253	7.93046	PHKG1
GO_Biological_Process_2015	inactivation of MAPK activity (GO:0000188)	1/31	0.193299	0.568043	0	0	4.8253	7.93046	DUSP3
GO_Biological_Process_2015	negative regulation of interleukin-6 production (GO:0032715)	1/31	0.193299	0.568043	0	0	4.8253	7.93046	IRAK3
GO_Biological_Process_2015	phosphatidic acid metabolic process (GO:0046473)	1/31	0.193299	0.568043	0	0	4.8253	7.93046	PLD1
BioPlanet_2019	CD28 co-stimulation	1/31	0.193299	0.472322	0	0	4.8253	7.93046	CD80
BioPlanet_2019	Inwardly rectifying potassium channels	1/31	0.193299	0.472322	0	0	4.8253	7.93046	KCNJ5
WikiPathway_2021_Human	GABA receptor Signaling WP4159	1/31	0.193299	0.431422	0	0	4.8253	7.93046	GABRP
Jensen_COMPARTMENTS	Ubisch body	1/31	0.193299	0.657218	0	0	4.8253	7.93046	GLRA1
Jensen_COMPARTMENTS	Integrin alphaL-beta2 complex	1/31	0.193299	0.657218	0	0	4.8253	7.93046	SELP
BioPlanet_2019	Tricarboxylic acid (TCA) cycle and respiratory electron transport	2/117	0.193378	0.472322	0	0	2.52519	4.14916	ADHFE1;L2HGDH
GO_Biological_Process_2015	DNA-templated transcription, initiation (GO:0006352)	3/220	0.194572	0.568043	0	0	2.01178	3.29319	VDR;PPARA;NR3C2
GO_Biological_Process_2015	negative regulation of protein serine/threonine kinase activity (GO:0071901)	2/118	0.195879	0.568043	0	0	2.5033	4.08102	DUSP3;IRAK3
WikiPathway_2021_Human	Osteoblast differentiation WP4787	2/118	0.195879	0.431422	0	0	2.5033	4.08102	BMP2;WNT8B
Jensen_COMPARTMENTS	Apical complex	12/1315	0.196914	0.665087	0	0	1.3565	2.2043	DISP2;CDH5;BMP2;CLDN15;SLC30A2;SLC10A1;VDR;ANG;SLC26A9;SLC26A3;IGF1R;NR3C2
KEGG_2021_Human	Sphingolipid signaling pathway	2/119	0.198383	0.74773	0	0	2.48177	4.01441	RAC3;PLD1
GO_Molecular_Function_2015	insulin receptor binding (GO:0005158)	1/32	0.198874	0.418712	0	0	4.66941	7.54149	IGF1R
GO_Biological_Process_2015	positive regulation of glucose metabolic process (GO:0010907)	1/32	0.198874	0.568043	0	0	4.66941	7.54149	PPARA
GO_Biological_Process_2015	heterophilic cell-cell adhesion via plasma membrane cell adhesion molecules (GO:0007157)	1/32	0.198874	0.568043	0	0	4.66941	7.54149	SELP
GO_Biological_Process_2015	reproduction (GO:0000003)	1/32	0.198874	0.568043	0	0	4.66941	7.54149	CATSPER3
GO_Biological_Process_2015	negative regulation of striated muscle tissue development (GO:0045843)	1/32	0.198874	0.568043	0	0	4.66941	7.54149	BMP2
GO_Biological_Process_2015	pyrimidine nucleobase metabolic process (GO:0006206)	1/32	0.198874	0.568043	0	0	4.66941	7.54149	DPYSL5
GO_Biological_Process_2015	neuroepithelial cell differentiation (GO:0060563)	1/32	0.198874	0.568043	0	0	4.66941	7.54149	BMP2
GO_Biological_Process_2015	negative regulation of microtubule polymerization or depolymerization (GO:0031111)	1/32	0.198874	0.568043	0	0	4.66941	7.54149	STMN2
GO_Biological_Process_2015	sensory perception of taste (GO:0050909)	1/32	0.198874	0.568043	0	0	4.66941	7.54149	PKD1L3
GO_Biological_Process_2015	activation of Ras GTPase activity (GO:0032856)	1/32	0.198874	0.568043	0	0	4.66941	7.54149	ARHGAP24
GO_Biological_Process_2015	negative regulation of JNK cascade (GO:0046329)	1/32	0.198874	0.568043	0	0	4.66941	7.54149	DUSP3
GO_Biological_Process_2015	negative regulation of cytokine-mediated signaling pathway (GO:0001960)	1/32	0.198874	0.568043	0	0	4.66941	7.54149	IRAK3
GO_Biological_Process_2015	regulation of cellular pH (GO:0030641)	1/32	0.198874	0.568043	0	0	4.66941	7.54149	SLC26A3
GO_Biological_Process_2015	calcium ion import (GO:0070509)	1/32	0.198874	0.568043	0	0	4.66941	7.54149	CATSPER3
GO_Biological_Process_2015	response to pain (GO:0048265)	1/32	0.198874	0.568043	0	0	4.66941	7.54149	SLC6A2
GO_Biological_Process_2015	regulation of CD4-positive, alpha-beta T cell activation (GO:2000514)	1/32	0.198874	0.568043	0	0	4.66941	7.54149	CD80
BioPlanet_2019	Alpha-synuclein signaling	1/32	0.198874	0.481485	0	0	4.66941	7.54149	PLD1
WikiPathway_2021_Human	Monoamine Transport WP727	1/32	0.198874	0.431422	0	0	4.66941	7.54149	SLC6A2
WikiPathway_2021_Human	Ovarian infertility WP34	1/32	0.198874	0.431422	0	0	4.66941	7.54149	VDR
Jensen_COMPARTMENTS	tRNA-intron endonuclease complex	1/32	0.198874	0.665087	0	0	4.66941	7.54149	EPHX2
Jensen_COMPARTMENTS	Protein complex involved in cell adhesion	1/32	0.198874	0.665087	0	0	4.66941	7.54149	CD80
GO_Cellular_Component_2015	trans-Golgi network (GO:0005802)	2/120	0.200891	0.542475	0	0	2.46062	3.94927	IQSEC3;SLC24A5
GO_Biological_Process_2015	epidermis development (GO:0008544)	2/120	0.200891	0.568043	0	0	2.46062	3.94927	PPARA;IGF1R
GO_Biological_Process_2015	carbohydrate catabolic process (GO:0016052)	2/120	0.200891	0.568043	0	0	2.46062	3.94927	PHKG1;DHTKD1
BioPlanet_2019	Interleukin-1 regulation of extracellular matrix	2/120	0.200891	0.482139	0	0	2.46062	3.94927	BMP2;STMN2
WikiPathway_2021_Human	Hippo-Merlin Signaling Dysregulation WP4541	2/120	0.200891	0.431422	0	0	2.46062	3.94927	CDH5;IGF1R
GO_Cellular_Component_2015	integral component of plasma membrane (GO:0005887)	10/1066	0.201548	0.542475	0	0	1.39131	2.2285	SELP;GLRA1;BCAM;CCKAR;SLC10A1;OPRK1;SLC39A2;SLC6A2;MPZL1;IGF1R
GO_Biological_Process_2015	carboxylic acid transport (GO:0046942)	3/224	0.201612	0.568043	0	0	1.97496	3.16272	SLC10A1;SLC26A8;PPARA
GO_Biological_Process_2015	regulation of cell adhesion (GO:0030155)	4/336	0.202714	0.568043	0	0	1.75598	2.80247	BMP2;SMOC1;TNR;RAC3
GO_Molecular_Function_2015	G-protein coupled peptide receptor activity (GO:0008528)	2/121	0.203403	0.418712	0	0	2.43982	3.88557	CCKAR;OPRK1
GO_Molecular_Function_2015	endonuclease activity (GO:0004519)	2/121	0.203403	0.418712	0	0	2.43982	3.88557	ANG;RNASE1
BioPlanet_2019	Notch signaling pathway	2/121	0.203403	0.483959	0	0	2.43982	3.88557	KCNJ5;CTBP2
GO_Molecular_Function_2015	rRNA binding (GO:0019843)	1/33	0.204411	0.418712	0	0	4.52327	7.18124	ANG
GO_Molecular_Function_2015	peptide hormone binding (GO:0017046)	1/33	0.204411	0.418712	0	0	4.52327	7.18124	IGF1R
GO_Cellular_Component_2015	cell leading edge (GO:0031252)	1/33	0.204411	0.542475	0	0	4.52327	7.18124	DST
GO_Biological_Process_2015	regulation of carbohydrate catabolic process (GO:0043470)	1/33	0.204411	0.568043	0	0	4.52327	7.18124	PPARA
GO_Biological_Process_2015	regulation of cellular carbohydrate catabolic process (GO:0043471)	1/33	0.204411	0.568043	0	0	4.52327	7.18124	PPARA
GO_Biological_Process_2015	positive regulation of reproductive process (GO:2000243)	1/33	0.204411	0.568043	0	0	4.52327	7.18124	GLRA1
GO_Biological_Process_2015	calcium ion-dependent exocytosis (GO:0017156)	1/33	0.204411	0.568043	0	0	4.52327	7.18124	GLRA1
GO_Biological_Process_2015	negative regulation of muscle tissue development (GO:1901862)	1/33	0.204411	0.568043	0	0	4.52327	7.18124	BMP2
WikiPathway_2021_Human	Signal transduction through IL1R WP4496	1/33	0.204411	0.4319	0	0	4.52327	7.18124	IRAK3
KEGG_2021_Human	SNARE interactions in vesicular transport	1/33	0.204411	0.74773	0	0	4.52327	7.18124	STX19
GO_Biological_Process_2015	organic acid transport (GO:0015849)	3/226	0.205155	0.568043	0	0	1.95705	3.09994	SLC10A1;SLC26A8;PPARA
GO_Biological_Process_2015	regulation of gene expression, epigenetic (GO:0040029)	2/122	0.205919	0.568043	0	0	2.41936	3.82325	TDRD9;PRDM14
GO_Biological_Process_2015	toll-like receptor signaling pathway (GO:0002224)	2/122	0.205919	0.568043	0	0	2.41936	3.82325	DUSP3;IRAK3
Jensen_COMPARTMENTS	acetyl-CoA carboxylase complex	2/122	0.205919	0.679416	0	0	2.41936	3.82325	AWAT1;PPARA
GO_Molecular_Function_2015	peptide receptor activity (GO:0001653)	2/123	0.208438	0.423151	0	0	2.39925	3.76229	CCKAR;OPRK1
GO_Biological_Process_2015	positive regulation of cell morphogenesis involved in differentiation (GO:0010770)	2/123	0.208438	0.568043	0	0	2.39925	3.76229	BMP2;RAC3
BioPlanet_2019	Rho GTPase cycle	2/123	0.208438	0.486849	0	0	2.39925	3.76229	RAC3;ARHGAP24
Jensen_COMPARTMENTS	Histone locus body	2/123	0.208438	0.679416	0	0	2.39925	3.76229	EPHX2;MLC1
GO_Cellular_Component_2015	synaptic membrane (GO:0097060)	3/228	0.208713	0.543441	0	0	1.93946	3.03873	GLRA1;GABRP;IQSEC3
GO_Biological_Process_2015	cell projection morphogenesis (GO:0048858)	3/228	0.208713	0.568043	0	0	1.93946	3.03873	CCKAR;DST;IGF1R
Jensen_COMPARTMENTS	Aryl hydrocarbon receptor complex	3/228	0.208713	0.679416	0	0	1.93946	3.03873	HEMGN;SLC10A1;PPARA
GO_Biological_Process_2015	sensory perception (GO:0007600)	5/457	0.208845	0.568043	0	0	1.61438	2.52838	GLRA1;OPRK1;NAV2;PKD1L3;VSX2
KEGG_2021_Human	Neuroactive ligand-receptor interaction	4/341	0.209853	0.74773	0	0	1.72948	2.70032	GLRA1;GABRP;CCKAR;OPRK1
GO_Molecular_Function_2015	cholesterol binding (GO:0015485)	1/34	0.209909	0.423151	0	0	4.38598	6.84686	TSPO2
GO_Biological_Process_2015	negative regulation of muscle organ development (GO:0048635)	1/34	0.209909	0.568043	0	0	4.38598	6.84686	BMP2
GO_Biological_Process_2015	negative regulation of tumor necrosis factor production (GO:0032720)	1/34	0.209909	0.568043	0	0	4.38598	6.84686	IRAK3
GO_Biological_Process_2015	meiotic cell cycle (GO:0051321)	1/34	0.209909	0.568043	0	0	4.38598	6.84686	SLC26A8
GO_Biological_Process_2015	regulation of calcium ion-dependent exocytosis (GO:0017158)	1/34	0.209909	0.568043	0	0	4.38598	6.84686	GLRA1
GO_Biological_Process_2015	positive regulation of bone mineralization (GO:0030501)	1/34	0.209909	0.568043	0	0	4.38598	6.84686	BMP2
GO_Biological_Process_2015	phosphatidylglycerol metabolic process (GO:0046471)	1/34	0.209909	0.568043	0	0	4.38598	6.84686	PLD1
BioPlanet_2019	Monoamine transport	1/34	0.209909	0.486849	0	0	4.38598	6.84686	SLC6A2
BioPlanet_2019	N-cadherin signaling events	1/34	0.209909	0.486849	0	0	4.38598	6.84686	MYL2
Jensen_COMPARTMENTS	Endosomal scaffold complex	1/34	0.209909	0.679416	0	0	4.38598	6.84686	CDH5
Jensen_COMPARTMENTS	voltage-gated calcium channel complex	1/34	0.209909	0.679416	0	0	4.38598	6.84686	CATSPER3
GO_Biological_Process_2015	regulation of microtubule-based process (GO:0032886)	2/124	0.21096	0.568043	0	0	2.37946	3.70264	DST;STMN2
Jensen_COMPARTMENTS	BCL-2 complex	10/1079	0.211739	0.679416	0	0	1.37344	2.13212	SELP;BMP2;APOL6;VDR;CD80;PRSS38;ANG;PPARA;IGF1R;NR3C2
GO_Molecular_Function_2015	monovalent inorganic cation transmembrane transporter activity (GO:0015077)	4/343	0.212729	0.425458	0	0	1.7191	2.66072	KCNJ5;SLC10A1;SLC6A2;SLC24A5
Jensen_COMPARTMENTS	Cell leading edge	4/343	0.212729	0.679416	0	0	1.7191	2.66072	DST;STMN2;RAC3;PPP1R9A
Jensen_COMPARTMENTS	Hedgehog signaling complex	2/125	0.213486	0.679416	0	0	2.36	3.64427	CTBP2;WNT8B
Jensen_COMPARTMENTS	mRNA editing complex	2/125	0.213486	0.679416	0	0	2.36	3.64427	SMOC1;VSX2
BioPlanet_2019	Wnt signaling pathway	3/231	0.214075	0.491258	0	0	1.91365	2.94975	CTBP2;RAC3;WNT8B
GO_Biological_Process_2015	cellular response to hormone stimulus (GO:0032870)	5/462	0.214995	0.568043	0	0	1.5963	2.45374	VDR;MTUS1;PPARA;IGF1R;NR3C2
GO_Molecular_Function_2015	beta-tubulin binding (GO:0048487)	1/35	0.21537	0.427375	0	0	4.25676	6.53582	SLC6A2
GO_Cellular_Component_2015	dendritic shaft (GO:0043198)	1/35	0.21537	0.544099	0	0	4.25676	6.53582	SLC12A5
GO_Biological_Process_2015	regulation of antigen receptor-mediated signaling pathway (GO:0050854)	1/35	0.21537	0.568043	0	0	4.25676	6.53582	DUSP3
GO_Biological_Process_2015	maternal process involved in female pregnancy (GO:0060135)	1/35	0.21537	0.568043	0	0	4.25676	6.53582	VDR
GO_Biological_Process_2015	pyrimidine-containing compound catabolic process (GO:0072529)	1/35	0.21537	0.568043	0	0	4.25676	6.53582	DPYSL5
GO_Biological_Process_2015	positive regulation of gliogenesis (GO:0014015)	1/35	0.21537	0.568043	0	0	4.25676	6.53582	BMP2
GO_Biological_Process_2015	drug metabolic process (GO:0017144)	1/35	0.21537	0.568043	0	0	4.25676	6.53582	EPHX2
GO_Biological_Process_2015	nerve development (GO:0021675)	1/35	0.21537	0.568043	0	0	4.25676	6.53582	NAV2
GO_Biological_Process_2015	gene silencing by RNA (GO:0031047)	1/35	0.21537	0.568043	0	0	4.25676	6.53582	TDRD9
GO_Biological_Process_2015	negative regulation of tumor necrosis factor superfamily cytokine production (GO:1903556)	1/35	0.21537	0.568043	0	0	4.25676	6.53582	IRAK3
GO_Biological_Process_2015	positive regulation of alpha-beta T cell differentiation (GO:0046638)	1/35	0.21537	0.568043	0	0	4.25676	6.53582	CD80
GO_Biological_Process_2015	negative regulation of ERK1 and ERK2 cascade (GO:0070373)	1/35	0.21537	0.568043	0	0	4.25676	6.53582	DUSP3
BioPlanet_2019	Ether lipid metabolism	1/35	0.21537	0.491258	0	0	4.25676	6.53582	PLD1
Jensen_COMPARTMENTS	Glutathione synthase complex	1/35	0.21537	0.679416	0	0	4.25676	6.53582	SMOC1
Jensen_COMPARTMENTS	Synaptonemal complex	1/35	0.21537	0.679416	0	0	4.25676	6.53582	HORMAD2
GO_Biological_Process_2015	negative regulation of intracellular signal transduction (GO:1902532)	4/345	0.215616	0.568043	0	0	1.70885	2.62181	DUSP3;IRAK3;ARHGAP24;IGF1R
KEGG_2021_Human	Ras signaling pathway	3/232	0.215869	0.74773	0	0	1.90519	2.92082	RAC3;PLD1;IGF1R
GO_Biological_Process_2015	negative regulation of Wnt signaling pathway (GO:0030178)	2/126	0.216014	0.568043	0	0	2.34084	3.58714	BMP2;BICC1
GO_Biological_Process_2015	negative regulation of sequence-specific DNA binding transcription factor activity (GO:0043433)	2/126	0.216014	0.568043	0	0	2.34084	3.58714	IRAK3;IGF1R
GO_Biological_Process_2015	regulation of protein polymerization (GO:0032271)	2/127	0.218545	0.568043	0	0	2.322	3.53121	ELN;STMN2
GO_Cellular_Component_2015	extracellular matrix (GO:0031012)	4/348	0.219967	0.544099	0	0	1.69368	2.56471	ELN;TNR;WNT8B;NAV2
Jensen_COMPARTMENTS	Apical part of cell	4/348	0.219967	0.683928	0	0	1.69368	2.56471	MLC1;SLC26A9;PLD1;SLC26A3
GO_Molecular_Function_2015	frizzled binding (GO:0005109)	1/36	0.220794	0.434741	0	0	4.13493	6.24592	WNT8B
GO_Cellular_Component_2015	contractile fiber (GO:0043292)	1/36	0.220794	0.544099	0	0	4.13493	6.24592	MYL2
GO_Biological_Process_2015	negative regulation of stress-activated MAPK cascade (GO:0032873)	1/36	0.220794	0.568043	0	0	4.13493	6.24592	DUSP3
GO_Biological_Process_2015	regulation of gluconeogenesis (GO:0006111)	1/36	0.220794	0.568043	0	0	4.13493	6.24592	PPARA
GO_Biological_Process_2015	negative regulation of stress-activated protein kinase signaling cascade (GO:0070303)	1/36	0.220794	0.568043	0	0	4.13493	6.24592	DUSP3
GO_Biological_Process_2015	regulation of cell adhesion mediated by integrin (GO:0033628)	1/36	0.220794	0.568043	0	0	4.13493	6.24592	RAC3
GO_Biological_Process_2015	negative regulation of response to cytokine stimulus (GO:0060761)	1/36	0.220794	0.568043	0	0	4.13493	6.24592	IRAK3
GO_Biological_Process_2015	negative regulation of cellular carbohydrate metabolic process (GO:0010677)	1/36	0.220794	0.568043	0	0	4.13493	6.24592	PPARA
GO_Biological_Process_2015	placenta development (GO:0001890)	1/36	0.220794	0.568043	0	0	4.13493	6.24592	ANG
GO_Biological_Process_2015	positive regulation of biomineral tissue development (GO:0070169)	1/36	0.220794	0.568043	0	0	4.13493	6.24592	BMP2
GO_Biological_Process_2015	blood vessel remodeling (GO:0001974)	1/36	0.220794	0.568043	0	0	4.13493	6.24592	ELN
GO_Biological_Process_2015	chromosome organization involved in meiosis (GO:0070192)	1/36	0.220794	0.568043	0	0	4.13493	6.24592	HORMAD2
BioPlanet_2019	Glycogen metabolism	1/36	0.220794	0.49544	0	0	4.13493	6.24592	PHKG1
BioPlanet_2019	SNARE interactions in vesicular transport	1/36	0.220794	0.49544	0	0	4.13493	6.24592	STX19
Jensen_COMPARTMENTS	H zone	1/36	0.220794	0.683928	0	0	4.13493	6.24592	MYOM2
GO_Biological_Process_2015	calcium ion transmembrane transport (GO:0070588)	2/128	0.221079	0.568043	0	0	2.30345	3.47645	CATSPER3;PKD1L3
Jensen_COMPARTMENTS	Apical junction complex	2/128	0.221079	0.683928	0	0	2.30345	3.47645	CDH5;CLDN15
Jensen_COMPARTMENTS	Retrotransposon nucleocapsid	3/235	0.221271	0.683928	0	0	1.88027	2.83614	CD80;SMOC1;MYOM2
Jensen_COMPARTMENTS	Kinetoplast	2/129	0.223615	0.687702	0	0	2.2852	3.42284	SLC26A3;VSX2
GO_Biological_Process_2015	muscle system process (GO:0003012)	3/237	0.224887	0.568043	0	0	1.86401	2.78139	GLRA1;MYL2;MYOM2
GO_Biological_Process_2015	circulatory system process (GO:0003013)	2/130	0.226154	0.568043	0	0	2.26723	3.37033	MYL2;ELN
WikiPathway_2021_Human	Adipogenesis WP236	2/130	0.226154	0.470257	0	0	2.26723	3.37033	BMP2;PPARA
GO_Cellular_Component_2015	integral component of mitochondrial membrane (GO:0032592)	1/37	0.22618	0.547594	0	0	4.01987	5.97523	L2HGDH
GO_Biological_Process_2015	positive regulation of dephosphorylation (GO:0035306)	1/37	0.22618	0.568043	0	0	4.01987	5.97523	BMP2
GO_Biological_Process_2015	regulation of epidermal cell differentiation (GO:0045604)	1/37	0.22618	0.568043	0	0	4.01987	5.97523	VDR
GO_Biological_Process_2015	intermediate filament cytoskeleton organization (GO:0045104)	1/37	0.22618	0.568043	0	0	4.01987	5.97523	DST
GO_Biological_Process_2015	regulation of toll-like receptor signaling pathway (GO:0034121)	1/37	0.22618	0.568043	0	0	4.01987	5.97523	IRAK3
BioPlanet_2019	Allograft rejection	1/37	0.22618	0.500185	0	0	4.01987	5.97523	CD80
KEGG_2021_Human	Aldosterone-regulated sodium reabsorption	1/37	0.22618	0.74773	0	0	4.01987	5.97523	NR3C2
Jensen_COMPARTMENTS	Plasma membrane protein complex	5/471	0.22621	0.692202	0	0	1.56475	2.32567	KCNJ5;BMP2;CATSPER3;VWC2L;IGF1R
GO_Biological_Process_2015	monocarboxylic acid metabolic process (GO:0032787)	5/473	0.228726	0.568043	0	0	1.5579	2.29826	SLC10A1;EPHX2;PPARA;ALDH8A1;DHTKD1
GO_Molecular_Function_2015	retinoid binding (GO:0005501)	1/38	0.231529	0.445518	0	0	3.91103	5.72203	RBP7
GO_Molecular_Function_2015	isoprenoid binding (GO:0019840)	1/38	0.231529	0.445518	0	0	3.91103	5.72203	RBP7
GO_Molecular_Function_2015	sterol binding (GO:0032934)	1/38	0.231529	0.445518	0	0	3.91103	5.72203	TSPO2
GO_Cellular_Component_2015	voltage-gated calcium channel complex (GO:0005891)	1/38	0.231529	0.55088	0	0	3.91103	5.72203	CATSPER3
GO_Biological_Process_2015	adult walking behavior (GO:0007628)	1/38	0.231529	0.568043	0	0	3.91103	5.72203	GLRA1
GO_Biological_Process_2015	negative regulation of Ras protein signal transduction (GO:0046580)	1/38	0.231529	0.568043	0	0	3.91103	5.72203	ARHGAP24
GO_Biological_Process_2015	response to nicotine (GO:0035094)	1/38	0.231529	0.568043	0	0	3.91103	5.72203	PPARA
GO_Biological_Process_2015	regulation of pathway-restricted SMAD protein phosphorylation (GO:0060393)	1/38	0.231529	0.568043	0	0	3.91103	5.72203	BMP2
GO_Biological_Process_2015	regulation of lipid storage (GO:0010883)	1/38	0.231529	0.568043	0	0	3.91103	5.72203	PPARA
GO_Biological_Process_2015	positive regulation of fat cell differentiation (GO:0045600)	1/38	0.231529	0.568043	0	0	3.91103	5.72203	BMP2
GO_Biological_Process_2015	muscle filament sliding (GO:0030049)	1/38	0.231529	0.568043	0	0	3.91103	5.72203	MYL2
GO_Biological_Process_2015	protein kinase C-activating G-protein coupled receptor signaling pathway (GO:0007205)	1/38	0.231529	0.568043	0	0	3.91103	5.72203	DGKG
GO_Biological_Process_2015	regulation of muscle cell apoptotic process (GO:0010660)	1/38	0.231529	0.568043	0	0	3.91103	5.72203	IGF1R
GO_Biological_Process_2015	membrane depolarization during action potential (GO:0086010)	1/38	0.231529	0.568043	0	0	3.91103	5.72203	CATSPER3
GO_Biological_Process_2015	ventricular cardiac muscle tissue morphogenesis (GO:0055010)	1/38	0.231529	0.568043	0	0	3.91103	5.72203	MYL2
GO_Biological_Process_2015	positive regulation of oxidoreductase activity (GO:0051353)	1/38	0.231529	0.568043	0	0	3.91103	5.72203	VDR
GO_Biological_Process_2015	negative regulation of lipid biosynthetic process (GO:0051055)	1/38	0.231529	0.568043	0	0	3.91103	5.72203	BMP2
GO_Biological_Process_2015	intermediate filament-based process (GO:0045103)	1/38	0.231529	0.568043	0	0	3.91103	5.72203	DST
GO_Biological_Process_2015	actin-myosin filament sliding (GO:0033275)	1/38	0.231529	0.568043	0	0	3.91103	5.72203	MYL2
BioPlanet_2019	BMAL1-CLOCK/NPAS2 activates circadian expression	1/38	0.231529	0.500185	0	0	3.91103	5.72203	PPARA
BioPlanet_2019	Signal transduction through IL-1R	1/38	0.231529	0.500185	0	0	3.91103	5.72203	IRAK3
BioPlanet_2019	Striated muscle contraction	1/38	0.231529	0.500185	0	0	3.91103	5.72203	MYL2
WikiPathway_2021_Human	Striated Muscle Contraction Pathway WP383	1/38	0.231529	0.473911	0	0	3.91103	5.72203	MYL2
KEGG_2021_Human	Allograft rejection	1/38	0.231529	0.74773	0	0	3.91103	5.72203	CD80
Jensen_COMPARTMENTS	Integrin alpha7-beta1 complex	1/38	0.231529	0.696465	0	0	3.91103	5.72203	BCAM
Jensen_COMPARTMENTS	BLOC-2 complex	1/38	0.231529	0.696465	0	0	3.91103	5.72203	SLC24A5
Jensen_COMPARTMENTS	Bunina body	1/38	0.231529	0.696465	0	0	3.91103	5.72203	EPHX2
GO_Biological_Process_2015	response to hypoxia (GO:0001666)	3/241	0.232155	0.568043	0	0	1.83231	2.67581	BMP2;ANG;PPARA
Jensen_COMPARTMENTS	Glutamatergic synapse	3/241	0.232155	0.696465	0	0	1.83231	2.67581	IQCK;SLC12A5;CTBP2
GO_Biological_Process_2015	regulation of blood pressure (GO:0008217)	2/133	0.233782	0.568043	0	0	2.21498	3.21917	EPHX2;PPARA
BioPlanet_2019	Adipogenesis	2/133	0.233782	0.500185	0	0	2.21498	3.21917	BMP2;PPARA
BioPlanet_2019	Tight junction	2/133	0.233782	0.500185	0	0	2.21498	3.21917	CLDN15;MYL2
GO_Biological_Process_2015	tissue morphogenesis (GO:0048729)	4/358	0.234637	0.568043	0	0	1.645	2.38477	BMP2;VDR;MYL2;IGF1R
GO_Molecular_Function_2015	Rho GTPase activator activity (GO:0005100)	1/39	0.236842	0.44889	0	0	3.80791	5.48478	ARHGAP24
GO_Molecular_Function_2015	O-acyltransferase activity (GO:0008374)	1/39	0.236842	0.44889	0	0	3.80791	5.48478	AWAT1
GO_Biological_Process_2015	nucleoside diphosphate metabolic process (GO:0009132)	1/39	0.236842	0.568043	0	0	3.80791	5.48478	ENTPD8
GO_Biological_Process_2015	bone mineralization (GO:0030282)	1/39	0.236842	0.568043	0	0	3.80791	5.48478	BMP2
GO_Biological_Process_2015	bile acid metabolic process (GO:0008206)	1/39	0.236842	0.568043	0	0	3.80791	5.48478	SLC10A1
GO_Biological_Process_2015	negative regulation of blood pressure (GO:0045776)	1/39	0.236842	0.568043	0	0	3.80791	5.48478	PPARA
GO_Biological_Process_2015	regulation of vasodilation (GO:0042312)	1/39	0.236842	0.568043	0	0	3.80791	5.48478	EPHX2
GO_Biological_Process_2015	tight junction assembly (GO:0070830)	1/39	0.236842	0.568043	0	0	3.80791	5.48478	CLDN15
GO_Biological_Process_2015	positive regulation of stem cell differentiation (GO:2000738)	1/39	0.236842	0.568043	0	0	3.80791	5.48478	BMP2
GO_Biological_Process_2015	negative regulation of small GTPase mediated signal transduction (GO:0051058)	1/39	0.236842	0.568043	0	0	3.80791	5.48478	ARHGAP24
BioPlanet_2019	Vitamin A and carotenoid metabolism	1/39	0.236842	0.502833	0	0	3.80791	5.48478	RBP7
GO_Biological_Process_2015	regulation of protein complex assembly (GO:0043254)	3/244	0.237634	0.568043	0	0	1.80922	2.59989	SELP;ELN;STMN2
BioPlanet_2019	TNF-alpha effects on cytokine activity, cell motility, and apoptosis	2/135	0.238877	0.503282	0	0	2.18145	3.12341	SELP;PPARA
GO_Biological_Process_2015	cellular metal ion homeostasis (GO:0006875)	4/361	0.239085	0.568043	0	0	1.63092	2.33374	CCKAR;VDR;EPHX2;NR3C2
GO_Biological_Process_2015	response to decreased oxygen levels (GO:0036293)	3/245	0.239466	0.568043	0	0	1.80165	2.57518	BMP2;ANG;PPARA
GO_Biological_Process_2015	single-organism behavior (GO:0044708)	4/362	0.240572	0.568043	0	0	1.62628	2.31702	GLRA1;SLC12A5;TNR;PPARA
GO_Molecular_Function_2015	phosphatase binding (GO:0019902)	2/136	0.241426	0.44889	0	0	2.16506	3.07696	CDH5;PPARA
GO_Biological_Process_2015	inositol lipid-mediated signaling (GO:0048017)	2/136	0.241426	0.568043	0	0	2.16506	3.07696	CD80;IGF1R
GO_Biological_Process_2015	phosphatidylinositol-mediated signaling (GO:0048015)	2/136	0.241426	0.568043	0	0	2.16506	3.07696	CD80;IGF1R
Jensen_COMPARTMENTS	Cell projection	15/1774	0.241655	0.715827	0	0	1.25508	1.78252	CATSPER3;SLC12A5;DST;ODF3;STMN2;OPRK1;PPP1R9A;SLC6A2;ARHGAP24;DRP2;GLRA1;DPYSL5;RAC3;ANG;SLC26A3
GO_Molecular_Function_2015	ion gated channel activity (GO:0022839)	1/40	0.242118	0.44889	0	0	3.71009	5.26213	CATSPER3
GO_Molecular_Function_2015	RNA polymerase II transcription factor binding transcription factor activity involved in positive regulation of transcription (GO:0001190)	1/40	0.242118	0.44889	0	0	3.71009	5.26213	PPARA
GO_Biological_Process_2015	secondary metabolic process (GO:0019748)	1/40	0.242118	0.568043	0	0	3.71009	5.26213	EPHX2
GO_Biological_Process_2015	negative regulation of BMP signaling pathway (GO:0030514)	1/40	0.242118	0.568043	0	0	3.71009	5.26213	VWC2L
GO_Biological_Process_2015	blood circulation (GO:0008015)	1/40	0.242118	0.568043	0	0	3.71009	5.26213	ELN
GO_Biological_Process_2015	telencephalon cell migration (GO:0022029)	1/40	0.242118	0.568043	0	0	3.71009	5.26213	TNR
GO_Biological_Process_2015	axon cargo transport (GO:0008088)	1/40	0.242118	0.568043	0	0	3.71009	5.26213	DST
GO_Biological_Process_2015	muscle fiber development (GO:0048747)	1/40	0.242118	0.568043	0	0	3.71009	5.26213	MYL2
GO_Biological_Process_2015	cardiocyte differentiation (GO:0035051)	1/40	0.242118	0.568043	0	0	3.71009	5.26213	BMP2
WikiPathway_2021_Human	Microglia Pathogen Phagocytosis Pathway WP3937	1/40	0.242118	0.479849	0	0	3.71009	5.26213	RAC3
WikiPathway_2021_Human	Glycogen Synthesis and Degradation WP500	1/40	0.242118	0.479849	0	0	3.71009	5.26213	PHKG1
KEGG_2021_Human	Nicotine addiction	1/40	0.242118	0.74773	0	0	3.71009	5.26213	GABRP
MSigDB_Hallmark_2020	Pancreas Beta Cells	1/40	0.242118	0.751357	0	0	3.71009	5.26213	VDR
Jensen_COMPARTMENTS	Large latent transforming growth factor-beta complex	1/40	0.242118	0.715827	0	0	3.71009	5.26213	ELN
Jensen_COMPARTMENTS	T-tubule	1/40	0.242118	0.715827	0	0	3.71009	5.26213	KCNJ5
GO_Biological_Process_2015	neuron projection development (GO:0031175)	2/137	0.243977	0.568043	0	0	2.14891	3.03143	RAC3;PPP1R9A
GO_Biological_Process_2015	regulation of cell morphogenesis involved in differentiation (GO:0010769)	3/248	0.244975	0.568043	0	0	1.77932	2.50279	BMP2;TNR;RAC3
GO_Biological_Process_2015	cell part morphogenesis (GO:0032990)	3/248	0.244975	0.568043	0	0	1.77932	2.50279	CCKAR;DST;IGF1R
GO_Molecular_Function_2015	potassium ion transmembrane transporter activity (GO:0015079)	2/138	0.246529	0.452006	0	0	2.133	2.98679	KCNJ5;SLC24A5
GO_Cellular_Component_2015	basolateral plasma membrane (GO:0016323)	2/138	0.246529	0.576627	0	0	2.133	2.98679	SLC10A1;MLC1
Jensen_COMPARTMENTS	NF-kappaB complex	8/864	0.247036	0.717454	0	0	1.36636	1.91047	SELP;BMP2;VDR;CD80;IRAK3;PPARA;IGF1R;NR3C2
GO_Molecular_Function_2015	aminopeptidase activity (GO:0004177)	1/41	0.247358	0.452006	0	0	3.61715	5.05287	XPNPEP2
GO_Biological_Process_2015	chondrocyte differentiation (GO:0002062)	1/41	0.247358	0.568043	0	0	3.61715	5.05287	BMP2
GO_Biological_Process_2015	ovarian follicle development (GO:0001541)	1/41	0.247358	0.568043	0	0	3.61715	5.05287	ANG
GO_Biological_Process_2015	actin polymerization or depolymerization (GO:0008154)	1/41	0.247358	0.568043	0	0	3.61715	5.05287	ANG
GO_Biological_Process_2015	cell-substrate junction assembly (GO:0007044)	1/41	0.247358	0.568043	0	0	3.61715	5.05287	DST
GO_Biological_Process_2015	response to exogenous dsRNA (GO:0043330)	1/41	0.247358	0.568043	0	0	3.61715	5.05287	IRAK3
GO_Biological_Process_2015	cardiac muscle contraction (GO:0060048)	1/41	0.247358	0.568043	0	0	3.61715	5.05287	MYL2
GO_Biological_Process_2015	negative regulation of muscle cell differentiation (GO:0051148)	1/41	0.247358	0.568043	0	0	3.61715	5.05287	BMP2
GO_Biological_Process_2015	positive regulation of wound healing (GO:0090303)	1/41	0.247358	0.568043	0	0	3.61715	5.05287	SELP
BioPlanet_2019	Plasma membrane estrogen receptor signaling	1/41	0.247358	0.509483	0	0	3.61715	5.05287	IGF1R
BioPlanet_2019	Alpha-M beta-2 integrin signaling	1/41	0.247358	0.509483	0	0	3.61715	5.05287	SELP
BioPlanet_2019	Graft-versus-host disease	1/41	0.247358	0.509483	0	0	3.61715	5.05287	CD80
WikiPathway_2021_Human	Vitamin D-sensitive calcium signaling in depression WP4698	1/41	0.247358	0.479849	0	0	3.61715	5.05287	VDR
Jensen_COMPARTMENTS	Ionotropic glutamate receptor complex	1/41	0.247358	0.717454	0	0	3.61715	5.05287	VWC2L
Jensen_COMPARTMENTS	IgA immunoglobulin complex	1/41	0.247358	0.717454	0	0	3.61715	5.05287	MYOM2
Jensen_COMPARTMENTS	Neurotransmitter receptor complex	1/41	0.247358	0.717454	0	0	3.61715	5.05287	VWC2L
WikiPathway_2021_Human	Regulation of toll-like receptor signaling pathway WP1449	2/139	0.249082	0.479849	0	0	2.11733	2.94303	CD80;IRAK3
GO_Biological_Process_2015	response to steroid hormone (GO:0048545)	4/369	0.251042	0.570442	0	0	1.59452	2.20384	VDR;WNT8B;PPARA;NR3C2
Jensen_COMPARTMENTS	DRM complex	2/140	0.251636	0.726419	0	0	2.10188	2.90011	BMP2;SLC26A3
KEGG_2021_Human	Endocytosis	3/252	0.252352	0.74773	0	0	1.75038	2.41015	IQSEC3;PLD1;IGF1R
GO_Biological_Process_2015	regulation of alpha-beta T cell differentiation (GO:0046637)	1/42	0.252562	0.570442	0	0	3.52875	4.85592	CD80
GO_Biological_Process_2015	positive regulation of mitosis (GO:0045840)	1/42	0.252562	0.570442	0	0	3.52875	4.85592	IGF1R
GO_Biological_Process_2015	DNA methylation (GO:0006306)	1/42	0.252562	0.570442	0	0	3.52875	4.85592	TDRD9
GO_Biological_Process_2015	DNA alkylation (GO:0006305)	1/42	0.252562	0.570442	0	0	3.52875	4.85592	TDRD9
GO_Biological_Process_2015	negative regulation of DNA binding (GO:0043392)	1/42	0.252562	0.570442	0	0	3.52875	4.85592	PPARA
GO_Biological_Process_2015	lactation (GO:0007595)	1/42	0.252562	0.570442	0	0	3.52875	4.85592	VDR
BioPlanet_2019	Aldosterone-regulated sodium reabsorption	1/42	0.252562	0.512551	0	0	3.52875	4.85592	NR3C2
BioPlanet_2019	BMP receptor signaling	1/42	0.252562	0.512551	0	0	3.52875	4.85592	BMP2
KEGG_2021_Human	Graft-versus-host disease	1/42	0.252562	0.74773	0	0	3.52875	4.85592	CD80
GO_Biological_Process_2015	adult behavior (GO:0030534)	2/141	0.25419	0.570442	0	0	2.08665	2.85803	GLRA1;PPARA
GO_Biological_Process_2015	branching morphogenesis of an epithelial tube (GO:0048754)	2/141	0.25419	0.570442	0	0	2.08665	2.85803	BMP2;VDR
WikiPathway_2021_Human	Endoderm differentiation WP2853	2/141	0.25419	0.482323	0	0	2.08665	2.85803	CTBP2;PRDM14
Jensen_COMPARTMENTS	Podocyte foot	2/141	0.25419	0.730349	0	0	2.08665	2.85803	CD80;OPRK1
GO_Biological_Process_2015	actin cytoskeleton organization (GO:0030036)	3/253	0.254201	0.570442	0	0	1.74329	2.38766	MYL2;IQSEC3;RAC3
GO_Biological_Process_2015	homophilic cell adhesion via plasma membrane adhesion molecules (GO:0007156)	2/142	0.256745	0.570442	0	0	2.07164	2.81675	CDH5;CDHR3
GO_Biological_Process_2015	pattern recognition receptor signaling pathway (GO:0002221)	2/142	0.256745	0.570442	0	0	2.07164	2.81675	DUSP3;IRAK3
BioPlanet_2019	Toll-like receptor signaling pathway regulation	2/142	0.256745	0.515459	0	0	2.07164	2.81675	CD80;IRAK3
Jensen_COMPARTMENTS	Integrin alphav-beta3 complex	2/142	0.256745	0.731986	0	0	2.07164	2.81675	ELN;IGF1R
GO_Molecular_Function_2015	ATPase binding (GO:0051117)	1/43	0.25773	0.467595	0	0	3.44456	4.67029	SLC26A9
GO_Biological_Process_2015	forebrain cell migration (GO:0021885)	1/43	0.25773	0.570442	0	0	3.44456	4.67029	TNR
GO_Biological_Process_2015	detection of chemical stimulus involved in sensory perception of taste (GO:0050912)	1/43	0.25773	0.570442	0	0	3.44456	4.67029	PKD1L3
GO_Biological_Process_2015	negative regulation of carbohydrate metabolic process (GO:0045912)	1/43	0.25773	0.570442	0	0	3.44456	4.67029	PPARA
GO_Biological_Process_2015	cellular response to cAMP (GO:0071320)	1/43	0.25773	0.570442	0	0	3.44456	4.67029	SLC26A3
GO_Biological_Process_2015	acylglycerol biosynthetic process (GO:0046463)	1/43	0.25773	0.570442	0	0	3.44456	4.67029	ANG
GO_Biological_Process_2015	neutral lipid biosynthetic process (GO:0046460)	1/43	0.25773	0.570442	0	0	3.44456	4.67029	ANG
GO_Biological_Process_2015	sperm motility (GO:0030317)	1/43	0.25773	0.570442	0	0	3.44456	4.67029	CATSPER3
BioPlanet_2019	Type 1 diabetes mellitus	1/43	0.25773	0.515459	0	0	3.44456	4.67029	CD80
WikiPathway_2021_Human	Vitamin A and carotenoid metabolism WP716	1/43	0.25773	0.482323	0	0	3.44456	4.67029	RBP7
KEGG_2021_Human	Type I diabetes mellitus	1/43	0.25773	0.74773	0	0	3.44456	4.67029	CD80
KEGG_2021_Human	Signaling pathways regulating pluripotency of stem cells	2/143	0.259301	0.74773	0	0	2.05684	2.77625	WNT8B;IGF1R
GO_Biological_Process_2015	epithelium development (GO:0060429)	3/256	0.259761	0.572657	0	0	1.72235	2.32172	BMP2;PPARA;IGF1R
GO_Biological_Process_2015	regulation of small GTPase mediated signal transduction (GO:0051056)	3/256	0.259761	0.572657	0	0	1.72235	2.32172	IQSEC3;RAC3;ARHGAP24
Jensen_COMPARTMENTS	Membrane microdomain	3/257	0.261618	0.731986	0	0	1.71549	2.30024	MLC1;TNR;SLC6A2
Jensen_COMPARTMENTS	Membrane raft	3/257	0.261618	0.731986	0	0	1.71549	2.30024	MLC1;TNR;SLC6A2
GO_Biological_Process_2015	positive regulation of epithelial cell proliferation (GO:0050679)	2/144	0.261857	0.572657	0	0	2.04225	2.73653	BMP2;ANG
GO_Biological_Process_2015	innate immune response-activating signal transduction (GO:0002758)	2/144	0.261857	0.572657	0	0	2.04225	2.73653	DUSP3;IRAK3
GO_Molecular_Function_2015	voltage-gated calcium channel activity (GO:0005245)	1/44	0.262862	0.473525	0	0	3.36428	4.4951	CATSPER3
GO_Biological_Process_2015	glycolytic process (GO:0006096)	1/44	0.262862	0.572657	0	0	3.36428	4.4951	DHTKD1
GO_Biological_Process_2015	regulation of lipid catabolic process (GO:0050994)	1/44	0.262862	0.572657	0	0	3.36428	4.4951	PPARA
GO_Biological_Process_2015	gastrulation (GO:0007369)	1/44	0.262862	0.572657	0	0	3.36428	4.4951	WNT8B
GO_Biological_Process_2015	branching involved in ureteric bud morphogenesis (GO:0001658)	1/44	0.262862	0.572657	0	0	3.36428	4.4951	BMP2
BioPlanet_2019	Heart development	1/44	0.262862	0.521943	0	0	3.36428	4.4951	BMP2
WikiPathway_2021_Human	Heart Development WP1591	1/44	0.262862	0.485	0	0	3.36428	4.4951	BMP2
Jensen_COMPARTMENTS	Basal part of cell	1/44	0.262862	0.731986	0	0	3.36428	4.4951	DST
Jensen_COMPARTMENTS	Cardiac myofibril	1/44	0.262862	0.731986	0	0	3.36428	4.4951	MYL2
GO_Biological_Process_2015	regulation of epithelial cell proliferation (GO:0050678)	3/258	0.263477	0.572657	0	0	1.70867	2.279	BMP2;VDR;ANG
GO_Biological_Process_2015	response to oxygen levels (GO:0070482)	3/259	0.265338	0.572657	0	0	1.70191	2.25801	BMP2;ANG;PPARA
GO_Biological_Process_2015	negative regulation of protein phosphorylation (GO:0001933)	3/260	0.2672	0.572657	0	0	1.6952	2.23725	DUSP3;IRAK3;IGF1R
GO_Cellular_Component_2015	brush border membrane (GO:0031526)	1/45	0.26796	0.607695	0	0	3.28766	4.32958	SLC26A3
GO_Biological_Process_2015	actin filament bundle assembly (GO:0051017)	1/45	0.26796	0.572657	0	0	3.28766	4.32958	ELN
GO_Biological_Process_2015	regulation of interleukin-12 production (GO:0032655)	1/45	0.26796	0.572657	0	0	3.28766	4.32958	IRAK3
GO_Biological_Process_2015	regulation of interleukin-2 production (GO:0032663)	1/45	0.26796	0.572657	0	0	3.28766	4.32958	CD80
GO_Biological_Process_2015	regulation of humoral immune response (GO:0002920)	1/45	0.26796	0.572657	0	0	3.28766	4.32958	MASP1
GO_Biological_Process_2015	cellular response to interleukin-1 (GO:0071347)	1/45	0.26796	0.572657	0	0	3.28766	4.32958	IRAK3
GO_Biological_Process_2015	actin filament bundle organization (GO:0061572)	1/45	0.26796	0.572657	0	0	3.28766	4.32958	ELN
BioPlanet_2019	Interleukin-12/STAT4 pathway	1/45	0.26796	0.524517	0	0	3.28766	4.32958	CD80
BioPlanet_2019	Wnt interactions in lipid metabolism and immune response	1/45	0.26796	0.524517	0	0	3.28766	4.32958	ELN
WikiPathway_2021_Human	Nephrotic syndrome WP4758	1/45	0.26796	0.485661	0	0	3.28766	4.32958	ARHGAP24
Jensen_COMPARTMENTS	Subsynaptic reticulum	1/45	0.26796	0.731986	0	0	3.28766	4.32958	IGF1R
Jensen_COMPARTMENTS	Type I terminal bouton	1/45	0.26796	0.731986	0	0	3.28766	4.32958	IGF1R
GO_Biological_Process_2015	cellular calcium ion homeostasis (GO:0006874)	3/261	0.269064	0.572657	0	0	1.68854	2.21673	CCKAR;VDR;EPHX2
GO_Cellular_Component_2015	cation channel complex (GO:0034703)	2/147	0.269526	0.607695	0	0	1.9997	2.62178	KCNJ5;CATSPER3
GO_Biological_Process_2015	negative regulation of neuron differentiation (GO:0045665)	2/147	0.269526	0.572657	0	0	1.9997	2.62178	STMN2;TNR
KEGG_2021_Human	Breast cancer	2/147	0.269526	0.74773	0	0	1.9997	2.62178	WNT8B;IGF1R
GO_Biological_Process_2015	regulation of JNK cascade (GO:0046328)	2/148	0.272083	0.572657	0	0	1.9859	2.58494	DUSP3;IGF1R
KEGG_2021_Human	Phospholipase D signaling pathway	2/148	0.272083	0.74773	0	0	1.9859	2.58494	DGKG;PLD1
KEGG_2021_Human	Retrograde endocannabinoid signaling	2/148	0.272083	0.74773	0	0	1.9859	2.58494	GABRP;KCNJ5
Jensen_COMPARTMENTS	CKM complex	2/148	0.272083	0.731986	0	0	1.9859	2.58494	DUSP3;MYOM2
GO_Molecular_Function_2015	retinoic acid receptor binding (GO:0042974)	1/46	0.273022	0.482242	0	0	3.21444	4.17299	VDR
GO_Molecular_Function_2015	protein tyrosine/serine/threonine phosphatase activity (GO:0008138)	1/46	0.273022	0.482242	0	0	3.21444	4.17299	DUSP3
GO_Cellular_Component_2015	lateral plasma membrane (GO:0016328)	1/46	0.273022	0.607695	0	0	3.21444	4.17299	CLDN15
GO_Biological_Process_2015	negative regulation of developmental growth (GO:0048640)	1/46	0.273022	0.572657	0	0	3.21444	4.17299	TNR
GO_Biological_Process_2015	proteoglycan metabolic process (GO:0006029)	1/46	0.273022	0.572657	0	0	3.21444	4.17299	BMP2
GO_Biological_Process_2015	cellular polysaccharide biosynthetic process (GO:0033692)	1/46	0.273022	0.572657	0	0	3.21444	4.17299	PHKG1
GO_Biological_Process_2015	positive regulation of Rac GTPase activity (GO:0032855)	1/46	0.273022	0.572657	0	0	3.21444	4.17299	ARHGAP24
GO_Biological_Process_2015	inner ear development (GO:0048839)	1/46	0.273022	0.572657	0	0	3.21444	4.17299	BMP2
GO_Biological_Process_2015	leukocyte cell-cell adhesion (GO:0007159)	1/46	0.273022	0.572657	0	0	3.21444	4.17299	SELP
GO_Biological_Process_2015	actin-mediated cell contraction (GO:0070252)	1/46	0.273022	0.572657	0	0	3.21444	4.17299	MYL2
GO_Biological_Process_2015	respiratory gaseous exchange (GO:0007585)	1/46	0.273022	0.572657	0	0	3.21444	4.17299	ELN
GO_Biological_Process_2015	cellular aldehyde metabolic process (GO:0006081)	1/46	0.273022	0.572657	0	0	3.21444	4.17299	ALDH8A1
WikiPathway_2021_Human	Oxysterols derived from cholesterol WP4545	1/46	0.273022	0.485661	0	0	3.21444	4.17299	EPHX2
Jensen_COMPARTMENTS	SNARE complex	1/46	0.273022	0.731986	0	0	3.21444	4.17299	STX19
GO_Molecular_Function_2015	voltage-gated cation channel activity (GO:0022843)	2/149	0.274639	0.482242	0	0	1.97229	2.54879	KCNJ5;CATSPER3
GO_Biological_Process_2015	regulation of cell-substrate adhesion (GO:0010810)	2/149	0.274639	0.57403	0	0	1.97229	2.54879	SMOC1;RAC3
Jensen_COMPARTMENTS	EGO complex	2/149	0.274639	0.731986	0	0	1.97229	2.54879	EPHX2;MTUS1
GO_Biological_Process_2015	regulation of immune effector process (GO:0002697)	3/264	0.274665	0.57403	0	0	1.66888	2.15653	CD80;IRAK3;MASP1
GO_Molecular_Function_2015	actin binding (GO:0003779)	4/386	0.27685	0.482242	0	0	1.52223	1.95497	DST;MYL2;ANG;PPP1R9A
GO_Molecular_Function_2015	helicase activity (GO:0004386)	2/150	0.277194	0.482242	0	0	1.95886	2.51329	TDRD9;NAV2
GO_Biological_Process_2015	negative regulation of cell growth (GO:0030308)	2/150	0.277194	0.576662	0	0	1.95886	2.51329	MYL2;TNR
Jensen_COMPARTMENTS	Climbing fiber	2/150	0.277194	0.731986	0	0	1.95886	2.51329	SLC12A5;TNR
GO_Biological_Process_2015	polysaccharide biosynthetic process (GO:0000271)	1/47	0.27805	0.576662	0	0	3.1444	4.02469	PHKG1
GO_Biological_Process_2015	regulation of synaptic transmission, glutamatergic (GO:0051966)	1/47	0.27805	0.576662	0	0	3.1444	4.02469	TNR
GO_Biological_Process_2015	negative regulation of synaptic transmission (GO:0050805)	1/47	0.27805	0.576662	0	0	3.1444	4.02469	TNR
BioPlanet_2019	Delta Np63 pathway	1/47	0.27805	0.529924	0	0	3.1444	4.02469	VDR
WikiPathway_2021_Human	Endoplasmic reticulum stress response in coronavirus infection WP4861	1/47	0.27805	0.485661	0	0	3.1444	4.02469	PPP1R9A
WikiPathway_2021_Human	Energy Metabolism WP1541	1/47	0.27805	0.485661	0	0	3.1444	4.02469	PPARA
Jensen_COMPARTMENTS	Lateral plasma membrane	1/47	0.27805	0.731986	0	0	3.1444	4.02469	CLDN15
Jensen_COMPARTMENTS	Meprin A complex	1/47	0.27805	0.731986	0	0	3.1444	4.02469	XPNPEP2
GO_Biological_Process_2015	regulation of membrane potential (GO:0042391)	3/266	0.278406	0.576662	0	0	1.65602	2.11751	GLRA1;CATSPER3;SLC26A3
GO_Biological_Process_2015	activation of innate immune response (GO:0002218)	2/151	0.27975	0.577994	0	0	1.94562	2.47845	DUSP3;IRAK3
Jensen_COMPARTMENTS	RNA polymerase II transcription repressor complex	2/151	0.27975	0.731986	0	0	1.94562	2.47845	BMP2;SLC26A3
Jensen_COMPARTMENTS	Signal peptidase complex	2/151	0.27975	0.731986	0	0	1.94562	2.47845	ELN;RNASE1
BioPlanet_2019	Interleukin-4 regulation of apoptosis	3/267	0.280278	0.529924	0	0	1.64966	2.09833	BMP2;DST;VDR
GO_Biological_Process_2015	regulation of canonical Wnt signaling pathway (GO:0060828)	2/152	0.282304	0.577994	0	0	1.93255	2.44423	BMP2;BICC1
GO_Molecular_Function_2015	myosin binding (GO:0017022)	1/48	0.283043	0.485763	0	0	3.07734	3.88408	MYL2
GO_Molecular_Function_2015	excitatory extracellular ligand-gated ion channel activity (GO:0005231)	1/48	0.283043	0.485763	0	0	3.07734	3.88408	GLRA1
GO_Cellular_Component_2015	filopodium (GO:0030175)	1/48	0.283043	0.612484	0	0	3.07734	3.88408	PPP1R9A
GO_Biological_Process_2015	positive regulation of alpha-beta T cell activation (GO:0046635)	1/48	0.283043	0.577994	0	0	3.07734	3.88408	CD80
GO_Biological_Process_2015	regulation of cytokinesis (GO:0032465)	1/48	0.283043	0.577994	0	0	3.07734	3.88408	IGF1R
GO_Biological_Process_2015	regulation of cardiac muscle tissue development (GO:0055024)	1/48	0.283043	0.577994	0	0	3.07734	3.88408	BMP2
GO_Biological_Process_2015	stem cell proliferation (GO:0072089)	1/48	0.283043	0.577994	0	0	3.07734	3.88408	BMP2
GO_Biological_Process_2015	sperm-egg recognition (GO:0035036)	1/48	0.283043	0.577994	0	0	3.07734	3.88408	CATSPER3
GO_Biological_Process_2015	negative regulation of axonogenesis (GO:0050771)	1/48	0.283043	0.577994	0	0	3.07734	3.88408	TNR
BioPlanet_2019	Post-translational regulation of adherens junction stability and disassembly	1/48	0.283043	0.529924	0	0	3.07734	3.88408	IGF1R
BioPlanet_2019	Intestinal immune network for IgA production	1/48	0.283043	0.529924	0	0	3.07734	3.88408	CD80
BioPlanet_2019	Energy metabolism	1/48	0.283043	0.529924	0	0	3.07734	3.88408	PPARA
KEGG_2021_Human	Intestinal immune network for IgA production	1/48	0.283043	0.74773	0	0	3.07734	3.88408	CD80
Jensen_COMPARTMENTS	Integrin alphaM-beta2 complex	1/48	0.283043	0.731986	0	0	3.07734	3.88408	SELP
Jensen_COMPARTMENTS	Plasma membrane receptor complex	2/153	0.284858	0.731986	0	0	1.91965	2.41063	BMP2;VWC2L
KEGG_2021_Human	mTOR signaling pathway	2/154	0.287411	0.74773	0	0	1.90693	2.37764	WNT8B;IGF1R
Jensen_COMPARTMENTS	Integrin alpha5-beta1 complex	2/154	0.287411	0.731986	0	0	1.90693	2.37764	SELP;MYOM2
Jensen_COMPARTMENTS	Ribbon synapse	2/154	0.287411	0.731986	0	0	1.90693	2.37764	CTBP2;VSX2
Jensen_COMPARTMENTS	Septin complex	2/154	0.287411	0.731986	0	0	1.90693	2.37764	DPYSL5;SLC26A8
GO_Biological_Process_2015	cellular divalent inorganic cation homeostasis (GO:0072503)	3/271	0.287779	0.577994	0	0	1.62471	2.02368	CCKAR;VDR;EPHX2
GO_Cellular_Component_2015	ionotropic glutamate receptor complex (GO:0008328)	1/49	0.288002	0.612484	0	0	3.01308	3.75064	VWC2L
GO_Biological_Process_2015	regulation of monooxygenase activity (GO:0032768)	1/49	0.288002	0.577994	0	0	3.01308	3.75064	VDR
GO_Biological_Process_2015	regulation of response to nutrient levels (GO:0032107)	1/49	0.288002	0.577994	0	0	3.01308	3.75064	PPARA
GO_Biological_Process_2015	regulation of response to extracellular stimulus (GO:0032104)	1/49	0.288002	0.577994	0	0	3.01308	3.75064	PPARA
GO_Biological_Process_2015	response to dsRNA (GO:0043331)	1/49	0.288002	0.577994	0	0	3.01308	3.75064	IRAK3
GO_Biological_Process_2015	regulation of cytokine production involved in immune response (GO:0002718)	1/49	0.288002	0.577994	0	0	3.01308	3.75064	IRAK3
GO_Biological_Process_2015	glutathione metabolic process (GO:0006749)	1/49	0.288002	0.577994	0	0	3.01308	3.75064	GSTA3
GO_Biological_Process_2015	establishment of cell polarity (GO:0030010)	1/49	0.288002	0.577994	0	0	3.01308	3.75064	IGF1R
GO_Biological_Process_2015	fatty acid transport (GO:0015908)	1/49	0.288002	0.577994	0	0	3.01308	3.75064	PPARA
GO_Biological_Process_2015	positive regulation of exocytosis (GO:0045921)	1/49	0.288002	0.577994	0	0	3.01308	3.75064	GLRA1
BioPlanet_2019	G alpha 12 pathway	1/49	0.288002	0.529924	0	0	3.01308	3.75064	PLD1
BioPlanet_2019	Glycerolipid metabolism	1/49	0.288002	0.529924	0	0	3.01308	3.75064	DGKG
BioPlanet_2019	Arf6 integrin-mediated signaling pathway	1/49	0.288002	0.529924	0	0	3.01308	3.75064	PLD1
BioPlanet_2019	Muscle contraction	1/49	0.288002	0.529924	0	0	3.01308	3.75064	MYL2
KEGG_2021_Human	Ether lipid metabolism	1/49	0.288002	0.74773	0	0	3.01308	3.75064	PLD1
Jensen_COMPARTMENTS	Dendritic knob	1/49	0.288002	0.731986	0	0	3.01308	3.75064	SLC12A5
Jensen_COMPARTMENTS	interleukin-12 receptor complex	1/49	0.288002	0.731986	0	0	3.01308	3.75064	CD80
Jensen_COMPARTMENTS	PAS complex	1/49	0.288002	0.731986	0	0	3.01308	3.75064	SMOC1
Jensen_COMPARTMENTS	Brush border membrane	1/49	0.288002	0.731986	0	0	3.01308	3.75064	SLC26A3
GO_Cellular_Component_2015	receptor complex (GO:0043235)	3/272	0.289657	0.612484	0	0	1.61859	2.00552	VWC2L;IGF1R;NR3C2
WikiPathway_2021_Human	IL-18 signaling pathway WP4754	3/272	0.289657	0.499277	0	0	1.61859	2.00552	BMP2;CLDN15;PLD1
Jensen_COMPARTMENTS	Cation channel complex	2/155	0.289963	0.731986	0	0	1.89437	2.34523	KCNJ5;CATSPER3
GO_Biological_Process_2015	regulation of MAP kinase activity (GO:0043405)	3/273	0.291536	0.579846	0	0	1.61251	1.98757	BMP2;DUSP3;IRAK3
GO_Biological_Process_2015	xenobiotic metabolic process (GO:0006805)	2/156	0.292515	0.579846	0	0	1.88197	2.3134	GSTA3;EPHX2
GO_Molecular_Function_2015	NAD binding (GO:0051287)	1/50	0.292927	0.496023	0	0	2.95144	3.62387	CTBP2
GO_Molecular_Function_2015	endoribonuclease activity (GO:0004521)	1/50	0.292927	0.496023	0	0	2.95144	3.62387	RNASE1
GO_Cellular_Component_2015	cortical cytoskeleton (GO:0030863)	1/50	0.292927	0.612484	0	0	2.95144	3.62387	PPP1R9A
GO_Biological_Process_2015	negative regulation of protein polymerization (GO:0032272)	1/50	0.292927	0.579846	0	0	2.95144	3.62387	STMN2
GO_Biological_Process_2015	epithelial to mesenchymal transition (GO:0001837)	1/50	0.292927	0.579846	0	0	2.95144	3.62387	BMP2
GO_Biological_Process_2015	regulation of glial cell differentiation (GO:0045685)	1/50	0.292927	0.579846	0	0	2.95144	3.62387	BMP2
GO_Biological_Process_2015	sensory perception of pain (GO:0019233)	1/50	0.292927	0.579846	0	0	2.95144	3.62387	OPRK1
GO_Biological_Process_2015	negative regulation of protein binding (GO:0032091)	1/50	0.292927	0.579846	0	0	2.95144	3.62387	PPARA
KEGG_2021_Human	Malaria	1/50	0.292927	0.74773	0	0	2.95144	3.62387	SELP
Jensen_COMPARTMENTS	Dendritic microtubule	1/50	0.292927	0.731986	0	0	2.95144	3.62387	STMN2
Jensen_COMPARTMENTS	GID complex	1/50	0.292927	0.731986	0	0	2.95144	3.62387	GSTA3
Jensen_COMPARTMENTS	laminin-10 complex	1/50	0.292927	0.731986	0	0	2.95144	3.62387	DST
Jensen_COMPARTMENTS	Ragulator complex	1/50	0.292927	0.731986	0	0	2.95144	3.62387	PLD1
Jensen_COMPARTMENTS	Cell septum	1/50	0.292927	0.731986	0	0	2.95144	3.62387	MYOM2
GO_Biological_Process_2015	response to alcohol (GO:0097305)	3/274	0.293416	0.579846	0	0	1.60648	1.96981	VDR;MLC1;WNT8B
GO_Biological_Process_2015	calcium ion homeostasis (GO:0055074)	3/274	0.293416	0.579846	0	0	1.60648	1.96981	CCKAR;VDR;EPHX2
KEGG_2021_Human	Hepatitis C	2/157	0.295065	0.74773	0	0	1.86973	2.28212	CLDN15;PPARA
Jensen_COMPARTMENTS	Transforming growth factor beta receptor homodimeric complex	2/157	0.295065	0.731986	0	0	1.86973	2.28212	BMP2;ELN
Jensen_COMPARTMENTS	GCH1 complex	2/157	0.295065	0.731986	0	0	1.86973	2.28212	GSTA3;OPRK1
Jensen_COMPARTMENTS	Cell projection part	8/913	0.295425	0.731986	0	0	1.28904	1.57178	SLC12A5;ODF3;STMN2;RAC3;OPRK1;ANG;PPP1R9A;SLC26A3
Jensen_COMPARTMENTS	Microtubule cytoskeleton	6/654	0.297494	0.731986	0	0	1.34778	1.634	GSDMC;APOL6;DST;GKAP1;KCTD4;MPZL1
GO_Biological_Process_2015	columnar/cuboidal epithelial cell differentiation (GO:0002065)	1/51	0.297818	0.583583	0	0	2.89226	3.50332	BMP2
GO_Biological_Process_2015	digestive system process (GO:0022600)	1/51	0.297818	0.583583	0	0	2.89226	3.50332	VDR
GO_Biological_Process_2015	positive regulation of phosphatidylinositol 3-kinase signaling (GO:0014068)	1/51	0.297818	0.583583	0	0	2.89226	3.50332	SELP
GO_Biological_Process_2015	circadian regulation of gene expression (GO:0032922)	1/51	0.297818	0.583583	0	0	2.89226	3.50332	PPARA
GO_Biological_Process_2015	regulation of axon extension (GO:0030516)	1/51	0.297818	0.583583	0	0	2.89226	3.50332	TNR
BioPlanet_2019	Glutathione metabolism	1/51	0.297818	0.540775	0	0	2.89226	3.50332	GSTA3
BioPlanet_2019	Malaria	1/51	0.297818	0.540775	0	0	2.89226	3.50332	SELP
KEGG_2021_Human	Ovarian steroidogenesis	1/51	0.297818	0.74773	0	0	2.89226	3.50332	IGF1R
Jensen_COMPARTMENTS	Etioplast	1/51	0.297818	0.731986	0	0	2.89226	3.50332	ANG
Jensen_COMPARTMENTS	G-protein coupled receptor dimeric complex	1/51	0.297818	0.731986	0	0	2.89226	3.50332	OPRK1
GO_Biological_Process_2015	nervous system development (GO:0007399)	3/277	0.29906	0.58503	0	0	1.58865	1.91767	DPYSL5;WNT8B;SEMA4G
GO_Biological_Process_2015	positive regulation of epithelial cell differentiation (GO:0030858)	1/52	0.302675	0.58716	0	0	2.83541	3.38858	VDR
GO_Biological_Process_2015	defense response to Gram-positive bacterium (GO:0050830)	1/52	0.302675	0.58716	0	0	2.83541	3.38858	PLD1
GO_Biological_Process_2015	negative regulation of protein depolymerization (GO:1901880)	1/52	0.302675	0.58716	0	0	2.83541	3.38858	STMN2
GO_Biological_Process_2015	positive regulation of lipid biosynthetic process (GO:0046889)	1/52	0.302675	0.58716	0	0	2.83541	3.38858	IGF1R
GO_Biological_Process_2015	regulation of epithelial to mesenchymal transition (GO:0010717)	1/52	0.302675	0.58716	0	0	2.83541	3.38858	BMP2
BioPlanet_2019	Autoimmune thyroid disease	1/52	0.302675	0.546003	0	0	2.83541	3.38858	CD80
WikiPathway_2021_Human	Netrin-UNC5B signaling pathway WP4747	1/52	0.302675	0.501957	0	0	2.83541	3.38858	CDH5
WikiPathway_2021_Human	One-carbon metabolism and related pathways WP3940	1/52	0.302675	0.501957	0	0	2.83541	3.38858	PLD1
WikiPathway_2021_Human	Epithelial to mesenchymal transition in colorectal cancer WP4239	2/160	0.302707	0.501957	0	0	1.83395	2.19156	CLDN15;WNT8B
GO_Biological_Process_2015	regulation of cellular response to stress (GO:0080135)	4/404	0.30463	0.587285	0	0	1.45239	1.72639	BMP2;DUSP3;TNR;IGF1R
GO_Biological_Process_2015	positive regulation of cell migration (GO:0030335)	3/280	0.304711	0.587285	0	0	1.5712	1.8672	SELP;BMP2;IGF1R
GO_Biological_Process_2015	cell-cell junction organization (GO:0045216)	2/161	0.305251	0.587285	0	0	1.82233	2.16241	CDH5;CLDN15
GO_Biological_Process_2015	regulation of ERK1 and ERK2 cascade (GO:0070372)	2/161	0.305251	0.587285	0	0	1.82233	2.16241	BMP2;DUSP3
GO_Biological_Process_2015	regulation of neuron differentiation (GO:0045664)	4/405	0.306183	0.587285	0	0	1.44869	1.71463	BMP2;STMN2;VWC2L;TNR
Jensen_COMPARTMENTS	Microtubule organizing center	4/405	0.306183	0.732957	0	0	1.44869	1.71463	GSDMC;APOL6;GKAP1;KCTD4
GO_Molecular_Function_2015	copper ion binding (GO:0005507)	1/53	0.307499	0.517251	0	0	2.78074	3.27928	ANG
GO_Cellular_Component_2015	acrosomal vesicle (GO:0001669)	1/53	0.307499	0.625728	0	0	2.78074	3.27928	CATSPER3
GO_Biological_Process_2015	forebrain development (GO:0030900)	1/53	0.307499	0.587285	0	0	2.78074	3.27928	CCKAR
GO_Biological_Process_2015	regulation of epidermis development (GO:0045682)	1/53	0.307499	0.587285	0	0	2.78074	3.27928	VDR
GO_Biological_Process_2015	striated muscle cell differentiation (GO:0051146)	1/53	0.307499	0.587285	0	0	2.78074	3.27928	BMP2
BioPlanet_2019	GABA A and B receptor activation	1/53	0.307499	0.547547	0	0	2.78074	3.27928	KCNJ5
BioPlanet_2019	JNK/MAPK pathway	1/53	0.307499	0.547547	0	0	2.78074	3.27928	RAC3
WikiPathway_2021_Human	Cardiac Progenitor Differentiation WP2406	1/53	0.307499	0.50353	0	0	2.78074	3.27928	MYL2
KEGG_2021_Human	Autoimmune thyroid disease	1/53	0.307499	0.74773	0	0	2.78074	3.27928	CD80
KEGG_2021_Human	Endocrine and other factor-regulated calcium reabsorption	1/53	0.307499	0.74773	0	0	2.78074	3.27928	VDR
Jensen_COMPARTMENTS	bacterial-type flagellum part	1/53	0.307499	0.732957	0	0	2.78074	3.27928	MYOM2
Jensen_COMPARTMENTS	Integral component of mitochondrial membrane	1/53	0.307499	0.732957	0	0	2.78074	3.27928	L2HGDH
Jensen_COMPARTMENTS	RSF complex	1/53	0.307499	0.732957	0	0	2.78074	3.27928	CCKAR
Jensen_COMPARTMENTS	Silver ion transmembrane transporter complex	1/53	0.307499	0.732957	0	0	2.78074	3.27928	GSTA3
Jensen_COMPARTMENTS	Copper ion transmembrane transporter complex	1/53	0.307499	0.732957	0	0	2.78074	3.27928	GSTA3
Jensen_COMPARTMENTS	Cus cation efflux complex	1/53	0.307499	0.732957	0	0	2.78074	3.27928	GSTA3
GO_Biological_Process_2015	morphogenesis of a branching epithelium (GO:0061138)	2/162	0.307794	0.587285	0	0	1.81085	2.13376	BMP2;VDR
GO_Biological_Process_2015	skeletal system development (GO:0001501)	2/162	0.307794	0.587285	0	0	1.81085	2.13376	BMP2;VDR
Jensen_COMPARTMENTS	Plasma membrane-derived chromatophore	2/162	0.307794	0.732957	0	0	1.81085	2.13376	SLC24A5;NR3C2
KEGG_2021_Human	Hippo signaling pathway	2/163	0.310335	0.74773	0	0	1.79951	2.10561	BMP2;WNT8B
GO_Biological_Process_2015	positive regulation of neurogenesis (GO:0050769)	3/283	0.310367	0.591224	0	0	1.55413	1.81833	BMP2;STMN2;VWC2L
GO_Biological_Process_2015	negative regulation of transferase activity (GO:0051348)	3/284	0.312253	0.591976	0	0	1.54852	1.80238	DUSP3;IRAK3;IGF1R
GO_Molecular_Function_2015	transferase activity, transferring alkyl or aryl (other than methyl) groups (GO:0016765)	1/54	0.31229	0.51955	0	0	2.72814	3.17506	GSTA3
GO_Cellular_Component_2015	secretory granule membrane (GO:0030667)	1/54	0.31229	0.625728	0	0	2.72814	3.17506	SELP
GO_Biological_Process_2015	regulation of striated muscle contraction (GO:0006942)	1/54	0.31229	0.591976	0	0	2.72814	3.17506	MYL2
GO_Biological_Process_2015	regulation of cartilage development (GO:0061035)	1/54	0.31229	0.591976	0	0	2.72814	3.17506	BMP2
MSigDB_Hallmark_2020	TGF-beta Signaling	1/54	0.31229	0.751357	0	0	2.72814	3.17506	BMP2
Jensen_COMPARTMENTS	Intrinsic component of mitochondrial membrane	1/54	0.31229	0.740782	0	0	2.72814	3.17506	L2HGDH
GO_Molecular_Function_2015	cation channel activity (GO:0005261)	3/285	0.31414	0.51955	0	0	1.54295	1.7866	KCNJ5;CATSPER3;PKD1L3
GO_Molecular_Function_2015	endopeptidase activity (GO:0004175)	4/411	0.315523	0.51955	0	0	1.4269	1.64596	CAPN13;CELA2A;PRSS38;MASP1
GO_Molecular_Function_2015	repressing transcription factor binding (GO:0070491)	1/55	0.317048	0.51955	0	0	2.67748	3.07562	PPARA
GO_Cellular_Component_2015	intermediate filament cytoskeleton (GO:0045111)	1/55	0.317048	0.625728	0	0	2.67748	3.07562	DST
GO_Biological_Process_2015	positive regulation of nuclear division (GO:0051785)	1/55	0.317048	0.598069	0	0	2.67748	3.07562	IGF1R
GO_Biological_Process_2015	arachidonic acid metabolic process (GO:0019369)	1/55	0.317048	0.598069	0	0	2.67748	3.07562	EPHX2
GO_Biological_Process_2015	mesenchyme development (GO:0060485)	1/55	0.317048	0.598069	0	0	2.67748	3.07562	BMP2
BioPlanet_2019	T cell receptor signaling in naive CD8+ T cells	1/55	0.317048	0.560932	0	0	2.67748	3.07562	CD80
WikiPathway_2021_Human	IL-1 signaling pathway WP195	1/55	0.317048	0.506504	0	0	2.67748	3.07562	IRAK3
WikiPathway_2021_Human	The Overlap Between Signal Transduction Pathways that Contribute to a Range of LMNA Laminopathies WP4879	1/55	0.317048	0.506504	0	0	2.67748	3.07562	BMP2
Jensen_COMPARTMENTS	CGRP receptor complex	1/55	0.317048	0.749165	0	0	2.67748	3.07562	COLQ
GO_Biological_Process_2015	positive regulation of cell motility (GO:2000147)	3/287	0.317914	0.598729	0	0	1.53192	1.75555	SELP;BMP2;IGF1R
GO_Biological_Process_2015	response to wounding (GO:0009611)	2/167	0.32048	0.599201	0	0	1.75553	1.99768	DST;PPARA
GO_Biological_Process_2015	heart development (GO:0007507)	2/167	0.32048	0.599201	0	0	1.75553	1.99768	BMP2;PPARA
Jensen_COMPARTMENTS	Presynaptic cytoskeleton	2/167	0.32048	0.751645	0	0	1.75553	1.99768	CTBP2;VSX2
GO_Cellular_Component_2015	serine/threonine protein kinase complex (GO:1902554)	1/56	0.321774	0.625728	0	0	2.62867	2.98066	PHKG1
GO_Biological_Process_2015	cellular carbohydrate biosynthetic process (GO:0034637)	1/56	0.321774	0.599201	0	0	2.62867	2.98066	PHKG1
GO_Biological_Process_2015	RNA phosphodiester bond hydrolysis, endonucleolytic (GO:0090502)	1/56	0.321774	0.599201	0	0	2.62867	2.98066	RNASE1
GO_Biological_Process_2015	positive regulation of cellular carbohydrate metabolic process (GO:0010676)	1/56	0.321774	0.599201	0	0	2.62867	2.98066	PPARA
GO_Biological_Process_2015	skeletal muscle tissue development (GO:0007519)	1/56	0.321774	0.599201	0	0	2.62867	2.98066	ELN
GO_Biological_Process_2015	DNA methylation or demethylation (GO:0044728)	1/56	0.321774	0.599201	0	0	2.62867	2.98066	TDRD9
KEGG_2021_Human	Pyrimidine metabolism	1/56	0.321774	0.74773	0	0	2.62867	2.98066	ENTPD8
Jensen_COMPARTMENTS	Calcium channel complex	1/56	0.321774	0.751645	0	0	2.62867	2.98066	CATSPER3
Jensen_COMPARTMENTS	Cytoskeleton of presynaptic active zone	2/168	0.323011	0.751645	0	0	1.74486	1.97181	CTBP2;VSX2
Jensen_COMPARTMENTS	Presynaptic active zone cytoplasmic component	2/168	0.323011	0.751645	0	0	1.74486	1.97181	CTBP2;VSX2
GO_Biological_Process_2015	response to nutrient levels (GO:0031667)	3/291	0.325465	0.60215	0	0	1.51034	1.69536	CCKAR;VDR;IGF1R
GO_Biological_Process_2015	divalent inorganic cation homeostasis (GO:0072507)	3/291	0.325465	0.60215	0	0	1.51034	1.69536	CCKAR;VDR;EPHX2
GO_Biological_Process_2015	macromolecule methylation (GO:0043414)	2/169	0.325539	0.60215	0	0	1.73433	1.94638	TDRD9;PRDM14
KEGG_2021_Human	Tight junction	2/169	0.325539	0.74773	0	0	1.73433	1.94638	CLDN15;MYL2
GO_Cellular_Component_2015	clathrin-coated vesicle (GO:0030136)	1/57	0.326467	0.625728	0	0	2.5816	2.88991	MLC1
GO_Cellular_Component_2015	calcium channel complex (GO:0034704)	1/57	0.326467	0.625728	0	0	2.5816	2.88991	CATSPER3
GO_Biological_Process_2015	actomyosin structure organization (GO:0031032)	1/57	0.326467	0.60215	0	0	2.5816	2.88991	MYL2
GO_Biological_Process_2015	dicarboxylic acid transport (GO:0006835)	1/57	0.326467	0.60215	0	0	2.5816	2.88991	SLC26A8
GO_Biological_Process_2015	cell-cell recognition (GO:0009988)	1/57	0.326467	0.60215	0	0	2.5816	2.88991	CATSPER3
BioPlanet_2019	SHP2 signaling	1/57	0.326467	0.570284	0	0	2.5816	2.88991	IGF1R
BioPlanet_2019	Mechanism of gene regulation by peroxisome proliferators via PPAR-alpha	1/57	0.326467	0.570284	0	0	2.5816	2.88991	PPARA
KEGG_2021_Human	Glutathione metabolism	1/57	0.326467	0.74773	0	0	2.5816	2.88991	GSTA3
Jensen_COMPARTMENTS	interleukin-6 receptor complex	1/57	0.326467	0.756809	0	0	2.5816	2.88991	MYOM2
GO_Biological_Process_2015	protein autophosphorylation (GO:0046777)	2/170	0.328066	0.603184	0	0	1.72391	1.92137	IRAK3;IGF1R
GO_Biological_Process_2015	morphogenesis of a branching structure (GO:0001763)	2/170	0.328066	0.603184	0	0	1.72391	1.92137	BMP2;VDR
GO_Biological_Process_2015	positive regulation of cell adhesion (GO:0045785)	2/171	0.330589	0.604984	0	0	1.71363	1.89678	SMOC1;RAC3
Jensen_COMPARTMENTS	Dendritic tree	2/171	0.330589	0.758989	0	0	1.71363	1.89678	SLC12A5;CTBP2
Jensen_COMPARTMENTS	Elastic fiber	2/171	0.330589	0.758989	0	0	1.71363	1.89678	BMP2;ELN
GO_Biological_Process_2015	regulation of postsynaptic membrane potential (GO:0060078)	1/58	0.331127	0.604984	0	0	2.53618	2.80311	GLRA1
GO_Biological_Process_2015	regulation of tissue remodeling (GO:0034103)	1/58	0.331127	0.604984	0	0	2.53618	2.80311	VDR
GO_Biological_Process_2015	neuron-neuron synaptic transmission (GO:0007270)	1/58	0.331127	0.604984	0	0	2.53618	2.80311	GLRA1
BioPlanet_2019	Arachidonic acid metabolism	1/58	0.331127	0.574787	0	0	2.53618	2.80311	EPHX2
WikiPathway_2021_Human	Complement and Coagulation Cascades WP558	1/58	0.331127	0.516401	0	0	2.53618	2.80311	MASP1
WikiPathway_2021_Human	Pre-implantation embryo WP3527	1/58	0.331127	0.516401	0	0	2.53618	2.80311	NR3C2
Jensen_COMPARTMENTS	Symbiosome	1/58	0.331127	0.758989	0	0	2.53618	2.80311	CTBP2
KEGG_2021_Human	MAPK signaling pathway	3/294	0.331128	0.74773	0	0	1.49454	1.65184	DUSP3;RAC3;IGF1R
GO_Biological_Process_2015	metal ion homeostasis (GO:0055065)	4/422	0.332708	0.605821	0	0	1.38856	1.52809	CCKAR;VDR;EPHX2;NR3C2
GO_Molecular_Function_2015	peptide binding (GO:0042277)	2/172	0.33311	0.542372	0	0	1.70346	1.87258	ANG;IGF1R
GO_Biological_Process_2015	morphogenesis of an epithelium (GO:0002009)	3/296	0.334903	0.605821	0	0	1.48419	1.62357	BMP2;VDR;IGF1R
GO_Biological_Process_2015	positive regulation of cellular component movement (GO:0051272)	3/296	0.334903	0.605821	0	0	1.48419	1.62357	SELP;BMP2;IGF1R
GO_Biological_Process_2015	regulation of ossification (GO:0030278)	2/173	0.335629	0.605821	0	0	1.69341	1.84878	BMP2;SMOC1
GO_Molecular_Function_2015	monocarboxylic acid binding (GO:0033293)	1/59	0.335756	0.543198	0	0	2.49232	2.72005	VDR
GO_Biological_Process_2015	positive regulation of osteoblast differentiation (GO:0045669)	1/59	0.335756	0.605821	0	0	2.49232	2.72005	BMP2
GO_Biological_Process_2015	glycogen metabolic process (GO:0005977)	1/59	0.335756	0.605821	0	0	2.49232	2.72005	PHKG1
GO_Biological_Process_2015	positive regulation of cytokine biosynthetic process (GO:0042108)	1/59	0.335756	0.605821	0	0	2.49232	2.72005	CD80
GO_Biological_Process_2015	activation of phospholipase C activity (GO:0007202)	1/59	0.335756	0.605821	0	0	2.49232	2.72005	ANG
KEGG_2021_Human	VEGF signaling pathway	1/59	0.335756	0.74773	0	0	2.49232	2.72005	RAC3
KEGG_2021_Human	Notch signaling pathway	1/59	0.335756	0.74773	0	0	2.49232	2.72005	CTBP2
Jensen_COMPARTMENTS	Integrin alpha4-beta7 complex	1/59	0.335756	0.763876	0	0	2.49232	2.72005	SELP
Jensen_COMPARTMENTS	Calcitonin family receptor complex	1/59	0.335756	0.763876	0	0	2.49232	2.72005	COLQ
BioPlanet_2019	Metapathway biotransformation	2/174	0.338145	0.580208	0	0	1.68348	1.82537	GSTA3;EPHX2
Jensen_COMPARTMENTS	Proximal dendrite	2/174	0.338145	0.766461	0	0	1.68348	1.82537	SLC12A5;TNR
GO_Cellular_Component_2015	recycling endosome (GO:0055037)	1/60	0.340353	0.643407	0	0	2.44996	2.6405	MLC1
GO_Biological_Process_2015	single fertilization (GO:0007338)	1/60	0.340353	0.610324	0	0	2.44996	2.6405	CATSPER3
GO_Biological_Process_2015	positive regulation of DNA replication (GO:0045740)	1/60	0.340353	0.610324	0	0	2.44996	2.6405	IGF1R
GO_Biological_Process_2015	glucan metabolic process (GO:0044042)	1/60	0.340353	0.610324	0	0	2.44996	2.6405	PHKG1
GO_Biological_Process_2015	cellular glucan metabolic process (GO:0006073)	1/60	0.340353	0.610324	0	0	2.44996	2.6405	PHKG1
BioPlanet_2019	Natural killer cell receptor signaling pathway	1/60	0.340353	0.580208	0	0	2.44996	2.6405	RAC3
KEGG_2021_Human	Long-term depression	1/60	0.340353	0.74773	0	0	2.44996	2.6405	IGF1R
Jensen_COMPARTMENTS	Collagen beaded filament	1/60	0.340353	0.76862	0	0	2.44996	2.6405	ELN
GO_Biological_Process_2015	actin filament-based movement (GO:0030048)	1/61	0.344918	0.614716	0	0	2.409	2.56426	MYL2
GO_Biological_Process_2015	cholesterol homeostasis (GO:0042632)	1/61	0.344918	0.614716	0	0	2.409	2.56426	EPHX2
GO_Biological_Process_2015	sensory perception of smell (GO:0007608)	1/61	0.344918	0.614716	0	0	2.409	2.56426	NAV2
GO_Biological_Process_2015	secretion by tissue (GO:0032941)	1/61	0.344918	0.614716	0	0	2.409	2.56426	VDR
BioPlanet_2019	Glucose metabolism	1/61	0.344918	0.580208	0	0	2.409	2.56426	PHKG1
BioPlanet_2019	Ion channel transport	1/61	0.344918	0.580208	0	0	2.409	2.56426	GLRA1
KEGG_2021_Human	Arachidonic acid metabolism	1/61	0.344918	0.74773	0	0	2.409	2.56426	EPHX2
KEGG_2021_Human	Glycerolipid metabolism	1/61	0.344918	0.74773	0	0	2.409	2.56426	DGKG
GO_Molecular_Function_2015	amide binding (GO:0033218)	2/177	0.345675	0.555705	0	0	1.65437	1.75737	ANG;IGF1R
Jensen_COMPARTMENTS	Postsynaptic density	2/177	0.345675	0.774919	0	0	1.65437	1.75737	DRP2;PPP1R9A
Jensen_COMPARTMENTS	Postsynaptic specialization	2/177	0.345675	0.774919	0	0	1.65437	1.75737	DRP2;PPP1R9A
GO_Biological_Process_2015	actin filament-based process (GO:0030029)	3/303	0.348109	0.615247	0	0	1.44904	1.52908	MYL2;IQSEC3;RAC3
GO_Biological_Process_2015	regulation of cellular ketone metabolic process (GO:0010565)	2/178	0.348179	0.615247	0	0	1.64489	1.73542	BMP2;PPARA
BioPlanet_2019	Calcium signaling pathway	2/178	0.348179	0.580208	0	0	1.64489	1.73542	CCKAR;PHKG1
GO_Molecular_Function_2015	hormone binding (GO:0042562)	1/62	0.349452	0.558244	0	0	2.36939	2.49115	IGF1R
GO_Biological_Process_2015	gene silencing (GO:0016458)	1/62	0.349452	0.615247	0	0	2.36939	2.49115	TDRD9
GO_Biological_Process_2015	adenylate cyclase-inhibiting G-protein coupled receptor signaling pathway (GO:0007193)	1/62	0.349452	0.615247	0	0	2.36939	2.49115	OPRK1
GO_Biological_Process_2015	cellular response to retinoic acid (GO:0071300)	1/62	0.349452	0.615247	0	0	2.36939	2.49115	WNT8B
GO_Biological_Process_2015	regulation of extent of cell growth (GO:0061387)	1/62	0.349452	0.615247	0	0	2.36939	2.49115	TNR
GO_Biological_Process_2015	sterol homeostasis (GO:0055092)	1/62	0.349452	0.615247	0	0	2.36939	2.49115	EPHX2
GO_Biological_Process_2015	stem cell differentiation (GO:0048863)	1/62	0.349452	0.615247	0	0	2.36939	2.49115	BMP2
BioPlanet_2019	Circadian rhythm	1/62	0.349452	0.580208	0	0	2.36939	2.49115	PPARA
BioPlanet_2019	Colorectal cancer	1/62	0.349452	0.580208	0	0	2.36939	2.49115	RAC3
Jensen_COMPARTMENTS	Heavy chain immunoglobulin complex	1/62	0.349452	0.777689	0	0	2.36939	2.49115	RNASE1
Jensen_COMPARTMENTS	Kinesin II complex	1/62	0.349452	0.777689	0	0	2.36939	2.49115	CTBP2
GO_Biological_Process_2015	positive regulation of locomotion (GO:0040017)	3/304	0.349994	0.615269	0	0	1.44415	1.51612	SELP;BMP2;IGF1R
GO_Biological_Process_2015	defense response to bacterium (GO:0042742)	2/179	0.35068	0.615544	0	0	1.63551	1.71382	SELP;PLD1
Jensen_COMPARTMENTS	GO:0098796	8/967	0.351139	0.777765	0	0	1.21299	1.26949	GLRA1;GABRP;KCNJ5;BMP2;CATSPER3;STX19;VWC2L;IGF1R
GO_Molecular_Function_2015	RNA polymerase II core promoter proximal region sequence-specific DNA binding transcription factor activity involved in negative regulation of transcription (GO:0001078)	1/63	0.353955	0.561903	0	0	2.33106	2.421	PPARA
GO_Biological_Process_2015	positive regulation of T cell differentiation (GO:0045582)	1/63	0.353955	0.618489	0	0	2.33106	2.421	CD80
GO_Biological_Process_2015	regulation of alpha-beta T cell activation (GO:0046634)	1/63	0.353955	0.618489	0	0	2.33106	2.421	CD80
GO_Biological_Process_2015	positive regulation of carbohydrate metabolic process (GO:0045913)	1/63	0.353955	0.618489	0	0	2.33106	2.421	PPARA
WikiPathway_2021_Human	Lung fibrosis WP3624	1/63	0.353955	0.536878	0	0	2.33106	2.421	ELN
KEGG_2021_Human	Lysine degradation	1/63	0.353955	0.74773	0	0	2.33106	2.421	DHTKD1
Jensen_COMPARTMENTS	Nitrogenase complex	1/63	0.353955	0.777765	0	0	2.33106	2.421	ANG
Jensen_COMPARTMENTS	Cuticular plate	1/63	0.353955	0.777765	0	0	2.33106	2.421	ENTPD8
Jensen_COMPARTMENTS	Cytoplasmic vesicle	10/1245	0.356795	0.777765	0	0	1.17833	1.21438	SELP;CATSPER3;DST;SLC30A2;STX19;MLC1;ANG;SLC39A2;PLD1;SLC24A5
GO_Biological_Process_2015	protein polymerization (GO:0051258)	1/64	0.358427	0.625363	0	0	2.29394	2.35366	ANG
WikiPathway_2021_Human	Endochondral Ossification with Skeletal Dysplasias WP4808	1/64	0.358427	0.536878	0	0	2.29394	2.35366	IGF1R
WikiPathway_2021_Human	Endochondral Ossification WP474	1/64	0.358427	0.536878	0	0	2.29394	2.35366	IGF1R
KEGG_2021_Human	GnRH secretion	1/64	0.358427	0.74773	0	0	2.29394	2.35366	KCNJ5
Jensen_COMPARTMENTS	Mating projection	1/64	0.358427	0.777765	0	0	2.29394	2.35366	PLD1
Jensen_COMPARTMENTS	Activin B complex	1/64	0.358427	0.777765	0	0	2.29394	2.35366	BMP2
Jensen_COMPARTMENTS	Intracellular vesicle	10/1247	0.358657	0.777765	0	0	1.1763	1.20616	SELP;CATSPER3;DST;SLC30A2;STX19;MLC1;ANG;SLC39A2;PLD1;SLC24A5
WikiPathway_2021_Human	Metapathway biotransformation Phase I and II WP702	2/183	0.360651	0.536878	0	0	1.59904	1.63078	GSTA3;EPHX2
GO_Molecular_Function_2015	transmembrane receptor protein tyrosine kinase activity (GO:0004714)	1/65	0.362868	0.568062	0	0	2.25798	2.28896	IGF1R
GO_Biological_Process_2015	associative learning (GO:0008306)	1/65	0.362868	0.626242	0	0	2.25798	2.28896	TNR
GO_Biological_Process_2015	striated muscle cell development (GO:0055002)	1/65	0.362868	0.626242	0	0	2.25798	2.28896	MYL2
GO_Biological_Process_2015	negative regulation of lipid metabolic process (GO:0045833)	1/65	0.362868	0.626242	0	0	2.25798	2.28896	BMP2
GO_Biological_Process_2015	toll-like receptor 10 signaling pathway (GO:0034166)	1/65	0.362868	0.626242	0	0	2.25798	2.28896	DUSP3
GO_Biological_Process_2015	toll-like receptor 5 signaling pathway (GO:0034146)	1/65	0.362868	0.626242	0	0	2.25798	2.28896	DUSP3
GO_Biological_Process_2015	negative regulation of NF-kappaB transcription factor activity (GO:0032088)	1/65	0.362868	0.626242	0	0	2.25798	2.28896	IRAK3
BioPlanet_2019	Glioma	1/65	0.362868	0.580208	0	0	2.25798	2.28896	IGF1R
BioPlanet_2019	ERK1/ERK2 MAPK pathway	1/65	0.362868	0.580208	0	0	2.25798	2.28896	IGF1R
Jensen_COMPARTMENTS	Hydrogenosome	1/65	0.362868	0.777765	0	0	2.25798	2.28896	OPRK1
Jensen_COMPARTMENTS	Presynaptic density	1/65	0.362868	0.777765	0	0	2.25798	2.28896	CTBP2
GO_Biological_Process_2015	negative regulation of immune system process (GO:0002683)	3/311	0.363172	0.626242	0	0	1.41082	1.42899	DUSP3;IRAK3;MASP1
Jensen_COMPARTMENTS	Germ tube	2/185	0.365615	0.777765	0	0	1.5814	1.59117	CD80;PLD1
Jensen_COMPARTMENTS	IgG immunoglobulin complex	5/576	0.366035	0.777765	0	0	1.2701	1.27648	SELP;DST;CD80;MYOM2;IGF1R
GO_Biological_Process_2015	positive regulation of nervous system development (GO:0051962)	3/313	0.36693	0.626242	0	0	1.40158	1.4052	BMP2;STMN2;VWC2L
GO_Biological_Process_2015	response to extracellular stimulus (GO:0009991)	3/313	0.36693	0.626242	0	0	1.40158	1.4052	CCKAR;VDR;IGF1R
GO_Molecular_Function_2015	monosaccharide binding (GO:0048029)	1/66	0.367278	0.568062	0	0	2.22313	2.22677	SELP
GO_Biological_Process_2015	regulation of acute inflammatory response (GO:0002673)	1/66	0.367278	0.626242	0	0	2.22313	2.22677	MASP1
GO_Biological_Process_2015	regulation of bone mineralization (GO:0030500)	1/66	0.367278	0.626242	0	0	2.22313	2.22677	BMP2
GO_Biological_Process_2015	regulation of phosphatidylinositol 3-kinase signaling (GO:0014066)	1/66	0.367278	0.626242	0	0	2.22313	2.22677	SELP
GO_Biological_Process_2015	dorsal/ventral pattern formation (GO:0009953)	1/66	0.367278	0.626242	0	0	2.22313	2.22677	WNT8B
GO_Biological_Process_2015	multicellular organismal response to stress (GO:0033555)	1/66	0.367278	0.626242	0	0	2.22313	2.22677	SLC6A2
GO_Biological_Process_2015	digestion (GO:0007586)	1/66	0.367278	0.626242	0	0	2.22313	2.22677	CCKAR
BioPlanet_2019	Semaphorin interactions	1/66	0.367278	0.580208	0	0	2.22313	2.22677	DPYSL5
BioPlanet_2019	Endochondral ossification	1/66	0.367278	0.580208	0	0	2.22313	2.22677	IGF1R
Jensen_COMPARTMENTS	Dense fibrillar component	1/66	0.367278	0.777765	0	0	2.22313	2.22677	RNASE1
Jensen_COMPARTMENTS	serine/threonine protein kinase complex	1/66	0.367278	0.777765	0	0	2.22313	2.22677	PHKG1
Jensen_COMPARTMENTS	Caveola	1/66	0.367278	0.777765	0	0	2.22313	2.22677	MLC1
GO_Biological_Process_2015	regulation of transmembrane receptor protein serine/threonine kinase signaling pathway (GO:0090092)	2/186	0.368092	0.626242	0	0	1.57273	1.57182	BMP2;VWC2L
GO_Biological_Process_2015	intracellular receptor signaling pathway (GO:0030522)	2/186	0.368092	0.626242	0	0	1.57273	1.57182	VDR;PPARA
GO_Molecular_Function_2015	beta-catenin binding (GO:0008013)	1/67	0.371658	0.568062	0	0	2.18934	2.16696	CDH5
GO_Biological_Process_2015	nucleobase metabolic process (GO:0009112)	1/67	0.371658	0.628627	0	0	2.18934	2.16696	DPYSL5
GO_Biological_Process_2015	regulation of gliogenesis (GO:0014013)	1/67	0.371658	0.628627	0	0	2.18934	2.16696	BMP2
GO_Biological_Process_2015	positive regulation of phospholipase C activity (GO:0010863)	1/67	0.371658	0.628627	0	0	2.18934	2.16696	ANG
GO_Biological_Process_2015	regulation of protein depolymerization (GO:1901879)	1/67	0.371658	0.628627	0	0	2.18934	2.16696	STMN2
BioPlanet_2019	G alpha 13 pathway	1/67	0.371658	0.580208	0	0	2.18934	2.16696	PLD1
BioPlanet_2019	Adipocytokine signaling pathway	1/67	0.371658	0.580208	0	0	2.18934	2.16696	PPARA
BioPlanet_2019	T cell receptor signaling in naive CD4+ T cells	1/67	0.371658	0.580208	0	0	2.18934	2.16696	CD80
WikiPathway_2021_Human	PPAR signaling pathway WP3942	1/67	0.371658	0.547048	0	0	2.18934	2.16696	PPARA
Jensen_COMPARTMENTS	WICH complex	1/67	0.371658	0.784327	0	0	2.18934	2.16696	VDR
GO_Molecular_Function_2015	coenzyme binding (GO:0050662)	2/188	0.373035	0.568062	0	0	1.55566	1.53401	CTBP2;DHTKD1
Jensen_COMPARTMENTS	Thrombospondin complex	3/317	0.374436	0.784777	0	0	1.38344	1.359	SELP;ELN;ANG
Jensen_COMPARTMENTS	Microvesicle	3/317	0.374436	0.784777	0	0	1.38344	1.359	SELP;CDH5;CD80
GO_Molecular_Function_2015	voltage-gated channel activity (GO:0022832)	2/189	0.3755	0.568062	0	0	1.54726	1.51554	KCNJ5;CATSPER3
GO_Molecular_Function_2015	voltage-gated ion channel activity (GO:0005244)	2/189	0.3755	0.568062	0	0	1.54726	1.51554	KCNJ5;CATSPER3
GO_Molecular_Function_2015	SMAD binding (GO:0046332)	1/68	0.376008	0.568062	0	0	2.15655	2.10942	BMP2
GO_Molecular_Function_2015	extracellular matrix structural constituent (GO:0005201)	1/68	0.376008	0.568062	0	0	2.15655	2.10942	ELN
GO_Cellular_Component_2015	motile cilium (GO:0031514)	1/68	0.376008	0.677051	0	0	2.15655	2.10942	CATSPER3
GO_Biological_Process_2015	regulation of leukocyte chemotaxis (GO:0002688)	1/68	0.376008	0.635061	0	0	2.15655	2.10942	MTUS1
KEGG_2021_Human	Fc epsilon RI signaling pathway	1/68	0.376008	0.74773	0	0	2.15655	2.10942	RAC3
GO_Molecular_Function_2015	magnesium ion binding (GO:0000287)	2/190	0.377962	0.568062	0	0	1.53895	1.49734	EPHX2;IRAK3
GO_Biological_Process_2015	positive regulation of innate immune response (GO:0045089)	2/190	0.377962	0.63651	0	0	1.53895	1.49734	DUSP3;IRAK3
GO_Biological_Process_2015	negative regulation of catabolic process (GO:0009895)	2/190	0.377962	0.63651	0	0	1.53895	1.49734	IRAK3;PPARA
Jensen_COMPARTMENTS	Excitatory synapse	2/190	0.377962	0.786544	0	0	1.53895	1.49734	DRP2;PPP1R9A
BioPlanet_2019	Innate immune system	3/319	0.378183	0.580208	0	0	1.37454	1.33657	DUSP3;IRAK3;MASP1
GO_Biological_Process_2015	regulation of phospholipase C activity (GO:1900274)	1/69	0.380329	0.636804	0	0	2.12473	2.05402	ANG
GO_Biological_Process_2015	odontogenesis of dentin-containing tooth (GO:0042475)	1/69	0.380329	0.636804	0	0	2.12473	2.05402	BMP2
GO_Biological_Process_2015	action potential (GO:0001508)	1/69	0.380329	0.636804	0	0	2.12473	2.05402	GLRA1
GO_Biological_Process_2015	adherens junction organization (GO:0034332)	1/69	0.380329	0.636804	0	0	2.12473	2.05402	CDH5
BioPlanet_2019	NFAT involvement in hypertrophy of the heart	1/69	0.380329	0.580208	0	0	2.12473	2.05402	MYL2
BioPlanet_2019	PPAR signaling pathway	1/69	0.380329	0.580208	0	0	2.12473	2.05402	PPARA
KEGG_2021_Human	Adipocytokine signaling pathway	1/69	0.380329	0.74773	0	0	2.12473	2.05402	PPARA
Jensen_COMPARTMENTS	Complement component C1 complex	1/69	0.380329	0.786544	0	0	2.12473	2.05402	MASP1
Jensen_COMPARTMENTS	Contractile vacuole	1/69	0.380329	0.786544	0	0	2.12473	2.05402	SMOC1
Jensen_COMPARTMENTS	AP-1 adaptor complex	2/191	0.38042	0.786544	0	0	1.53073	1.47942	CD80;ARHGAP24
GO_Biological_Process_2015	negative regulation of neurogenesis (GO:0050768)	2/192	0.382874	0.639757	0	0	1.5226	1.46177	STMN2;TNR
BioPlanet_2019	Peptide G-protein coupled receptors	2/192	0.382874	0.580208	0	0	1.5226	1.46177	CCKAR;OPRK1
GO_Cellular_Component_2015	transcriptional repressor complex (GO:0017053)	1/70	0.384619	0.677051	0	0	2.09383	2.00066	CTBP2
GO_Cellular_Component_2015	voltage-gated potassium channel complex (GO:0008076)	1/70	0.384619	0.677051	0	0	2.09383	2.00066	KCNJ5
GO_Biological_Process_2015	BMP signaling pathway (GO:0030509)	1/70	0.384619	0.639757	0	0	2.09383	2.00066	BMP2
BioPlanet_2019	G alpha q pathway	1/70	0.384619	0.580208	0	0	2.09383	2.00066	PLD1
BioPlanet_2019	Signaling events mediated by VEGFR1 and VEGFR2	1/70	0.384619	0.580208	0	0	2.09383	2.00066	CDH5
BioPlanet_2019	Long-term depression	1/70	0.384619	0.580208	0	0	2.09383	2.00066	IGF1R
BioPlanet_2019	Complement and coagulation cascades	1/70	0.384619	0.580208	0	0	2.09383	2.00066	MASP1
Jensen_COMPARTMENTS	FHF complex	1/70	0.384619	0.792549	0	0	2.09383	2.00066	SLC26A3
GO_Cellular_Component_2015	actin cytoskeleton (GO:0015629)	2/193	0.385323	0.677051	0	0	1.51455	1.44439	DST;MYL2
GO_Biological_Process_2015	lipid transport (GO:0006869)	2/193	0.385323	0.639757	0	0	1.51455	1.44439	APOL6;PPARA
GO_Cellular_Component_2015	dendritic spine (GO:0043197)	1/71	0.38888	0.677051	0	0	2.06382	1.94924	PPP1R9A
GO_Cellular_Component_2015	potassium channel complex (GO:0034705)	1/71	0.38888	0.677051	0	0	2.06382	1.94924	KCNJ5
GO_Biological_Process_2015	pyruvate metabolic process (GO:0006090)	1/71	0.38888	0.639757	0	0	2.06382	1.94924	DHTKD1
GO_Biological_Process_2015	tissue remodeling (GO:0048771)	1/71	0.38888	0.639757	0	0	2.06382	1.94924	ELN
GO_Biological_Process_2015	striated muscle contraction (GO:0006941)	1/71	0.38888	0.639757	0	0	2.06382	1.94924	MYL2
GO_Biological_Process_2015	response to interleukin-1 (GO:0070555)	1/71	0.38888	0.639757	0	0	2.06382	1.94924	IRAK3
GO_Biological_Process_2015	positive regulation of adaptive immune response based on somatic recombination of immune receptors built from immunoglobulin superfamily domains (GO:0002824)	1/71	0.38888	0.639757	0	0	2.06382	1.94924	CD80
GO_Biological_Process_2015	toll-like receptor TLR1:TLR2 signaling pathway (GO:0038123)	1/71	0.38888	0.639757	0	0	2.06382	1.94924	DUSP3
GO_Biological_Process_2015	toll-like receptor TLR6:TLR2 signaling pathway (GO:0038124)	1/71	0.38888	0.639757	0	0	2.06382	1.94924	DUSP3
GO_Biological_Process_2015	body fluid secretion (GO:0007589)	1/71	0.38888	0.639757	0	0	2.06382	1.94924	VDR
BioPlanet_2019	Phase II of biological oxidations: conjugation	1/71	0.38888	0.580208	0	0	2.06382	1.94924	GSTA3
BioPlanet_2019	Melanoma	1/71	0.38888	0.580208	0	0	2.06382	1.94924	IGF1R
BioPlanet_2019	Mitochondrial pathway of apoptosis: multidomain Bcl-2 family	1/71	0.38888	0.580208	0	0	2.06382	1.94924	CAPN13
WikiPathway_2021_Human	Non-genomic actions of 1,25 dihydroxyvitamin D3 WP4341	1/71	0.38888	0.559658	0	0	2.06382	1.94924	VDR
GO_Biological_Process_2015	negative regulation of phosphorylation (GO:0042326)	3/325	0.389396	0.639757	0	0	1.34852	1.27187	DUSP3;IRAK3;IGF1R
BioPlanet_2019	Axon guidance	3/325	0.389396	0.580208	0	0	1.34852	1.27187	DPYSL5;RAC3;SEMA4G
GO_Molecular_Function_2015	nuclease activity (GO:0004518)	2/195	0.39021	0.58302	0	0	1.4987	1.41039	ANG;RNASE1
GO_Biological_Process_2015	visual perception (GO:0007601)	2/195	0.39021	0.639757	0	0	1.4987	1.41039	GLRA1;VSX2
GO_Cellular_Component_2015	lysosomal membrane (GO:0005765)	2/196	0.392647	0.677051	0	0	1.4909	1.39376	SLC30A2;PLD1
GO_Biological_Process_2015	positive regulation of blood circulation (GO:1903524)	1/72	0.393112	0.639757	0	0	2.03465	1.89967	EPHX2
GO_Biological_Process_2015	smoothened signaling pathway (GO:0007224)	1/72	0.393112	0.639757	0	0	2.03465	1.89967	DISP2
GO_Biological_Process_2015	regulation of fatty acid metabolic process (GO:0019217)	1/72	0.393112	0.639757	0	0	2.03465	1.89967	PPARA
GO_Biological_Process_2015	DNA modification (GO:0006304)	1/72	0.393112	0.639757	0	0	2.03465	1.89967	TDRD9
GO_Biological_Process_2015	negative regulation of translation (GO:0017148)	1/72	0.393112	0.639757	0	0	2.03465	1.89967	ANG
GO_Biological_Process_2015	regulation of biomineral tissue development (GO:0070167)	1/72	0.393112	0.639757	0	0	2.03465	1.89967	BMP2
BioPlanet_2019	Costimulation by the CD28 family	1/72	0.393112	0.580208	0	0	2.03465	1.89967	CD80
BioPlanet_2019	Myocyte adrenergic pathway	1/72	0.393112	0.580208	0	0	2.03465	1.89967	KCNJ5
WikiPathway_2021_Human	Primary focal segmental glomerulosclerosis (FSGS) WP2572	1/72	0.393112	0.559658	0	0	2.03465	1.89967	CD80
KEGG_2021_Human	Melanoma	1/72	0.393112	0.74773	0	0	2.03465	1.89967	IGF1R
Jensen_COMPARTMENTS	Platelet alpha granule	1/72	0.393112	0.801948	0	0	2.03465	1.89967	SELP
Jensen_COMPARTMENTS	Orthogonal array	1/72	0.393112	0.801948	0	0	2.03465	1.89967	SMOC1
Jensen_COMPARTMENTS	Cortical endoplasmic reticulum	1/72	0.393112	0.801948	0	0	2.03465	1.89967	VSX2
GO_Biological_Process_2015	defense response to other organism (GO:0098542)	3/328	0.394984	0.639757	0	0	1.33586	1.2409	SELP;OPRK1;PLD1
Jensen_COMPARTMENTS	cytoplasmic, membrane-bounded vesicle	9/1147	0.395019	0.803162	0	0	1.14791	1.06621	SELP;CATSPER3;DST;SLC30A2;STX19;ANG;SLC39A2;PLD1;SLC24A5
GO_Biological_Process_2015	response to other organism (GO:0051707)	4/462	0.395372	0.639757	0	0	1.26468	1.17353	SELP;OPRK1;IRAK3;PLD1
Jensen_COMPARTMENTS	Membrane region	3/329	0.396845	0.804202	0	0	1.3317	1.23077	MLC1;TNR;SLC6A2
GO_Biological_Process_2015	toll-like receptor 2 signaling pathway (GO:0034134)	1/73	0.397315	0.639757	0	0	2.00629	1.85186	DUSP3
GO_Biological_Process_2015	toll-like receptor 9 signaling pathway (GO:0034162)	1/73	0.397315	0.639757	0	0	2.00629	1.85186	DUSP3
GO_Biological_Process_2015	positive regulation of transmembrane receptor protein serine/threonine kinase signaling pathway (GO:0090100)	1/73	0.397315	0.639757	0	0	2.00629	1.85186	BMP2
GO_Biological_Process_2015	regulation of BMP signaling pathway (GO:0030510)	1/73	0.397315	0.639757	0	0	2.00629	1.85186	VWC2L
GO_Biological_Process_2015	negative regulation of T cell activation (GO:0050868)	1/73	0.397315	0.639757	0	0	2.00629	1.85186	DUSP3
BioPlanet_2019	Chronic myeloid leukemia	1/73	0.397315	0.582525	0	0	2.00629	1.85186	CTBP2
WikiPathway_2021_Human	Chromosomal and microsatellite instability in colorectal cancer WP4216	1/73	0.397315	0.559658	0	0	2.00629	1.85186	RAC3
WikiPathway_2021_Human	Head and Neck Squamous Cell Carcinoma WP4674	1/73	0.397315	0.559658	0	0	2.00629	1.85186	IGF1R
GO_Biological_Process_2015	sensory perception of light stimulus (GO:0050953)	2/198	0.397508	0.639757	0	0	1.47554	1.36124	GLRA1;VSX2
GO_Biological_Process_2015	learning or memory (GO:0007611)	2/198	0.397508	0.639757	0	0	1.47554	1.36124	SLC12A5;TNR
Jensen_COMPARTMENTS	Protein complex involved in cell-matrix adhesion	2/199	0.399932	0.807783	0	0	1.46798	1.34534	SELP;ELN
GO_Cellular_Component_2015	neuron spine (GO:0044309)	1/74	0.401488	0.677051	0	0	1.9787	1.80572	PPP1R9A
GO_Biological_Process_2015	histone methylation (GO:0016571)	1/74	0.401488	0.643489	0	0	1.9787	1.80572	PRDM14
GO_Biological_Process_2015	regulation of generation of precursor metabolites and energy (GO:0043467)	1/74	0.401488	0.643489	0	0	1.9787	1.80572	PPARA
GO_Biological_Process_2015	positive regulation of adaptive immune response (GO:0002821)	1/74	0.401488	0.643489	0	0	1.9787	1.80572	CD80
BioPlanet_2019	Integrins in angiogenesis	1/74	0.401488	0.582525	0	0	1.9787	1.80572	IGF1R
BioPlanet_2019	Wnt/calcium/cyclic GMP pathway	1/74	0.401488	0.582525	0	0	1.9787	1.80572	WNT8B
KEGG_2021_Human	PPAR signaling pathway	1/74	0.401488	0.74773	0	0	1.9787	1.80572	PPARA
MSigDB_Hallmark_2020	TNF-alpha Signaling via NF-kB	2/200	0.402351	0.751357	0	0	1.46049	1.32967	BMP2;CD80
MSigDB_Hallmark_2020	Estrogen Response Early	2/200	0.402351	0.751357	0	0	1.46049	1.32967	NAV2;IGF1R
MSigDB_Hallmark_2020	Interferon Gamma Response	2/200	0.402351	0.751357	0	0	1.46049	1.32967	SELP;APOL6
MSigDB_Hallmark_2020	Apical Junction	2/200	0.402351	0.751357	0	0	1.46049	1.32967	CLDN15;MPZL1
MSigDB_Hallmark_2020	Complement	2/200	0.402351	0.751357	0	0	1.46049	1.32967	DGKG;ANG
MSigDB_Hallmark_2020	Epithelial Mesenchymal Transition	2/200	0.402351	0.751357	0	0	1.46049	1.32967	DST;ELN
MSigDB_Hallmark_2020	p53 Pathway	2/200	0.402351	0.751357	0	0	1.46049	1.32967	BMP2;VDR
MSigDB_Hallmark_2020	heme Metabolism	2/200	0.402351	0.751357	0	0	1.46049	1.32967	BCAM;TSPO2
GO_Biological_Process_2015	response to bacterium (GO:0009617)	2/201	0.404766	0.64568	0	0	1.45307	1.31423	SELP;PLD1
GO_Molecular_Function_2015	phosphatase regulator activity (GO:0019208)	1/75	0.405633	0.60252	0	0	1.95186	1.76118	BMP2
GO_Cellular_Component_2015	coated vesicle (GO:0030135)	1/75	0.405633	0.677051	0	0	1.95186	1.76118	MLC1
GO_Biological_Process_2015	muscle cell development (GO:0055001)	1/75	0.405633	0.64568	0	0	1.95186	1.76118	MYL2
GO_Biological_Process_2015	glycoprotein metabolic process (GO:0009100)	1/75	0.405633	0.64568	0	0	1.95186	1.76118	BMP2
GO_Biological_Process_2015	wound healing (GO:0042060)	1/75	0.405633	0.64568	0	0	1.95186	1.76118	PPARA
GO_Biological_Process_2015	positive regulation of lymphocyte differentiation (GO:0045621)	1/75	0.405633	0.64568	0	0	1.95186	1.76118	CD80
KEGG_2021_Human	Glioma	1/75	0.405633	0.74773	0	0	1.95186	1.76118	IGF1R
Jensen_COMPARTMENTS	Plasma membrane raft	1/75	0.405633	0.816604	0	0	1.95186	1.76118	MLC1
GO_Biological_Process_2015	glycerolipid biosynthetic process (GO:0045017)	2/202	0.407176	0.647249	0	0	1.44574	1.29901	ANG;PLD1
GO_Cellular_Component_2015	cell-cell junction (GO:0005911)	3/335	0.407974	0.677051	0	0	1.30723	1.172	CDH5;CLDN15;MLC1
Jensen_COMPARTMENTS	Cytoskeletal part	7/883	0.408922	0.8195	0	0	1.15813	1.03563	GSDMC;APOL6;DST;GKAP1;KCTD4;FNDC7;MPZL1
GO_Molecular_Function_2015	cysteine-type endopeptidase activity (GO:0004197)	1/76	0.40975	0.605096	0	0	1.92574	1.71816	CAPN13
GO_Biological_Process_2015	TRIF-dependent toll-like receptor signaling pathway (GO:0035666)	1/76	0.40975	0.648678	0	0	1.92574	1.71816	DUSP3
GO_Biological_Process_2015	T cell costimulation (GO:0031295)	1/76	0.40975	0.648678	0	0	1.92574	1.71816	CD80
GO_Biological_Process_2015	regulation of circadian rhythm (GO:0042752)	1/76	0.40975	0.648678	0	0	1.92574	1.71816	PPARA
BioPlanet_2019	VEGF signaling pathway	1/76	0.40975	0.582525	0	0	1.92574	1.71816	RAC3
KEGG_2021_Human	Chronic myeloid leukemia	1/76	0.40975	0.74773	0	0	1.92574	1.71816	CTBP2
KEGG_2021_Human	Metabolism of xenobiotics by cytochrome P450	1/76	0.40975	0.74773	0	0	1.92574	1.71816	GSTA3
Jensen_COMPARTMENTS	Primary cell wall	1/76	0.40975	0.8195	0	0	1.92574	1.71816	OPRK1
GO_Cellular_Component_2015	extracellular region (GO:0005576)	12/1585	0.412702	0.677051	0	0	1.10732	0.980008	BMP2;CELA2A;APOL6;ELN;LCN10;TNR;WNT8B;PRSS38;MASP1;FNDC7;WFDC3;GPHB5
GO_Biological_Process_2015	cell-cell junction assembly (GO:0007043)	1/77	0.413838	0.649809	0	0	1.90031	1.6766	CLDN15
GO_Biological_Process_2015	regulation of DNA binding (GO:0051101)	1/77	0.413838	0.649809	0	0	1.90031	1.6766	PPARA
GO_Biological_Process_2015	regulation of oxidoreductase activity (GO:0051341)	1/77	0.413838	0.649809	0	0	1.90031	1.6766	VDR
GO_Biological_Process_2015	regulation of smooth muscle cell proliferation (GO:0048660)	1/77	0.413838	0.649809	0	0	1.90031	1.6766	ANG
GO_Biological_Process_2015	lymphocyte costimulation (GO:0031294)	1/77	0.413838	0.649809	0	0	1.90031	1.6766	CD80
BioPlanet_2019	Complement cascade	1/77	0.413838	0.582525	0	0	1.90031	1.6766	MASP1
BioPlanet_2019	Mitochondrial pathway of apoptosis: caspases	1/77	0.413838	0.582525	0	0	1.90031	1.6766	CAPN13
BioPlanet_2019	Transcriptional regulation of white adipocyte differentiation	1/77	0.413838	0.582525	0	0	1.90031	1.6766	PPARA
Jensen_COMPARTMENTS	5-lipoxygenase complex	1/77	0.413838	0.819724	0	0	1.90031	1.6766	PPARA
GO_Biological_Process_2015	negative regulation of cellular component organization (GO:0051129)	4/474	0.414062	0.649809	0	0	1.23163	1.08598	STMN2;TNR;IRAK3;ARHGAP24
GO_Biological_Process_2015	platelet activation (GO:0030168)	2/205	0.414379	0.649809	0	0	1.42415	1.25464	DGKG;SELP
BioPlanet_2019	Platelet activation, signaling and aggregation	2/205	0.414379	0.582525	0	0	1.42415	1.25464	DGKG;SELP
KEGG_2021_Human	Proteoglycans in cancer	2/205	0.414379	0.74773	0	0	1.42415	1.25464	WNT8B;IGF1R
BioPlanet_2019	Gastrin-CREB signaling pathway via PKC and MAPK	2/206	0.41677	0.582525	0	0	1.4171	1.24027	DGKG;CCKAR
GO_Biological_Process_2015	positive regulation of protein kinase B signaling (GO:0051897)	1/78	0.417898	0.651107	0	0	1.87553	1.63643	IGF1R
GO_Biological_Process_2015	ovulation cycle process (GO:0022602)	1/78	0.417898	0.651107	0	0	1.87553	1.63643	ANG
GO_Biological_Process_2015	positive regulation of leukocyte migration (GO:0002687)	1/78	0.417898	0.651107	0	0	1.87553	1.63643	SELP
GO_Biological_Process_2015	regulation of tumor necrosis factor production (GO:0032680)	1/78	0.417898	0.651107	0	0	1.87553	1.63643	IRAK3
BioPlanet_2019	Peroxisome	1/78	0.417898	0.582525	0	0	1.87553	1.63643	EPHX2
BioPlanet_2019	Phosphatidylinositol signaling system	1/78	0.417898	0.582525	0	0	1.87553	1.63643	DGKG
KEGG_2021_Human	Synaptic vesicle cycle	1/78	0.417898	0.74773	0	0	1.87553	1.63643	SLC6A2
Jensen_COMPARTMENTS	serotonin-activated cation-selective channel complex	1/78	0.417898	0.819724	0	0	1.87553	1.63643	CCKAR
Jensen_COMPARTMENTS	Mycolate outer membrane	1/78	0.417898	0.819724	0	0	1.87553	1.63643	MPZL1
Jensen_COMPARTMENTS	Protein kinase complex	1/78	0.417898	0.819724	0	0	1.87553	1.63643	PHKG1
Jensen_COMPARTMENTS	Secretory granule membrane	1/78	0.417898	0.819724	0	0	1.87553	1.63643	SELP
Jensen_COMPARTMENTS	voltage-gated potassium channel complex	1/78	0.417898	0.819724	0	0	1.87553	1.63643	KCNJ5
GO_Cellular_Component_2015	vacuolar membrane (GO:0005774)	2/208	0.421539	0.677051	0	0	1.4032	1.21214	SLC30A2;PLD1
GO_Cellular_Component_2015	protein kinase complex (GO:1902911)	1/79	0.421931	0.677051	0	0	1.85139	1.59759	PHKG1
GO_Biological_Process_2015	regulation of production of molecular mediator of immune response (GO:0002700)	1/79	0.421931	0.651107	0	0	1.85139	1.59759	IRAK3
GO_Biological_Process_2015	eye development (GO:0001654)	1/79	0.421931	0.651107	0	0	1.85139	1.59759	SMOC1
GO_Biological_Process_2015	regulation of blood coagulation (GO:0030193)	1/79	0.421931	0.651107	0	0	1.85139	1.59759	SELP
GO_Biological_Process_2015	multicellular organism growth (GO:0035264)	1/79	0.421931	0.651107	0	0	1.85139	1.59759	SLC12A5
GO_Biological_Process_2015	calcium-mediated signaling (GO:0019722)	1/79	0.421931	0.651107	0	0	1.85139	1.59759	PPP1R9A
GO_Biological_Process_2015	regulation of hemostasis (GO:1900046)	1/79	0.421931	0.651107	0	0	1.85139	1.59759	SELP
GO_Biological_Process_2015	MyD88-independent toll-like receptor signaling pathway (GO:0002756)	1/79	0.421931	0.651107	0	0	1.85139	1.59759	DUSP3
GO_Biological_Process_2015	regulation of carbohydrate biosynthetic process (GO:0043255)	1/79	0.421931	0.651107	0	0	1.85139	1.59759	PPARA
BioPlanet_2019	Fc epsilon receptor I signaling pathway	1/79	0.421931	0.58519	0	0	1.85139	1.59759	RAC3
Jensen_COMPARTMENTS	Median body	1/79	0.421931	0.819751	0	0	1.85139	1.59759	DUSP3
Jensen_COMPARTMENTS	Potassium channel complex	1/79	0.421931	0.819751	0	0	1.85139	1.59759	KCNJ5
Jensen_COMPARTMENTS	Transcriptional repressor complex	1/79	0.421931	0.819751	0	0	1.85139	1.59759	CTBP2
GO_Molecular_Function_2015	ion channel binding (GO:0044325)	1/80	0.425935	0.623987	0	0	1.82787	1.56003	CDH5
GO_Biological_Process_2015	toll-like receptor 3 signaling pathway (GO:0034138)	1/80	0.425935	0.654678	0	0	1.82787	1.56003	DUSP3
GO_Biological_Process_2015	positive regulation of phospholipase activity (GO:0010518)	1/80	0.425935	0.654678	0	0	1.82787	1.56003	ANG
GO_Biological_Process_2015	regulation of tumor necrosis factor superfamily cytokine production (GO:1903555)	1/80	0.425935	0.654678	0	0	1.82787	1.56003	IRAK3
BioPlanet_2019	Cardiac muscle contraction	1/80	0.425935	0.58779	0	0	1.82787	1.56003	MYL2
Jensen_COMPARTMENTS	Taste receptor complex	1/80	0.425935	0.822041	0	0	1.82787	1.56003	CCKAR
Jensen_COMPARTMENTS	Glutaminase complex	1/80	0.425935	0.822041	0	0	1.82787	1.56003	DPYSL5
KEGG_2021_Human	Rap1 signaling pathway	2/210	0.426287	0.74773	0	0	1.38956	1.1848	RAC3;IGF1R
Jensen_COMPARTMENTS	Intrinsic component of membrane	38/5308	0.427139	0.822041	0	0	1.05217	0.895028	CATSPER3;CD80;STX19;MLC1;SLC6A2;TMEM92;IGF1R;CDH5;GLRA1;CCKAR;AWAT1;VWC2L;SLC39A2;MPZL1;FCRL1;GABRP;KCNJ5;SLC12A5;DST;SLC30A2;SLC10A1;ENTPD8;OPRK1;SEMA4G;DISP2;SELP;BCAM;BMP2;TSPO2;TMEM136;CLDN15;XPNPEP2;SLC26A8;CDHR3;SLC26A9;L2HGDH;SLC26A3;SLC24A5
GO_Biological_Process_2015	negative regulation of nervous system development (GO:0051961)	2/211	0.428654	0.654931	0	0	1.38285	1.17142	STMN2;TNR
BioPlanet_2019	Antigen-activated B-cell receptor generation of second messengers	2/211	0.428654	0.588599	0	0	1.38285	1.17142	CD80;RAC3
Jensen_COMPARTMENTS	Late endosome	2/211	0.428654	0.82237	0	0	1.38285	1.17142	SLC30A2;PLD1
GO_Molecular_Function_2015	protein transporter activity (GO:0008565)	1/81	0.429912	0.623987	0	0	1.80493	1.52367	MLC1
GO_Molecular_Function_2015	glycoprotein binding (GO:0001948)	1/81	0.429912	0.623987	0	0	1.80493	1.52367	SELP
GO_Biological_Process_2015	retinoid metabolic process (GO:0001523)	1/81	0.429912	0.654931	0	0	1.80493	1.52367	ALDH8A1
GO_Biological_Process_2015	cellular polysaccharide metabolic process (GO:0044264)	1/81	0.429912	0.654931	0	0	1.80493	1.52367	PHKG1
GO_Biological_Process_2015	pyrimidine-containing compound metabolic process (GO:0072527)	1/81	0.429912	0.654931	0	0	1.80493	1.52367	DPYSL5
GO_Biological_Process_2015	platelet degranulation (GO:0002576)	1/81	0.429912	0.654931	0	0	1.80493	1.52367	SELP
GO_Biological_Process_2015	protein heterooligomerization (GO:0051291)	1/81	0.429912	0.654931	0	0	1.80493	1.52367	IGF1R
KEGG_2021_Human	B cell receptor signaling pathway	1/81	0.429912	0.74773	0	0	1.80493	1.52367	RAC3
GO_Biological_Process_2015	regulation of response to wounding (GO:1903034)	3/347	0.430045	0.654931	0	0	1.26085	1.06399	SELP;TNR;MASP1
GO_Molecular_Function_2015	transmembrane receptor protein kinase activity (GO:0019199)	1/82	0.433862	0.626141	0	0	1.78255	1.48849	IGF1R
GO_Biological_Process_2015	sodium ion transmembrane transport (GO:0035725)	1/82	0.433862	0.659879	0	0	1.78255	1.48849	SLC24A5
BioPlanet_2019	SMAD2/3 nuclear pathway	1/82	0.433862	0.592296	0	0	1.78255	1.48849	VDR
WikiPathway_2021_Human	Glioblastoma signaling pathways WP2261	1/82	0.433862	0.596495	0	0	1.78255	1.48849	IGF1R
KEGG_2021_Human	Peroxisome	1/82	0.433862	0.74773	0	0	1.78255	1.48849	EPHX2
Jensen_COMPARTMENTS	Nucleolus organizer region	1/82	0.433862	0.824109	0	0	1.78255	1.48849	CTBP2
Jensen_COMPARTMENTS	Cell pole	1/82	0.433862	0.824109	0	0	1.78255	1.48849	CCKAR
Jensen_COMPARTMENTS	Integral component of membrane	37/5180	0.435314	0.824109	0	0	1.04844	0.871971	CATSPER3;CD80;STX19;MLC1;SLC6A2;TMEM92;IGF1R;CDH5;GLRA1;CCKAR;AWAT1;VWC2L;SLC39A2;MPZL1;FCRL1;GABRP;KCNJ5;SLC12A5;DST;SLC30A2;SLC10A1;ENTPD8;OPRK1;SEMA4G;DISP2;SELP;BCAM;BMP2;TSPO2;TMEM136;CLDN15;SLC26A8;CDHR3;SLC26A9;L2HGDH;SLC26A3;SLC24A5
GO_Biological_Process_2015	regulation of cytoskeleton organization (GO:0051493)	3/350	0.435519	0.660979	0	0	1.24976	1.03882	DST;ELN;STMN2
GO_Biological_Process_2015	regulation of Wnt signaling pathway (GO:0030111)	2/214	0.435723	0.660979	0	0	1.36307	1.13237	BMP2;BICC1
GO_Biological_Process_2015	regulation of lipid transport (GO:0032368)	1/83	0.437784	0.661086	0	0	1.76073	1.45441	PPARA
GO_Biological_Process_2015	positive regulation of T cell proliferation (GO:0042102)	1/83	0.437784	0.661086	0	0	1.76073	1.45441	CD80
GO_Biological_Process_2015	positive regulation of ossification (GO:0045778)	1/83	0.437784	0.661086	0	0	1.76073	1.45441	BMP2
BioPlanet_2019	Response to elevated platelet cytosolic calcium	1/83	0.437784	0.592296	0	0	1.76073	1.45441	SELP
BioPlanet_2019	Drug metabolism: cytochrome P450	1/83	0.437784	0.592296	0	0	1.76073	1.45441	GSTA3
Jensen_COMPARTMENTS	trans-Golgi network membrane	1/83	0.437784	0.824109	0	0	1.76073	1.45441	SLC24A5
GO_Biological_Process_2015	negative regulation of response to external stimulus (GO:0032102)	2/215	0.438069	0.661086	0	0	1.3566	1.11971	TNR;PPARA
GO_Cellular_Component_2015	focal adhesion (GO:0005925)	3/352	0.439158	0.685826	0	0	1.24247	1.02242	DST;ARHGAP24;MPZL1
GO_Biological_Process_2015	multicellular organismal reproductive process (GO:0048609)	4/491	0.440325	0.661381	0	0	1.18759	0.974115	VDR;ODF3;TDRD9;SLC26A8
GO_Biological_Process_2015	spermatogenesis (GO:0007283)	3/353	0.440974	0.661381	0	0	1.23886	1.01434	ODF3;TDRD9;SLC26A8
GO_Biological_Process_2015	integrin-mediated signaling pathway (GO:0007229)	1/84	0.44168	0.661381	0	0	1.73942	1.42141	DST
GO_Biological_Process_2015	reactive oxygen species metabolic process (GO:0072593)	1/84	0.44168	0.661381	0	0	1.73942	1.42141	EPHX2
GO_Biological_Process_2015	post-embryonic development (GO:0009791)	1/84	0.44168	0.661381	0	0	1.73942	1.42141	MYL2
GO_Biological_Process_2015	regulation of interleukin-6 production (GO:0032675)	1/84	0.44168	0.661381	0	0	1.73942	1.42141	IRAK3
BioPlanet_2019	ECM-receptor interaction	1/84	0.44168	0.593453	0	0	1.73942	1.42141	TNR
WikiPathway_2021_Human	Apoptosis WP254	1/84	0.44168	0.596495	0	0	1.73942	1.42141	IGF1R
WikiPathway_2021_Human	MicroRNAs in cardiomyocyte hypertrophy WP1544	1/84	0.44168	0.596495	0	0	1.73942	1.42141	IGF1R
WikiPathway_2021_Human	EGFR Tyrosine Kinase Inhibitor Resistance WP4806	1/84	0.44168	0.596495	0	0	1.73942	1.42141	IGF1R
Jensen_COMPARTMENTS	Eukaryotic translation initiation factor 2B complex	1/84	0.44168	0.824109	0	0	1.73942	1.42141	SLC24A5
Jensen_COMPARTMENTS	GO:0000794	1/84	0.44168	0.824109	0	0	1.73942	1.42141	HORMAD2
Jensen_COMPARTMENTS	Urease complex	1/84	0.44168	0.824109	0	0	1.73942	1.42141	SMOC1
Jensen_COMPARTMENTS	CST complex	1/84	0.44168	0.824109	0	0	1.73942	1.42141	DST
Jensen_COMPARTMENTS	Collagen trimer	1/84	0.44168	0.824109	0	0	1.73942	1.42141	COLQ
GO_Cellular_Component_2015	cytoplasmic membrane-bounded vesicle (GO:0016023)	4/492	0.44186	0.685826	0	0	1.1851	0.967944	CATSPER3;DST;MLC1;SLC39A2
GO_Biological_Process_2015	male gamete generation (GO:0048232)	3/354	0.442788	0.662055	0	0	1.23526	1.00633	ODF3;TDRD9;SLC26A8
KEGG_2021_Human	Regulation of actin cytoskeleton	2/218	0.445076	0.74773	0	0	1.33755	1.08276	MYL2;RAC3
GO_Biological_Process_2015	regulation of striated muscle cell differentiation (GO:0051153)	1/85	0.445548	0.662055	0	0	1.71863	1.38943	BMP2
GO_Biological_Process_2015	regulation of coagulation (GO:0050818)	1/85	0.445548	0.662055	0	0	1.71863	1.38943	SELP
GO_Biological_Process_2015	nucleoside monophosphate biosynthetic process (GO:0009124)	1/85	0.445548	0.662055	0	0	1.71863	1.38943	ENTPD8
GO_Biological_Process_2015	positive regulation of synaptic transmission (GO:0050806)	1/85	0.445548	0.662055	0	0	1.71863	1.38943	TNR
GO_Biological_Process_2015	striated muscle tissue development (GO:0014706)	1/85	0.445548	0.662055	0	0	1.71863	1.38943	ELN
BioPlanet_2019	TGF-beta regulation of skeletal system development	1/85	0.445548	0.593453	0	0	1.71863	1.38943	BMP2
BioPlanet_2019	MicroRNAs in cardiomyocyte hypertrophy	1/85	0.445548	0.593453	0	0	1.71863	1.38943	IGF1R
KEGG_2021_Human	Complement and coagulation cascades	1/85	0.445548	0.74773	0	0	1.71863	1.38943	MASP1
Jensen_COMPARTMENTS	Cytolytic granule	1/85	0.445548	0.828801	0	0	1.71863	1.38943	CD80
Jensen_COMPARTMENTS	Dinoflagellate cingulum	2/219	0.447401	0.829445	0	0	1.33132	1.07078	SLC39A2;COLQ
GO_Molecular_Function_2015	voltage-gated potassium channel activity (GO:0005249)	1/86	0.44939	0.64369	0	0	1.69833	1.35843	KCNJ5
GO_Biological_Process_2015	regulation of reproductive process (GO:2000241)	1/86	0.44939	0.665212	0	0	1.69833	1.35843	GLRA1
GO_Biological_Process_2015	positive regulation of Wnt signaling pathway (GO:0030177)	1/86	0.44939	0.665212	0	0	1.69833	1.35843	BMP2
GO_Biological_Process_2015	long-chain fatty acid metabolic process (GO:0001676)	1/86	0.44939	0.665212	0	0	1.69833	1.35843	EPHX2
BioPlanet_2019	Progesterone-mediated oocyte maturation	1/86	0.44939	0.593453	0	0	1.69833	1.35843	IGF1R
BioPlanet_2019	Glycerophospholipid biosynthesis	1/86	0.44939	0.593453	0	0	1.69833	1.35843	PLD1
WikiPathway_2021_Human	ncRNAs involved in Wnt signaling in hepatocellular carcinoma WP4336	1/86	0.44939	0.600715	0	0	1.69833	1.35843	CTBP2
KEGG_2021_Human	Taste transduction	1/86	0.44939	0.74773	0	0	1.69833	1.35843	PKD1L3
KEGG_2021_Human	Colorectal cancer	1/86	0.44939	0.74773	0	0	1.69833	1.35843	RAC3
KEGG_2021_Human	Insulin secretion	1/86	0.44939	0.74773	0	0	1.69833	1.35843	CCKAR
GO_Cellular_Component_2015	cell-substrate adherens junction (GO:0005924)	3/358	0.450021	0.685826	0	0	1.2211	0.974997	DST;ARHGAP24;MPZL1
GO_Biological_Process_2015	negative regulation of growth (GO:0045926)	2/221	0.452034	0.667121	0	0	1.31903	1.04731	MYL2;TNR
Jensen_COMPARTMENTS	VEGF-A complex	5/639	0.45208	0.829445	0	0	1.14015	0.905163	CDH5;BMP2;ELN;ANG;IGF1R
GO_Molecular_Function_2015	lipid transporter activity (GO:0005319)	1/87	0.453206	0.64369	0	0	1.67849	1.32837	SLC10A1
GO_Cellular_Component_2015	Z disc (GO:0030018)	1/87	0.453206	0.685826	0	0	1.67849	1.32837	DST
GO_Biological_Process_2015	regulation of fat cell differentiation (GO:0045598)	1/87	0.453206	0.667121	0	0	1.67849	1.32837	BMP2
GO_Biological_Process_2015	diterpenoid metabolic process (GO:0016101)	1/87	0.453206	0.667121	0	0	1.67849	1.32837	ALDH8A1
GO_Biological_Process_2015	feeding behavior (GO:0007631)	1/87	0.453206	0.667121	0	0	1.67849	1.32837	CCKAR
KEGG_2021_Human	Cardiac muscle contraction	1/87	0.453206	0.74773	0	0	1.67849	1.32837	MYL2
Jensen_COMPARTMENTS	CVT complex	1/87	0.453206	0.829445	0	0	1.67849	1.32837	SMOC1
GO_Molecular_Function_2015	phosphoric ester hydrolase activity (GO:0042578)	3/360	0.453624	0.64369	0	0	1.21413	0.959754	DUSP3;EPHX2;PLD1
Jensen_COMPARTMENTS	Extracellular space	10/1348	0.453669	0.829445	0	0	1.08161	0.854886	SELP;BMP2;CELA2A;MTUS1;VWC2L;WNT8B;ANG;MASP1;SEMA4G;COLQ
GO_Biological_Process_2015	in utero embryonic development (GO:0001701)	2/222	0.454343	0.667121	0	0	1.31297	1.0358	BMP2;DUSP3
GO_Biological_Process_2015	neuron differentiation (GO:0030182)	2/222	0.454343	0.667121	0	0	1.31297	1.0358	WNT8B;VSX2
GO_Cellular_Component_2015	ciliary part (GO:0044441)	2/223	0.456646	0.685826	0	0	1.30696	1.02446	ODF3;SLC26A3
GO_Molecular_Function_2015	RNA polymerase II transcription regulatory region sequence-specific DNA binding transcription factor activity involved in negative regulation of transcription (GO:0001227)	1/88	0.456995	0.64471	0	0	1.65912	1.29922	PPARA
GO_Biological_Process_2015	fatty acid derivative metabolic process (GO:1901568)	1/88	0.456995	0.667121	0	0	1.65912	1.29922	EPHX2
GO_Biological_Process_2015	polysaccharide metabolic process (GO:0005976)	1/88	0.456995	0.667121	0	0	1.65912	1.29922	PHKG1
GO_Biological_Process_2015	negative regulation of cell morphogenesis involved in differentiation (GO:0010771)	1/88	0.456995	0.667121	0	0	1.65912	1.29922	TNR
GO_Biological_Process_2015	icosanoid metabolic process (GO:0006690)	1/88	0.456995	0.667121	0	0	1.65912	1.29922	EPHX2
GO_Biological_Process_2015	adult locomotory behavior (GO:0008344)	1/88	0.456995	0.667121	0	0	1.65912	1.29922	GLRA1
KEGG_2021_Human	ECM-receptor interaction	1/88	0.456995	0.74773	0	0	1.65912	1.29922	TNR
GO_Cellular_Component_2015	cell-substrate junction (GO:0030055)	3/362	0.457217	0.685826	0	0	1.20724	0.944784	DST;ARHGAP24;MPZL1
GO_Biological_Process_2015	stress-activated MAPK cascade (GO:0051403)	1/89	0.460758	0.669313	0	0	1.64018	1.27094	DUSP3
GO_Biological_Process_2015	regulation of phospholipase activity (GO:0010517)	1/89	0.460758	0.669313	0	0	1.64018	1.27094	ANG
GO_Biological_Process_2015	protein tetramerization (GO:0051262)	1/89	0.460758	0.669313	0	0	1.64018	1.27094	IGF1R
BioPlanet_2019	Prostate cancer	1/89	0.460758	0.604721	0	0	1.64018	1.27094	IGF1R
WikiPathway_2021_Human	Allograft Rejection WP2328	1/89	0.460758	0.60969	0	0	1.64018	1.27094	CD80
Jensen_COMPARTMENTS	FAR/SIN/STRIPAK complex	1/89	0.460758	0.829445	0	0	1.64018	1.27094	COLQ
Jensen_COMPARTMENTS	Protein body	1/89	0.460758	0.829445	0	0	1.64018	1.27094	ELN
GO_Biological_Process_2015	response to peptide hormone (GO:0043434)	3/364	0.460801	0.669313	0	0	1.20043	0.930082	MTUS1;PPARA;IGF1R
GO_Biological_Process_2015	chordate embryonic development (GO:0043009)	2/226	0.463522	0.67049	0	0	1.28926	0.991313	BMP2;DUSP3
BioPlanet_2019	Actin cytoskeleton regulation	2/226	0.463522	0.604721	0	0	1.28926	0.991313	MYL2;RAC3
GO_Biological_Process_2015	protein oligomerization (GO:0051259)	3/366	0.464374	0.67049	0	0	1.19369	0.915641	MLC1;KCTD4;IGF1R
GO_Molecular_Function_2015	phospholipase activity (GO:0004620)	1/90	0.464496	0.64471	0	0	1.62167	1.2435	PLD1
GO_Molecular_Function_2015	phosphoric diester hydrolase activity (GO:0008081)	1/90	0.464496	0.64471	0	0	1.62167	1.2435	PLD1
GO_Molecular_Function_2015	RNA polymerase II transcription factor binding (GO:0001085)	1/90	0.464496	0.64471	0	0	1.62167	1.2435	PPARA
GO_Biological_Process_2015	positive regulation of lipase activity (GO:0060193)	1/90	0.464496	0.67049	0	0	1.62167	1.2435	ANG
GO_Biological_Process_2015	response to cAMP (GO:0051591)	1/90	0.464496	0.67049	0	0	1.62167	1.2435	SLC26A3
GO_Biological_Process_2015	regulation of neurotransmitter levels (GO:0001505)	1/90	0.464496	0.67049	0	0	1.62167	1.2435	COLQ
BioPlanet_2019	Thymic stromal lymphopoietin (TSLP) pathway	1/90	0.464496	0.604721	0	0	1.62167	1.2435	CD80
KEGG_2021_Human	Bile secretion	1/90	0.464496	0.74773	0	0	1.62167	1.2435	SLC10A1
KEGG_2021_Human	Hypertrophic cardiomyopathy	1/90	0.464496	0.74773	0	0	1.62167	1.2435	MYL2
Jensen_COMPARTMENTS	Filopodium	1/90	0.464496	0.829445	0	0	1.62167	1.2435	PPP1R9A
Jensen_COMPARTMENTS	Z chromosome	1/90	0.464496	0.829445	0	0	1.62167	1.2435	HEMGN
Jensen_COMPARTMENTS	Integrin alpha6-beta4 complex	1/90	0.464496	0.829445	0	0	1.62167	1.2435	DST
Jensen_COMPARTMENTS	Interchromatin granule	1/90	0.464496	0.829445	0	0	1.62167	1.2435	RNASE1
GO_Biological_Process_2015	cognition (GO:0050890)	2/227	0.465803	0.671542	0	0	1.28346	0.980557	SLC12A5;TNR
GO_Biological_Process_2015	response to lipopolysaccharide (GO:0032496)	2/228	0.468078	0.671675	0	0	1.27772	0.969943	SELP;IRAK3
Jensen_COMPARTMENTS	Subapical complex	2/228	0.468078	0.829445	0	0	1.27772	0.969943	SLC26A9;BICC1
Jensen_COMPARTMENTS	Creatine kinase complex	2/228	0.468078	0.829445	0	0	1.27772	0.969943	SELP;MYOM2
GO_Cellular_Component_2015	collagen trimer (GO:0005581)	1/91	0.468208	0.69476	0	0	1.60357	1.21686	COLQ
GO_Biological_Process_2015	stress-activated protein kinase signaling cascade (GO:0031098)	1/91	0.468208	0.671675	0	0	1.60357	1.21686	DUSP3
GO_Biological_Process_2015	regulation of stem cell differentiation (GO:2000736)	1/91	0.468208	0.671675	0	0	1.60357	1.21686	BMP2
GO_Biological_Process_2015	negative regulation of protein complex assembly (GO:0031333)	1/91	0.468208	0.671675	0	0	1.60357	1.21686	STMN2
BioPlanet_2019	Neural crest differentiation	1/91	0.468208	0.606691	0	0	1.60357	1.21686	CTBP2
Jensen_COMPARTMENTS	Secondary cell wall	1/91	0.468208	0.829445	0	0	1.60357	1.21686	OPRK1
Jensen_COMPARTMENTS	iron-sulfur cluster assembly complex	1/92	0.471894	0.829445	0	0	1.58587	1.19099	SMOC1
Jensen_COMPARTMENTS	SLIK (SAGA-like) complex	1/92	0.471894	0.829445	0	0	1.58587	1.19099	PRDM14
Jensen_COMPARTMENTS	Activin receptor complex	1/92	0.471894	0.829445	0	0	1.58587	1.19099	BMP2
Jensen_COMPARTMENTS	Chloroplast thylakoid	1/92	0.471894	0.829445	0	0	1.58587	1.19099	SLC39A2
Jensen_COMPARTMENTS	Cytoskeleton	8/1082	0.472451	0.829445	0	0	1.07652	0.807198	GSDMC;APOL6;DST;VDR;GKAP1;KCTD4;FNDC7;MPZL1
GO_Biological_Process_2015	embryo development ending in birth or egg hatching (GO:0009792)	2/230	0.472611	0.676323	0	0	1.26638	0.949131	BMP2;DUSP3
GO_Biological_Process_2015	nucleic acid phosphodiester bond hydrolysis (GO:0090305)	2/230	0.472611	0.676323	0	0	1.26638	0.949131	ANG;RNASE1
GO_Molecular_Function_2015	drug binding (GO:0008144)	1/93	0.475554	0.656472	0	0	1.56855	1.16586	PPARA
GO_Biological_Process_2015	acylglycerol metabolic process (GO:0006639)	1/93	0.475554	0.67803	0	0	1.56855	1.16586	ANG
GO_Biological_Process_2015	regulation of cytokine biosynthetic process (GO:0042035)	1/93	0.475554	0.67803	0	0	1.56855	1.16586	CD80
GO_Biological_Process_2015	meiotic cell cycle process (GO:1903046)	1/93	0.475554	0.67803	0	0	1.56855	1.16586	HORMAD2
KEGG_2021_Human	GnRH signaling pathway	1/93	0.475554	0.74773	0	0	1.56855	1.16586	PLD1
KEGG_2021_Human	Rheumatoid arthritis	1/93	0.475554	0.74773	0	0	1.56855	1.16586	CD80
Jensen_COMPARTMENTS	Granular component	1/93	0.475554	0.829445	0	0	1.56855	1.16586	TNR
Jensen_COMPARTMENTS	glycerol-3-phosphate dehydrogenase complex	1/93	0.475554	0.829445	0	0	1.56855	1.16586	ANG
Jensen_COMPARTMENTS	Prospore contractile ring	1/93	0.475554	0.829445	0	0	1.56855	1.16586	MYL2
KEGG_2021_Human	Coronavirus disease	2/232	0.477121	0.74773	0	0	1.25524	0.92886	SELP;MASP1
GO_Molecular_Function_2015	protein phosphatase binding (GO:0019903)	1/94	0.47919	0.657915	0	0	1.55161	1.14145	CDH5
GO_Biological_Process_2015	regulation of glucose metabolic process (GO:0010906)	1/94	0.47919	0.68096	0	0	1.55161	1.14145	PPARA
GO_Biological_Process_2015	neutral lipid metabolic process (GO:0006638)	1/94	0.47919	0.68096	0	0	1.55161	1.14145	ANG
BioPlanet_2019	Cell surface interactions at the vascular wall	1/94	0.47919	0.615146	0	0	1.55161	1.14145	SELP
BioPlanet_2019	Fc gamma receptor-mediated phagocytosis	1/94	0.47919	0.615146	0	0	1.55161	1.14145	PLD1
WikiPathway_2021_Human	LncRNA involvement in canonical Wnt signaling and colorectal cancer WP4258	1/94	0.47919	0.627739	0	0	1.55161	1.14145	CTBP2
KEGG_2021_Human	TGF-beta signaling pathway	1/94	0.47919	0.74773	0	0	1.55161	1.14145	BMP2
Jensen_COMPARTMENTS	Glycoprotein Ib-IX-V complex	1/94	0.47919	0.829445	0	0	1.55161	1.14145	SELP
GO_Biological_Process_2015	exocytosis (GO:0006887)	2/233	0.479368	0.68096	0	0	1.24975	0.918922	SELP;GLRA1
Jensen_COMPARTMENTS	Bcl-2 family protein complex	9/1233	0.480382	0.829445	0	0	1.06236	0.778893	SELP;BMP2;APOL6;VDR;CD80;ANG;PPARA;IGF1R;NR3C2
GO_Biological_Process_2015	inflammatory response (GO:0006954)	3/376	0.482086	0.68167	0	0	1.1611	0.847174	SELP;BMP2;EPHX2
GO_Biological_Process_2015	regulation of cytokine-mediated signaling pathway (GO:0001959)	1/95	0.482801	0.68167	0	0	1.53502	1.11773	IRAK3
GO_Biological_Process_2015	negative regulation of binding (GO:0051100)	1/95	0.482801	0.68167	0	0	1.53502	1.11773	PPARA
GO_Biological_Process_2015	microtubule-based transport (GO:0010970)	1/95	0.482801	0.68167	0	0	1.53502	1.11773	DST
GO_Biological_Process_2015	cellular hormone metabolic process (GO:0034754)	1/95	0.482801	0.68167	0	0	1.53502	1.11773	ALDH8A1
BioPlanet_2019	Class B GPCRs (secretin family receptors)	1/95	0.482801	0.615394	0	0	1.53502	1.11773	WNT8B
Jensen_COMPARTMENTS	NMS complex	1/95	0.482801	0.829445	0	0	1.53502	1.11773	MPZL1
Jensen_COMPARTMENTS	Plastid thylakoid	1/95	0.482801	0.829445	0	0	1.53502	1.11773	SLC39A2
Jensen_COMPARTMENTS	Acrosomal vesicle	1/95	0.482801	0.829445	0	0	1.53502	1.11773	CATSPER3
Jensen_COMPARTMENTS	Brush border	1/95	0.482801	0.829445	0	0	1.53502	1.11773	SLC26A3
BioPlanet_2019	Generic transcription pathway	3/377	0.483842	0.615394	0	0	1.15793	0.840654	VDR;PPARA;NR3C2
GO_Biological_Process_2015	single organismal cell-cell adhesion (GO:0016337)	2/235	0.483843	0.681762	0	0	1.23889	0.899429	SELP;TNR
Jensen_COMPARTMENTS	Interferon regulatory factor complex	2/235	0.483843	0.829445	0	0	1.23889	0.899429	CD80;SMOC1
GO_Biological_Process_2015	angiogenesis (GO:0001525)	2/236	0.486072	0.681762	0	0	1.23353	0.889871	ANG;ARHGAP24
GO_Biological_Process_2015	homeostasis of number of cells (GO:0048872)	1/96	0.486386	0.681762	0	0	1.51879	1.09467	PRDM14
GO_Biological_Process_2015	lipid homeostasis (GO:0055088)	1/96	0.486386	0.681762	0	0	1.51879	1.09467	EPHX2
GO_Biological_Process_2015	fat cell differentiation (GO:0045444)	1/96	0.486386	0.681762	0	0	1.51879	1.09467	CTBP2
GO_Biological_Process_2015	odontogenesis (GO:0042476)	1/96	0.486386	0.681762	0	0	1.51879	1.09467	BMP2
KEGG_2021_Human	Dilated cardiomyopathy	1/96	0.486386	0.74773	0	0	1.51879	1.09467	MYL2
MSigDB_Hallmark_2020	Protein Secretion	1/96	0.486386	0.751357	0	0	1.51879	1.09467	DST
GO_Biological_Process_2015	regulation of T cell differentiation (GO:0045580)	1/97	0.489947	0.682636	0	0	1.50289	1.07225	CD80
GO_Biological_Process_2015	terpenoid metabolic process (GO:0006721)	1/97	0.489947	0.682636	0	0	1.50289	1.07225	ALDH8A1
GO_Biological_Process_2015	toll-like receptor 4 signaling pathway (GO:0034142)	1/97	0.489947	0.682636	0	0	1.50289	1.07225	DUSP3
GO_Biological_Process_2015	muscle tissue development (GO:0060537)	1/97	0.489947	0.682636	0	0	1.50289	1.07225	ELN
GO_Biological_Process_2015	negative regulation of protein catabolic process (GO:0042177)	1/97	0.489947	0.682636	0	0	1.50289	1.07225	IRAK3
KEGG_2021_Human	Circadian entrainment	1/97	0.489947	0.74773	0	0	1.50289	1.07225	KCNJ5
KEGG_2021_Human	Fc gamma R-mediated phagocytosis	1/97	0.489947	0.74773	0	0	1.50289	1.07225	PLD1
KEGG_2021_Human	Phosphatidylinositol signaling system	1/97	0.489947	0.74773	0	0	1.50289	1.07225	DGKG
KEGG_2021_Human	Prostate cancer	1/97	0.489947	0.74773	0	0	1.50289	1.07225	IGF1R
Jensen_COMPARTMENTS	aminoacyl-tRNA synthetase multienzyme complex	1/97	0.489947	0.836599	0	0	1.50289	1.07225	DST
GO_Biological_Process_2015	negative regulation of cell development (GO:0010721)	2/239	0.492722	0.685681	0	0	1.21773	0.861924	STMN2;TNR
Jensen_COMPARTMENTS	Dendritic spine neck	2/239	0.492722	0.836599	0	0	1.21773	0.861924	BMP2;GSTA3
GO_Molecular_Function_2015	serine-type endopeptidase inhibitor activity (GO:0004867)	1/98	0.493484	0.673897	0	0	1.48732	1.05044	WFDC3
GO_Biological_Process_2015	osteoblast differentiation (GO:0001649)	1/98	0.493484	0.685919	0	0	1.48732	1.05044	BMP2
BioPlanet_2019	Wnt signaling pathway and pluripotency	1/98	0.493484	0.618176	0	0	1.48732	1.05044	CTBP2
KEGG_2021_Human	Aldosterone synthesis and secretion	1/98	0.493484	0.74773	0	0	1.48732	1.05044	KCNJ5
Jensen_COMPARTMENTS	Integrin alpha2-beta1 complex	1/98	0.493484	0.836599	0	0	1.48732	1.05044	SELP
Jensen_COMPARTMENTS	Interferon regulatory factor 7 complex	1/98	0.493484	0.836599	0	0	1.48732	1.05044	SMOC1
KEGG_2021_Human	Calcium signaling pathway	2/240	0.494927	0.74773	0	0	1.21256	0.852844	CCKAR;PHKG1
GO_Biological_Process_2015	response to peptide (GO:1901652)	3/384	0.496058	0.68833	0	0	1.13625	0.796582	MTUS1;PPARA;IGF1R
GO_Biological_Process_2015	cellular response to nutrient levels (GO:0031669)	1/99	0.496996	0.68833	0	0	1.47207	1.02923	VDR
GO_Biological_Process_2015	neurotransmitter transport (GO:0006836)	1/99	0.496996	0.68833	0	0	1.47207	1.02923	SLC6A2
BioPlanet_2019	Potassium channels	1/99	0.496996	0.618176	0	0	1.47207	1.02923	KCNJ5
GO_Molecular_Function_2015	tubulin binding (GO:0015631)	2/241	0.497126	0.675241	0	0	1.20742	0.84388	DST;SLC6A2
BioPlanet_2019	Apoptosis	2/242	0.499319	0.618176	0	0	1.20233	0.835029	IRAK3;IGF1R
Jensen_COMPARTMENTS	TRAMP complex	2/242	0.499319	0.841715	0	0	1.20233	0.835029	CD80;IGF1R
GO_Biological_Process_2015	response to estradiol (GO:0032355)	1/100	0.500484	0.690692	0	0	1.45713	1.00859	WNT8B
GO_Biological_Process_2015	cell-matrix adhesion (GO:0007160)	1/100	0.500484	0.690692	0	0	1.45713	1.00859	BCAM
GO_Biological_Process_2015	unsaturated fatty acid metabolic process (GO:0033559)	1/100	0.500484	0.690692	0	0	1.45713	1.00859	EPHX2
BioPlanet_2019	Pyrimidine metabolism	1/100	0.500484	0.618176	0	0	1.45713	1.00859	ENTPD8
BioPlanet_2019	Integrin-mediated cell adhesion	1/100	0.500484	0.618176	0	0	1.45713	1.00859	RAC3
BioPlanet_2019	Dilated cardiomyopathy	1/100	0.500484	0.618176	0	0	1.45713	1.00859	MYL2
KEGG_2021_Human	Progesterone-mediated oocyte maturation	1/100	0.500484	0.74773	0	0	1.45713	1.00859	IGF1R
GO_Biological_Process_2015	response to molecule of bacterial origin (GO:0002237)	2/243	0.501506	0.691281	0	0	1.19728	0.82629	SELP;IRAK3
GO_Biological_Process_2015	negative regulation of cytoskeleton organization (GO:0051494)	1/101	0.503948	0.691367	0	0	1.44248	0.988507	STMN2
GO_Biological_Process_2015	protein methylation (GO:0006479)	1/101	0.503948	0.691367	0	0	1.44248	0.988507	PRDM14
GO_Biological_Process_2015	protein alkylation (GO:0008213)	1/101	0.503948	0.691367	0	0	1.44248	0.988507	PRDM14
GO_Biological_Process_2015	regulation of response to cytokine stimulus (GO:0060759)	1/101	0.503948	0.691367	0	0	1.44248	0.988507	IRAK3
BioPlanet_2019	GnRH signaling pathway	1/101	0.503948	0.618176	0	0	1.44248	0.988507	PLD1
BioPlanet_2019	Melanogenesis	1/101	0.503948	0.618176	0	0	1.44248	0.988507	WNT8B
WikiPathway_2021_Human	Integrin-mediated Cell Adhesion WP185	1/101	0.503948	0.63547	0	0	1.44248	0.988507	RAC3
WikiPathway_2021_Human	Neural Crest Differentiation WP2064	1/101	0.503948	0.63547	0	0	1.44248	0.988507	CTBP2
KEGG_2021_Human	Melanogenesis	1/101	0.503948	0.74773	0	0	1.44248	0.988507	WNT8B
Jensen_COMPARTMENTS	GO:0090575	1/101	0.503948	0.841715	0	0	1.44248	0.988507	VDR
Jensen_COMPARTMENTS	Oxidoreductase complex	1/101	0.503948	0.841715	0	0	1.44248	0.988507	DHTKD1
Jensen_COMPARTMENTS	Nucleolar chromatin	1/101	0.503948	0.841715	0	0	1.44248	0.988507	CTBP2
GO_Biological_Process_2015	gamete generation (GO:0007276)	3/390	0.506415	0.691391	0	0	1.11829	0.760883	ODF3;TDRD9;SLC26A8
GO_Molecular_Function_2015	integrin binding (GO:0005178)	1/102	0.507388	0.685514	0	0	1.42813	0.968955	DST
GO_Biological_Process_2015	organic hydroxy compound transport (GO:0015850)	1/102	0.507388	0.691391	0	0	1.42813	0.968955	SLC6A2
GO_Biological_Process_2015	negative regulation of lymphocyte activation (GO:0051250)	1/102	0.507388	0.691391	0	0	1.42813	0.968955	DUSP3
GO_Biological_Process_2015	regulation of phosphatase activity (GO:0010921)	1/102	0.507388	0.691391	0	0	1.42813	0.968955	BMP2
GO_Biological_Process_2015	peptidyl-tyrosine dephosphorylation (GO:0035335)	1/102	0.507388	0.691391	0	0	1.42813	0.968955	DUSP3
WikiPathway_2021_Human	Wnt signaling pathway and pluripotency WP399	1/102	0.507388	0.63547	0	0	1.42813	0.968955	CTBP2
KEGG_2021_Human	Longevity regulating pathway	1/102	0.507388	0.74773	0	0	1.42813	0.968955	IGF1R
Jensen_COMPARTMENTS	Rhino-Deadlock-Cutoff Complex	1/102	0.507388	0.841715	0	0	1.42813	0.968955	CD80
GO_Biological_Process_2015	response to insulin (GO:0032868)	2/246	0.50803	0.691391	0	0	1.18238	0.800723	PPARA;IGF1R
WikiPathway_2021_Human	MAPK Signaling Pathway WP382	2/246	0.50803	0.63547	0	0	1.18238	0.800723	DUSP3;RAC3
GO_Biological_Process_2015	regulation of cell projection organization (GO:0031344)	3/391	0.50813	0.691391	0	0	1.11535	0.755111	STMN2;TNR;ARHGAP24
GO_Biological_Process_2015	positive regulation of secretion by cell (GO:1903532)	2/247	0.510192	0.691789	0	0	1.17749	0.792413	GLRA1;ANG
GO_Biological_Process_2015	regionalization (GO:0003002)	2/247	0.510192	0.691789	0	0	1.17749	0.792413	BMP2;WNT8B
GO_Molecular_Function_2015	protein tyrosine phosphatase activity (GO:0004725)	1/103	0.510804	0.686478	0	0	1.41405	0.949917	DUSP3
GO_Biological_Process_2015	sensory organ development (GO:0007423)	1/103	0.510804	0.691789	0	0	1.41405	0.949917	SMOC1
GO_Biological_Process_2015	regulation of adaptive immune response based on somatic recombination of immune receptors built from immunoglobulin superfamily domains (GO:0002822)	1/103	0.510804	0.691789	0	0	1.41405	0.949917	CD80
WikiPathway_2021_Human	Toll-like Receptor Signaling Pathway WP75	1/103	0.510804	0.63547	0	0	1.41405	0.949917	CD80
Jensen_COMPARTMENTS	Melanosome	1/103	0.510804	0.841715	0	0	1.41405	0.949917	SLC24A5
GO_Cellular_Component_2015	extracellular space (GO:0005615)	8/1120	0.511836	0.72588	0	0	1.03763	0.694956	SELP;BMP2;MTUS1;VWC2L;WNT8B;ANG;MASP1;COLQ
GO_Biological_Process_2015	regulation of actin filament polymerization (GO:0030833)	1/104	0.514197	0.693957	0	0	1.40026	0.931377	ELN
GO_Biological_Process_2015	negative regulation of cellular response to growth factor stimulus (GO:0090288)	1/104	0.514197	0.693957	0	0	1.40026	0.931377	PRDM14
GO_Biological_Process_2015	cytoskeleton-dependent intracellular transport (GO:0030705)	1/104	0.514197	0.693957	0	0	1.40026	0.931377	DST
BioPlanet_2019	Interleukin-4 signaling pathway	1/104	0.514197	0.627958	0	0	1.40026	0.931377	SELP
WikiPathway_2021_Human	7q11.23 copy number variation syndrome WP4932	1/104	0.514197	0.63547	0	0	1.40026	0.931377	ELN
KEGG_2021_Human	Toll-like receptor signaling pathway	1/104	0.514197	0.749871	0	0	1.40026	0.931377	CD80
MSigDB_Hallmark_2020	Pperoxisome	1/104	0.514197	0.751357	0	0	1.40026	0.931377	EPHX2
Jensen_COMPARTMENTS	Ectoplasm	1/104	0.514197	0.841715	0	0	1.40026	0.931377	RNASE1
Jensen_COMPARTMENTS	Pigment granule	1/104	0.514197	0.841715	0	0	1.40026	0.931377	SLC24A5
Jensen_COMPARTMENTS	Dendritic spine	1/104	0.514197	0.841715	0	0	1.40026	0.931377	PPP1R9A
GO_Cellular_Component_2015	synapse part (GO:0044456)	3/395	0.514962	0.72588	0	0	1.10374	0.732511	GLRA1;GABRP;IQSEC3
GO_Biological_Process_2015	response to virus (GO:0009615)	2/250	0.516642	0.696448	0	0	1.16307	0.768096	OPRK1;IRAK3
GO_Molecular_Function_2015	lipase activity (GO:0016298)	1/105	0.517567	0.691905	0	0	1.38672	0.913317	PLD1
GO_Cellular_Component_2015	cell cortex part (GO:0044448)	1/105	0.517567	0.72588	0	0	1.38672	0.913317	PPP1R9A
MSigDB_Hallmark_2020	PI3K/AKT/mTOR Signaling	1/105	0.517567	0.751357	0	0	1.38672	0.913317	DUSP3
Jensen_COMPARTMENTS	Inhibin A complex	1/105	0.517567	0.841715	0	0	1.38672	0.913317	BMP2
Jensen_COMPARTMENTS	Mitochondrial crista	1/105	0.517567	0.841715	0	0	1.38672	0.913317	MASP1
Jensen_COMPARTMENTS	BAX complex	5/689	0.518245	0.841715	0	0	1.05406	0.692842	SELP;BMP2;PRSS38;PPARA;IGF1R
GO_Biological_Process_2015	rhythmic process (GO:0048511)	2/252	0.520912	0.698156	0	0	1.15365	0.75238	ANG;PPARA
GO_Biological_Process_2015	activation of protein kinase activity (GO:0032147)	2/252	0.520912	0.698156	0	0	1.15365	0.75238	BMP2;ANG
Jensen_COMPARTMENTS	Viral integration complex	2/252	0.520912	0.841715	0	0	1.15365	0.75238	SMOC1;PRDM14
GO_Biological_Process_2015	membrane depolarization (GO:0051899)	1/106	0.520913	0.698156	0	0	1.37344	0.895722	CATSPER3
GO_Biological_Process_2015	positive regulation of protein secretion (GO:0050714)	1/106	0.520913	0.698156	0	0	1.37344	0.895722	ANG
GO_Biological_Process_2015	hematopoietic progenitor cell differentiation (GO:0002244)	1/106	0.520913	0.698156	0	0	1.37344	0.895722	DHTKD1
BioPlanet_2019	ERBB1 downstream pathway	1/106	0.520913	0.63315	0	0	1.37344	0.895722	PLD1
Jensen_COMPARTMENTS	alpha-beta T cell receptor complex	1/106	0.520913	0.841715	0	0	1.37344	0.895722	CD80
Jensen_COMPARTMENTS	Late endosome membrane	1/106	0.520913	0.841715	0	0	1.37344	0.895722	PLD1
Jensen_COMPARTMENTS	Neuron spine	1/106	0.520913	0.841715	0	0	1.37344	0.895722	PPP1R9A
BioPlanet_2019	Class A GPCRs (rhodopsin-like)	2/253	0.523037	0.63315	0	0	1.14899	0.744666	CCKAR;OPRK1
GO_Molecular_Function_2015	amino acid binding (GO:0016597)	1/107	0.524237	0.697152	0	0	1.36042	0.878575	GLRA1
GO_Cellular_Component_2015	late endosome (GO:0005770)	1/107	0.524237	0.72588	0	0	1.36042	0.878575	SLC30A2
GO_Biological_Process_2015	negative regulation of transmembrane receptor protein serine/threonine kinase signaling pathway (GO:0090101)	1/107	0.524237	0.700993	0	0	1.36042	0.878575	VWC2L
GO_Biological_Process_2015	regulation of wound healing (GO:0061041)	1/107	0.524237	0.700993	0	0	1.36042	0.878575	SELP
Jensen_COMPARTMENTS	Spine apparatus	1/107	0.524237	0.841715	0	0	1.36042	0.878575	ELN
GO_Biological_Process_2015	regulation of innate immune response (GO:0045088)	2/254	0.525156	0.701415	0	0	1.14437	0.737046	DUSP3;IRAK3
GO_Biological_Process_2015	central nervous system development (GO:0007417)	1/108	0.527537	0.703786	0	0	1.34764	0.861862	DRP2
BioPlanet_2019	G alpha i pathway	1/108	0.527537	0.635809	0	0	1.34764	0.861862	KCNJ5
KEGG_2021_Human	Drug metabolism	1/108	0.527537	0.750647	0	0	1.34764	0.861862	GSTA3
KEGG_2021_Human	Insulin resistance	1/108	0.527537	0.750647	0	0	1.34764	0.861862	PPARA
Jensen_COMPARTMENTS	Egg coat	1/108	0.527537	0.841715	0	0	1.34764	0.861862	CATSPER3
Jensen_COMPARTMENTS	Transforming growth factor beta type I receptor homodimeric complex	1/108	0.527537	0.841715	0	0	1.34764	0.861862	BMP2
Jensen_COMPARTMENTS	Integrin alpha6-beta1 complex	1/108	0.527537	0.841715	0	0	1.34764	0.861862	SELP
Jensen_COMPARTMENTS	Microspike	1/108	0.527537	0.841715	0	0	1.34764	0.861862	IGF1R
Jensen_COMPARTMENTS	Axon	3/403	0.528475	0.841715	0	0	1.08122	0.68956	DST;STMN2;OPRK1
GO_Cellular_Component_2015	peroxisome (GO:0005777)	1/109	0.530815	0.72588	0	0	1.33509	0.845569	EPHX2
GO_Biological_Process_2015	regulation of epithelial cell differentiation (GO:0030856)	1/109	0.530815	0.705728	0	0	1.33509	0.845569	VDR
GO_Biological_Process_2015	cell recognition (GO:0008037)	1/109	0.530815	0.705728	0	0	1.33509	0.845569	CATSPER3
GO_Biological_Process_2015	stem cell maintenance (GO:0019827)	1/109	0.530815	0.705728	0	0	1.33509	0.845569	PRDM14
BioPlanet_2019	Signaling by interleukins	1/109	0.530815	0.636978	0	0	1.33509	0.845569	IRAK3
KEGG_2021_Human	HIF-1 signaling pathway	1/109	0.530815	0.750647	0	0	1.33509	0.845569	IGF1R
WikiPathway_2021_Human	GPCRs, Class A Rhodopsin-like WP455	2/257	0.531475	0.647807	0	0	1.13074	0.714739	CCKAR;OPRK1
[truncated: 746 more rows]

## Sheet: S4. CD8 Enr. RT+Conc.IT
Supplementary table 4: CD8 T cell enrichment for RT+Conc.IT vs RT and RT+Adj.IT
column_label	Term	Overlap	P.value	Adjusted.P.value	Old.P.value	Old.Adjusted.P.value	Odds.Ratio	Combined.Score	Genes
GO_Biological_Process_2015	chloride transmembrane transport (GO:1902476)	6/84	2.52893e-05	0.0246388	0	0	11.5291	122.037	GLRA1;GABRP;SLC12A5;SLC26A8;SLC26A9;SLC26A3
GO_Molecular_Function_2015	chloride transmembrane transporter activity (GO:0015108)	6/86	2.89228e-05	0.00734639	0	0	11.2398	117.466	GLRA1;GABRP;SLC12A5;SLC26A8;SLC26A9;SLC26A3
GO_Biological_Process_2015	chloride transport (GO:0006821)	6/92	4.24076e-05	0.0246388	0	0	10.4524	105.237	GLRA1;GABRP;SLC12A5;SLC26A8;SLC26A9;SLC26A3
GO_Biological_Process_2015	sulfate transmembrane transport (GO:1902358)	3/13	8.73868e-05	0.0302115	0	0	44.1156	412.267	SLC26A8;SLC26A9;SLC26A3
GO_Biological_Process_2015	inorganic anion transmembrane transport (GO:0098661)	6/108	0.000103998	0.0302115	0	0	8.8057	80.7583	GLRA1;GABRP;SLC12A5;SLC26A8;SLC26A9;SLC26A3
GO_Molecular_Function_2015	sulfate transmembrane transporter activity (GO:0015116)	3/14	0.000110658	0.0140536	0	0	40.103	365.301	SLC26A8;SLC26A9;SLC26A3
GO_Biological_Process_2015	sulfate transport (GO:0008272)	3/15	0.000137625	0.0319841	0	0	36.7593	326.826	SLC26A8;SLC26A9;SLC26A3
GO_Molecular_Function_2015	inorganic anion transmembrane transporter activity (GO:0015103)	6/119	0.000177281	0.0150098	0	0	7.94409	68.6192	GLRA1;GABRP;SLC12A5;SLC26A8;SLC26A9;SLC26A3
Jensen_COMPARTMENTS	Extracellular matrix component	6/122	0.000203051	0.124267	0	0	7.73746	65.7843	DST;ELN;SMOC1;TNR;ANG;COLQ
GO_Cellular_Component_2015	extracellular matrix part (GO:0044420)	6/127	0.000252485	0.0348429	0	0	7.41585	61.4341	DST;ELN;SMOC1;TNR;ANG;COLQ
GO_Biological_Process_2015	inorganic anion transport (GO:0015698)	6/127	0.000252485	0.0488979	0	0	7.41585	61.4341	GLRA1;GABRP;SLC12A5;SLC26A8;SLC26A9;SLC26A3
GO_Molecular_Function_2015	secondary active transmembrane transporter activity (GO:0015291)	7/191	0.000366904	0.0232984	0	0	5.71465	45.2053	SLC12A5;SLC10A1;SLC26A8;SLC26A9;SLC26A3;SLC6A2;SLC24A5
GO_Molecular_Function_2015	anion:anion antiporter activity (GO:0015301)	3/24	0.000585002	0.0255475	0	0	20.9958	156.29	SLC26A8;SLC26A9;SLC26A3
GO_Molecular_Function_2015	calcium-dependent protein binding (GO:0048306)	4/56	0.000603485	0.0255475	0	0	11.372	84.2981	SELP;STMN2;RAC3;MASP1
GO_Molecular_Function_2015	sulfur compound transmembrane transporter activity (GO:1901682)	3/26	0.000743945	0.0269946	0	0	19.1681	138.078	SLC26A8;SLC26A9;SLC26A3
GO_Molecular_Function_2015	antiporter activity (GO:0015297)	4/62	0.000887792	0.0281874	0	0	10.1925	71.6203	SLC26A8;SLC26A9;SLC24A5;SLC26A3
BioPlanet_2019	SLC26 family multifunctional anion exchangers	2/7	0.000970317	0.212299	0	0	58.4029	405.193	SLC26A9;SLC26A3
WikiPathway_2021_Human	Cerebral organic acidurias, including diseases WP4519	2/7	0.000970317	0.10797	0	0	58.4029	405.193	ADHFE1;L2HGDH
GO_Biological_Process_2015	anion transmembrane transport (GO:0098656)	6/172	0.00124974	0.177783	0	0	5.39321	36.0526	GLRA1;GABRP;SLC12A5;SLC26A8;SLC26A9;SLC26A3
GO_Biological_Process_2015	regulation of transmission of nerve impulse (GO:0051969)	2/8	0.00128791	0.177783	0	0	48.6667	323.864	GLRA1;TNR
GO_Biological_Process_2015	sulfur compound transport (GO:0072348)	3/32	0.00137698	0.177783	0	0	15.1977	100.12	SLC26A8;SLC26A9;SLC26A3
GO_Cellular_Component_2015	synapse (GO:0045202)	7/243	0.00150929	0.0758265	0	0	4.44372	28.8669	GLRA1;GABRP;CTBP2;IQSEC3;VWC2L;PPP1R9A;COLQ
GO_Molecular_Function_2015	chloride channel activity (GO:0005254)	4/72	0.00155261	0.0401712	0	0	8.6892	56.2002	GLRA1;GABRP;SLC26A8;SLC26A9
GO_Molecular_Function_2015	anion transmembrane transporter activity (GO:0008509)	7/245	0.00158154	0.0401712	0	0	4.40593	28.4154	GLRA1;GABRP;SLC12A5;SLC10A1;SLC26A8;SLC26A9;SLC26A3
GO_Cellular_Component_2015	inhibitory synapse (GO:0060077)	2/9	0.0016484	0.0758265	0	0	41.7122	267.29	GLRA1;IQSEC3
WikiPathway_2021_Human	Eicosanoid metabolism via cytochrome P450 monooxygenases (CYP) pathway WP4720	2/9	0.0016484	0.10797	0	0	41.7122	267.29	EPHX2;PPARA
BioPlanet_2019	SLC-mediated transmembrane transport	7/251	0.0018146	0.212299	0	0	4.29627	27.1176	SLC12A5;SLC30A2;SLC26A9;SLC39A2;SLC26A3;SLC6A2;SLC24A5
Jensen_COMPARTMENTS	A band	3/36	0.00194271	0.372044	0	0	13.3529	83.3709	DST;MYL2;MYOM2
Jensen_COMPARTMENTS	Neuronal cell body	9/403	0.00195632	0.372044	0	0	3.44729	21.4997	DRP2;GLRA1;SLC12A5;DPYSL5;STMN2;RAC3;OPRK1;ANG;PPP1R9A
GO_Biological_Process_2015	regulation of steroid metabolic process (GO:0019218)	4/77	0.00198888	0.231108	0	0	8.09201	50.3338	BMP2;VDR;EPHX2;IGF1R
GO_Molecular_Function_2015	bicarbonate transmembrane transporter activity (GO:0015106)	2/10	0.0020512	0.047364	0	0	36.4963	225.888	SLC26A9;SLC26A3
GO_Molecular_Function_2015	anion channel activity (GO:0005253)	4/80	0.00228776	0.0484243	0	0	7.77141	47.2516	GLRA1;GABRP;SLC26A8;SLC26A9
BioPlanet_2019	Cell adhesion molecules (CAMs)	5/133	0.0023076	0.212299	0	0	5.79594	35.1903	SELP;CDH5;CLDN15;CD80;MPZL1
GO_Molecular_Function_2015	secondary active sulfate transmembrane transporter activity (GO:0008271)	2/11	0.0024957	0.0487622	0	0	32.4395	194.416	SLC26A9;SLC26A3
Jensen_COMPARTMENTS	Inhibitory synapse	2/11	0.0024957	0.372044	0	0	32.4395	194.416	GLRA1;IQSEC3
GO_Biological_Process_2015	sperm capacitation (GO:0048240)	2/13	0.00350751	0.370521	0	0	26.5388	150.02	CATSPER3;SLC26A3
Jensen_COMPARTMENTS	External side of plasma membrane	6/212	0.00356463	0.372044	0	0	4.33716	24.4472	SELP;CDH5;GLRA1;KCNJ5;BCAM;CD80
Jensen_COMPARTMENTS	Basement membrane	4/91	0.00364749	0.372044	0	0	6.78504	38.0893	DST;SMOC1;ANG;COLQ
KEGG_2021_Human	Cell adhesion molecules	5/148	0.00365618	0.511865	0	0	5.18403	29.0893	SELP;CDH5;CLDN15;CD80;MPZL1
GO_Biological_Process_2015	regulation of steroid hormone biosynthetic process (GO:0090030)	2/14	0.00407365	0.394465	0	0	24.326	133.871	BMP2;IGF1R
BioPlanet_2019	Transport of inorganic cations/anions and amino acids/oligopeptides	4/95	0.00425387	0.276287	0	0	6.48548	35.4103	SLC12A5;SLC26A9;SLC24A5;SLC26A3
Jensen_COMPARTMENTS	Lamina lucida	3/48	0.00443116	0.373933	0	0	9.78617	53.0322	BCAM;DST;SMOC1
Jensen_COMPARTMENTS	Cell body	9/463	0.00488801	0.373933	0	0	2.98248	15.8697	DRP2;GLRA1;SLC12A5;DPYSL5;STMN2;RAC3;OPRK1;ANG;PPP1R9A
GO_Cellular_Component_2015	growth cone (GO:0030426)	4/99	0.00492492	0.125866	0	0	6.21115	33.0026	STMN2;RAC3;ANG;PPP1R9A
GO_Molecular_Function_2015	extracellular matrix binding (GO:0050840)	3/51	0.00525579	0.0931318	0	0	9.17315	48.1446	BCAM;ELN;SMOC1
BioPlanet_2019	Nuclear receptor transcription pathway	3/51	0.00525579	0.276287	0	0	9.17315	48.1446	VDR;PPARA;NR3C2
GO_Cellular_Component_2015	basal lamina (GO:0005605)	2/16	0.00532358	0.125866	0	0	20.8487	109.156	ANG;COLQ
GO_Biological_Process_2015	2-oxoglutarate metabolic process (GO:0006103)	2/16	0.00532358	0.475846	0	0	20.8487	109.156	ADHFE1;L2HGDH
GO_Cellular_Component_2015	site of polarized growth (GO:0030427)	4/102	0.00547245	0.125866	0	0	6.0201	31.3529	STMN2;RAC3;ANG;PPP1R9A
GO_Molecular_Function_2015	active transmembrane transporter activity (GO:0022804)	7/307	0.00549991	0.0931318	0	0	3.48433	18.129	SLC12A5;SLC10A1;SLC26A8;SLC26A9;SLC26A3;SLC6A2;SLC24A5
GO_Biological_Process_2015	regulation of steroid biosynthetic process (GO:0050810)	3/53	0.00585341	0.485833	0	0	8.80533	45.2659	BMP2;VDR;IGF1R
BioPlanet_2019	Zinc transporters	2/17	0.00600625	0.276287	0	0	19.4578	99.526	SLC30A2;SLC39A2
WikiPathway_2021_Human	Drug Induction of Bile Acid Pathway WP2289	2/17	0.00600625	0.262273	0	0	19.4578	99.526	VDR;SLC10A1
Jensen_COMPARTMENTS	Immunoglobulin complex, circulating	4/106	0.0062638	0.41971	0	0	5.78285	29.3362	SELP;BCAM;DST;MYOM2
Jensen_COMPARTMENTS	Plasma membrane part	28/2517	0.006858	0.41971	0	0	1.7767	8.85215	CATSPER3;CD80;MLC1;PLD1;SLC6A2;IGF1R;DRP2;CDH5;GLRA1;CCKAR;VWC2L;SLC39A2;MPZL1;GABRP;KCNJ5;DUSP3;SLC12A5;DST;SLC10A1;IQSEC3;OPRK1;SELP;BCAM;BMP2;CLDN15;SLC26A8;SLC26A9;SLC26A3
GO_Molecular_Function_2015	steroid hormone receptor activity (GO:0003707)	3/57	0.00716653	0.113769	0	0	8.15144	40.2545	VDR;PPARA;NR3C2
GO_Biological_Process_2015	steroid hormone mediated signaling pathway (GO:0043401)	3/59	0.00788323	0.552787	0	0	7.85952	38.0638	VDR;PPARA;NR3C2
KEGG_2021_Human	Mineral absorption	3/60	0.00825686	0.57798	0	0	7.72125	37.0366	VDR;SLC26A9;SLC26A3
Jensen_COMPARTMENTS	Basal lamina	2/20	0.00827845	0.422201	0	0	16.2124	77.7239	ANG;COLQ
Jensen_COMPARTMENTS	Collagen sheet	2/20	0.00827845	0.422201	0	0	16.2124	77.7239	BMP2;ELN
GO_Biological_Process_2015	regulation of hormone biosynthetic process (GO:0046885)	2/22	0.00997471	0.552787	0	0	14.5897	67.225	BMP2;IGF1R
WikiPathway_2021_Human	PI3K/AKT/mTOR - VitD3 signaling WP4141	2/22	0.00997471	0.326672	0	0	14.5897	67.225	VDR;CD80
BioPlanet_2019	Transmembrane transport of small molecules	8/432	0.0103148	0.340858	0	0	2.82119	12.9046	GLRA1;SLC12A5;SLC30A2;SLC26A9;SLC39A2;SLC26A3;SLC6A2;SLC24A5
Jensen_COMPARTMENTS	Cell surface	11/715	0.0107476	0.473125	0	0	2.35704	10.6846	SELP;CDH5;GLRA1;KCNJ5;BCAM;BMP2;CD80;TNR;SLC26A9;SLC6A2;MPZL1
Jensen_COMPARTMENTS	platelet-derived growth factor complex	6/268	0.0108231	0.473125	0	0	3.40042	15.3905	SELP;CDH5;BMP2;ELN;ANG;IGF1R
BioPlanet_2019	Collagen binding in corneal epithelia mediated by Erk and PI-3 Kinase	2/23	0.0108757	0.340858	0	0	13.8943	62.8191	MYL2;MLC1
GO_Biological_Process_2015	anion transport (GO:0006820)	8/443	0.0118689	0.552787	0	0	2.74829	12.1855	GLRA1;GABRP;SLC12A5;SLC10A1;SLC26A8;SLC26A9;PPARA;SLC26A3
GO_Molecular_Function_2015	symporter activity (GO:0015293)	4/130	0.0126261	0.173198	0	0	4.67567	20.442	SLC12A5;SLC10A1;SLC6A2;SLC24A5
GO_Molecular_Function_2015	organic anion transmembrane transporter activity (GO:0008514)	4/130	0.0126261	0.173198	0	0	4.67567	20.442	SLC10A1;SLC26A8;SLC26A9;SLC26A3
GO_Biological_Process_2015	membrane hyperpolarization (GO:0060081)	2/25	0.0127808	0.552787	0	0	12.6848	55.3033	GLRA1;SLC26A3
BioPlanet_2019	Metal ion solute carrier family (SLC) transporters	2/25	0.0127808	0.340858	0	0	12.6848	55.3033	SLC30A2;SLC39A2
GO_Molecular_Function_2015	oxidoreductase activity, acting on CH-OH group of donors (GO:0016614)	4/131	0.0129558	0.173198	0	0	4.63862	20.1604	BMP2;CTBP2;ADHFE1;L2HGDH
Jensen_COMPARTMENTS	Growth cone	4/132	0.0132909	0.511778	0	0	4.60215	19.8844	STMN2;RAC3;ANG;PPP1R9A
GO_Biological_Process_2015	zinc ion transport (GO:0006829)	2/26	0.0137838	0.552787	0	0	12.1556	52.0779	SLC30A2;SLC39A2
BioPlanet_2019	RXR/VDR pathway	2/26	0.0137838	0.340858	0	0	12.1556	52.0779	VDR;PPARA
GO_Biological_Process_2015	cell fate commitment (GO:0045165)	4/134	0.0139775	0.552787	0	0	4.53088	19.3483	BMP2;PRDM14;WNT8B;VSX2
GO_Molecular_Function_2015	sulfur compound binding (GO:1901681)	5/206	0.0142141	0.180519	0	0	3.67729	15.6414	SELP;GLRA1;ANG;NAV2;DHTKD1
BioPlanet_2019	RANKL regulation of apoptosis and immune response	3/74	0.0145889	0.340858	0	0	6.19437	26.1866	CDH5;BMP2;CD80
GO_Cellular_Component_2015	cell periphery (GO:0071944)	2/27	0.0148199	0.292164	0	0	11.6688	49.1466	CDH5;RAC3
BioPlanet_2019	Mammalian calpain regulation of cell motility	2/27	0.0148199	0.340858	0	0	11.6688	49.1466	MYL2;MLC1
Jensen_COMPARTMENTS	Site of polarized growth	4/137	0.0150491	0.511778	0	0	4.42801	18.5819	STMN2;RAC3;ANG;PPP1R9A
Jensen_COMPARTMENTS	Symmetric synapse	3/75	0.0151216	0.511778	0	0	6.10802	25.6026	IQSEC3;TNR;OPRK1
Jensen_COMPARTMENTS	Rod spherule	3/75	0.0151216	0.511778	0	0	6.10802	25.6026	SLC12A5;CTBP2;VSX2
GO_Biological_Process_2015	cellular response to organic cyclic compound (GO:0071407)	6/291	0.0156919	0.552787	0	0	3.12233	12.9721	BMP2;VDR;MLC1;PPARA;SLC26A3;NR3C2
Jensen_COMPARTMENTS	Actin cytoskeleton-regulatory complex	2/28	0.0158885	0.511778	0	0	11.2195	46.4728	PPP1R9A;IGF1R
GO_Biological_Process_2015	neuromuscular process (GO:0050905)	3/79	0.0173613	0.552787	0	0	5.78538	23.4511	GLRA1;TNR;RAC3
Jensen_COMPARTMENTS	glutamate-cysteine ligase complex	3/79	0.0173613	0.531255	0	0	5.78538	23.4511	AWAT1;SLC30A2;SMOC1
GO_Molecular_Function_2015	vitamin binding (GO:0019842)	3/80	0.0179486	0.205994	0	0	5.70996	22.9554	RBP7;VDR;DHTKD1
GO_Biological_Process_2015	regulation of hormone metabolic process (GO:0032350)	2/30	0.0181214	0.552787	0	0	10.417	41.7791	BMP2;IGF1R
GO_Molecular_Function_2015	solute:cation symporter activity (GO:0015294)	3/82	0.0191561	0.205994	0	0	5.56484	22.0097	SLC12A5;SLC10A1;SLC6A2
GO_Molecular_Function_2015	steroid binding (GO:0005496)	3/82	0.0191561	0.205994	0	0	5.56484	22.0097	TSPO2;VDR;NR3C2
GO_Biological_Process_2015	monovalent inorganic cation homeostasis (GO:0055067)	3/82	0.0191561	0.552787	0	0	5.56484	22.0097	SLC26A9;SLC26A3;NR3C2
GO_Biological_Process_2015	bicarbonate transport (GO:0015701)	2/31	0.0192846	0.552787	0	0	10.0573	39.7107	SLC26A9;SLC26A3
GO_Molecular_Function_2015	ion channel activity (GO:0005216)	7/396	0.0201395	0.205994	0	0	2.67492	10.4457	GLRA1;GABRP;KCNJ5;CATSPER3;SLC26A8;SLC26A9;PKD1L3
BioPlanet_2019	Cell junction organization	3/84	0.0204075	0.430522	0	0	5.42689	21.1206	CDH5;DST;CLDN15
GO_Molecular_Function_2015	organic hydroxy compound transmembrane transporter activity (GO:1901618)	2/32	0.0204785	0.205994	0	0	9.72157	37.8012	SLC10A1;SLC6A2
GO_Molecular_Function_2015	metal ion transmembrane transporter activity (GO:0046873)	7/400	0.0211412	0.205994	0	0	2.64715	10.2088	KCNJ5;CATSPER3;SLC10A1;PKD1L3;SLC39A2;SLC6A2;SLC24A5
Jensen_COMPARTMENTS	GABA-ergic synapse	4/153	0.0216342	0.554218	0	0	3.94931	15.1396	GLRA1;IQCK;SLC12A5;OPRK1
WikiPathway_2021_Human	Nuclear Receptors in Lipid Metabolism and Toxicity WP299	2/33	0.0217024	0.370178	0	0	9.4075	36.0338	VDR;PPARA
GO_Molecular_Function_2015	divalent inorganic cation transmembrane transporter activity (GO:0072509)	4/154	0.0220957	0.205994	0	0	3.92279	14.9551	CATSPER3;PKD1L3;SLC39A2;SLC24A5
GO_Biological_Process_2015	developmental maturation (GO:0021700)	4/154	0.0220957	0.552787	0	0	3.92279	14.9551	CDH5;CATSPER3;ANG;SLC26A3
GO_Molecular_Function_2015	substrate-specific channel activity (GO:0022838)	7/406	0.022708	0.205994	0	0	2.60654	9.86583	GLRA1;GABRP;KCNJ5;CATSPER3;SLC26A8;SLC26A9;PKD1L3
BioPlanet_2019	Nuclear receptors in lipid metabolism and toxicity	2/34	0.0229561	0.430522	0	0	9.11305	34.3942	VDR;PPARA
WikiPathway_2021_Human	Nuclear Receptors Meta-Pathway WP2882	6/319	0.023448	0.370178	0	0	2.83895	10.6545	SLC10A1;VDR;GSTA3;SLC39A2;PPARA;SLC6A2
GO_Molecular_Function_2015	alcohol binding (GO:0043178)	3/89	0.0237291	0.207834	0	0	5.11008	19.1171	RBP7;TSPO2;VDR
Jensen_COMPARTMENTS	bacterial-type flagellum filament	2/35	0.0242389	0.554218	0	0	8.83645	32.8698	GLRA1;MYOM2
Jensen_COMPARTMENTS	3-methyl-2-oxobutanoate dehydrogenase (lipoamide) complex	2/35	0.0242389	0.554218	0	0	8.83645	32.8698	PPARA;SLC26A3
BioPlanet_2019	Pathways in cancer	6/325	0.0253939	0.430522	0	0	2.7847	10.2289	BMP2;CTBP2;RAC3;WNT8B;PLD1;IGF1R
WikiPathway_2021_Human	Zinc homeostasis WP3529	2/36	0.0255504	0.370178	0	0	8.57612	31.4495	SLC30A2;SLC39A2
GO_Biological_Process_2015	hormone-mediated signaling pathway (GO:0009755)	3/93	0.0265846	0.552787	0	0	4.88198	17.709	VDR;PPARA;NR3C2
BioPlanet_2019	ALK in cardiac myocytes	2/37	0.0268902	0.430522	0	0	8.33067	30.1236	BMP2;MYL2
WikiPathway_2021_Human	Factors and pathways affecting insulin-like growth factor (IGF1)-Akt signaling WP3850	2/37	0.0268902	0.370178	0	0	8.33067	30.1236	PLD1;IGF1R
GO_Biological_Process_2015	regulation of lipid metabolic process (GO:0019216)	5/245	0.0276316	0.552787	0	0	3.07362	11.0306	BMP2;VDR;EPHX2;PPARA;IGF1R
BioPlanet_2019	Nuclear receptors	2/38	0.0282579	0.430522	0	0	8.09886	28.8836	VDR;PPARA
WikiPathway_2021_Human	mBDNF and proBDNF regulation of GABA neurotransmission WP4829	2/38	0.0282579	0.370178	0	0	8.09886	28.8836	GABRP;SLC12A5
WikiPathway_2021_Human	Nuclear receptors WP170	2/38	0.0282579	0.370178	0	0	8.09886	28.8836	VDR;PPARA
Jensen_COMPARTMENTS	Fatty acid elongase complex	2/38	0.0282579	0.554218	0	0	8.09886	28.8836	CTBP2;PPARA
GO_Molecular_Function_2015	channel activity (GO:0015267)	7/427	0.0288236	0.236168	0	0	2.47354	8.77254	GLRA1;GABRP;KCNJ5;CATSPER3;SLC26A8;SLC26A9;PKD1L3
GO_Molecular_Function_2015	passive transmembrane transporter activity (GO:0022803)	7/427	0.0288236	0.236168	0	0	2.47354	8.77254	GLRA1;GABRP;KCNJ5;CATSPER3;SLC26A8;SLC26A9;PKD1L3
BioPlanet_2019	Transport of glucose and other sugars, bile salts and organic acids, metal ions and amine compounds	3/96	0.0288416	0.430522	0	0	4.72378	16.7502	SLC30A2;SLC39A2;SLC6A2
KEGG_2021_Human	Choline metabolism in cancer	3/98	0.0304011	0.74773	0	0	4.62386	16.1524	DGKG;RAC3;PLD1
BioPlanet_2019	Pyruvate metabolism and citric acid (TCA) cycle	2/40	0.031075	0.430522	0	0	7.67183	26.6316	ADHFE1;L2HGDH
BioPlanet_2019	Senescence and autophagy	3/99	0.0311972	0.430522	0	0	4.57546	15.8651	BMP2;SLC39A2;IGF1R
Jensen_COMPARTMENTS	Weibel-Palade body	3/99	0.0311972	0.554218	0	0	4.57546	15.8651	SELP;CDH5;RNASE1
Jensen_COMPARTMENTS	Synapse	10/737	0.0317172	0.554218	0	0	2.05629	7.09604	DRP2;GLRA1;GABRP;CTBP2;STX19;IQSEC3;VWC2L;OPRK1;PPP1R9A;COLQ
GO_Biological_Process_2015	fertilization (GO:0009566)	3/100	0.0320043	0.552787	0	0	4.52806	15.5851	CATSPER3;TDRD9;PRDM14
GO_Cellular_Component_2015	cell surface (GO:0009986)	7/437	0.0320952	0.381441	0	0	2.41477	8.30451	BMP2;CD80;TNR;SLC26A9;PKD1L3;SLC6A2;MPZL1
GO_Molecular_Function_2015	structural constituent of muscle (GO:0008307)	2/41	0.0325235	0.258155	0	0	7.47474	25.6069	MYL2;MYOM2
GO_Biological_Process_2015	negative regulation of cell-cell adhesion (GO:0022408)	2/41	0.0325235	0.552787	0	0	7.47474	25.6069	BMP2;TNR
GO_Biological_Process_2015	regulation of alcohol biosynthetic process (GO:1902930)	2/41	0.0325235	0.552787	0	0	7.47474	25.6069	BMP2;VDR
BioPlanet_2019	Pancreatic secretion	3/101	0.0328222	0.431377	0	0	4.48163	15.3122	CELA2A;CCKAR;SLC26A3
Jensen_COMPARTMENTS	Proteinaceous extracellular matrix	6/347	0.0334435	0.554218	0	0	2.60211	8.84169	DST;ELN;SMOC1;TNR;ANG;COLQ
GO_Cellular_Component_2015	ion channel complex (GO:0034702)	5/258	0.0334438	0.381441	0	0	2.91376	9.90063	GLRA1;GABRP;KCNJ5;CATSPER3;VWC2L
KEGG_2021_Human	Pancreatic secretion	3/102	0.033651	0.74773	0	0	4.43614	15.0461	CELA2A;CCKAR;SLC26A3
GO_Molecular_Function_2015	oxidoreductase activity, acting on the aldehyde or oxo group of donors (GO:0016903)	2/42	0.0339981	0.261683	0	0	7.2875	24.6423	ALDH8A1;DHTKD1
KEGG_2021_Human	Tryptophan metabolism	2/42	0.0339981	0.74773	0	0	7.2875	24.6423	ALDH8A1;DHTKD1
WikiPathway_2021_Human	GABA metabolism (aka GHB) WP4157	1/5	0.0340303	0.373693	0	0	36.2372	122.5	ADHFE1
Jensen_COMPARTMENTS	Hemidesmosome associated protein complex	1/5	0.0340303	0.554218	0	0	36.2372	122.5	DST
Jensen_COMPARTMENTS	Oxoglutarate dehydrogenase complex	1/5	0.0340303	0.554218	0	0	36.2372	122.5	DHTKD1
Jensen_COMPARTMENTS	Somatodendritic compartment	9/642	0.0340468	0.554218	0	0	2.11937	7.1635	DRP2;GLRA1;SLC12A5;DPYSL5;STMN2;RAC3;OPRK1;ANG;PPP1R9A
Jensen_COMPARTMENTS	Ion channel complex	5/260	0.0344005	0.554218	0	0	2.89061	9.74044	GLRA1;GABRP;KCNJ5;CATSPER3;VWC2L
KEGG_2021_Human	Protein digestion and absorption	3/103	0.0344906	0.74773	0	0	4.39156	14.7867	CELA2A;XPNPEP2;ELN
Jensen_COMPARTMENTS	Perikaryon	3/104	0.035341	0.554218	0	0	4.34785	14.5336	DRP2;GLRA1;OPRK1
BioPlanet_2019	PI3K class IB pathway in neutrophils	2/43	0.0354984	0.435786	0	0	7.1094	23.7331	RAC3;PLD1
WikiPathway_2021_Human	Senescence and Autophagy in Cancer WP615	3/105	0.0362022	0.373693	0	0	4.30501	14.2868	BMP2;SLC39A2;IGF1R
GO_Biological_Process_2015	lipoprotein metabolic process (GO:0042157)	2/44	0.037024	0.552787	0	0	6.93978	22.8748	APOL6;PPARA
GO_Biological_Process_2015	negative regulation of cell projection organization (GO:0031345)	3/106	0.0370742	0.552787	0	0	4.263	14.0459	STMN2;TNR;ARHGAP24
GO_Biological_Process_2015	locomotory behavior (GO:0007626)	4/183	0.0381394	0.552787	0	0	3.28241	10.722	GLRA1;TNR;OPRK1;NAV2
GO_Biological_Process_2015	neuromuscular process controlling balance (GO:0050885)	2/45	0.0385744	0.552787	0	0	6.77804	22.0637	TNR;RAC3
GO_Biological_Process_2015	excretion (GO:0007588)	2/45	0.0385744	0.552787	0	0	6.77804	22.0637	SLC26A3;NR3C2
BioPlanet_2019	RhoA signaling pathway	2/45	0.0385744	0.435786	0	0	6.77804	22.0637	MYL2;PLD1
WikiPathway_2021_Human	Notch Signaling WP268	2/45	0.0385744	0.373693	0	0	6.77804	22.0637	KCNJ5;CTBP2
GO_Cellular_Component_2015	neuronal cell body (GO:0043025)	5/270	0.0394385	0.381441	0	0	2.78011	8.98813	SLC12A5;DPYSL5;STMN2;RAC3;ANG
GO_Biological_Process_2015	axonogenesis (GO:0007409)	3/109	0.0397545	0.552787	0	0	4.14172	13.3572	CCKAR;DST;IGF1R
Jensen_COMPARTMENTS	ATPase inhibitor complex	3/110	0.0406693	0.554218	0	0	4.1028	13.1383	CCKAR;MLC1;ENTPD8
WikiPathway_2021_Human	Somatroph axis (GH) and its relationship to dietary restriction and aging WP4186	1/6	0.0406972	0.373693	0	0	28.9883	92.8089	IGF1R
Jensen_COMPARTMENTS	Synapse associated extracellular matrix	1/6	0.0406972	0.554218	0	0	28.9883	92.8089	TNR
Jensen_COMPARTMENTS	Perisynaptic extracellular matrix	1/6	0.0406972	0.554218	0	0	28.9883	92.8089	TNR
GO_Biological_Process_2015	regulation of neurological system process (GO:0031644)	2/47	0.0417481	0.552787	0	0	6.47614	20.5689	GLRA1;TNR
Jensen_COMPARTMENTS	Integral component of plasma membrane	17/1570	0.042471	0.554218	0	0	1.65637	5.23235	KCNJ5;SLC12A5;SLC10A1;OPRK1;SLC6A2;IGF1R;SELP;GLRA1;BCAM;BMP2;CCKAR;SLC26A8;VWC2L;SLC26A9;SLC39A2;SLC26A3;MPZL1
MSigDB_Hallmark_2020	Bile Acid Metabolism	3/112	0.0425307	0.751357	0	0	4.02712	12.7157	EPHX2;ALDH8A1;NR3C2
GO_Biological_Process_2015	cell-cell adhesion via plasma-membrane adhesion molecules (GO:0098742)	4/190	0.0427962	0.552787	0	0	3.15776	9.95107	SELP;CDH5;CLDN15;CDHR3
GO_Molecular_Function_2015	anion:cation symporter activity (GO:0015296)	2/48	0.0433706	0.306958	0	0	6.33504	19.8792	SLC12A5;SLC10A1
GO_Biological_Process_2015	cellular monovalent inorganic cation homeostasis (GO:0030004)	2/48	0.0433706	0.552787	0	0	6.33504	19.8792	SLC26A3;NR3C2
GO_Biological_Process_2015	regulation of lipid biosynthetic process (GO:0046890)	3/113	0.0434772	0.552787	0	0	3.9903	12.5117	BMP2;VDR;IGF1R
GO_Cellular_Component_2015	external side of plasma membrane (GO:0009897)	4/191	0.0434866	0.381441	0	0	3.14071	9.84709	SELP;GLRA1;BCAM;CD80
GO_Biological_Process_2015	cell-cell adhesion (GO:0098609)	4/191	0.0434866	0.552787	0	0	3.14071	9.84709	SELP;CDH5;CLDN15;CDHR3
KEGG_2021_Human	Leukocyte transendothelial migration	3/114	0.0444342	0.74773	0	0	3.95415	12.3122	CDH5;CLDN15;MYL2
Jensen_COMPARTMENTS	Chloride channel complex	2/49	0.0450163	0.554218	0	0	6.19994	19.2243	GLRA1;GABRP
GO_Molecular_Function_2015	ligand-activated sequence-specific DNA binding RNA polymerase II transcription factor activity (GO:0004879)	2/50	0.0466848	0.306958	0	0	6.07047	18.602	VDR;PPARA
GO_Molecular_Function_2015	solute:sodium symporter activity (GO:0015370)	2/50	0.0466848	0.306958	0	0	6.07047	18.602	SLC10A1;SLC6A2
GO_Molecular_Function_2015	direct ligand regulated sequence-specific DNA binding transcription factor activity (GO:0098531)	2/50	0.0466848	0.306958	0	0	6.07047	18.602	VDR;PPARA
GO_Cellular_Component_2015	chloride channel complex (GO:0034707)	2/50	0.0466848	0.381441	0	0	6.07047	18.602	GLRA1;GABRP
GO_Biological_Process_2015	cardiac muscle tissue morphogenesis (GO:0055008)	2/50	0.0466848	0.552787	0	0	6.07047	18.602	BMP2;MYL2
BioPlanet_2019	Phosphatidylglycerol biosynthesis	1/7	0.0473183	0.435786	0	0	24.1557	73.6957	PLD1
BioPlanet_2019	Anandamide metabolism	1/7	0.0473183	0.435786	0	0	24.1557	73.6957	PLD1
BioPlanet_2019	Arachidonate epoxygenase/epoxide hydrolase pathway	1/7	0.0473183	0.435786	0	0	24.1557	73.6957	EPHX2
BioPlanet_2019	Cation-coupled chloride cotransporters	1/7	0.0473183	0.435786	0	0	24.1557	73.6957	SLC12A5
BioPlanet_2019	Wnt/LRP6 signaling	1/7	0.0473183	0.435786	0	0	24.1557	73.6957	WNT8B
BioPlanet_2019	Zinc efflux and compartmentalization by the SLC30 family	1/7	0.0473183	0.435786	0	0	24.1557	73.6957	SLC30A2
WikiPathway_2021_Human	Arachidonate Epoxygenase / Epoxide Hydrolase WP678	1/7	0.0473183	0.373693	0	0	24.1557	73.6957	EPHX2
WikiPathway_2021_Human	Disorders of the Krebs cycle WP4236	1/7	0.0473183	0.373693	0	0	24.1557	73.6957	DHTKD1
Jensen_COMPARTMENTS	Hemidesmosome	1/7	0.0473183	0.554218	0	0	24.1557	73.6957	DST
Jensen_COMPARTMENTS	Outer dense fiber	1/7	0.0473183	0.554218	0	0	24.1557	73.6957	ODF3
Jensen_COMPARTMENTS	Synaptic cleft	1/7	0.0473183	0.554218	0	0	24.1557	73.6957	COLQ
Jensen_COMPARTMENTS	SOSS complex	1/7	0.0473183	0.554218	0	0	24.1557	73.6957	IGF1R
BioPlanet_2019	Leukocyte transendothelial migration	3/117	0.047368	0.435786	0	0	3.84951	11.7403	CDH5;CLDN15;MYL2
GO_Biological_Process_2015	cell maturation (GO:0048469)	3/118	0.0483667	0.552787	0	0	3.81585	11.558	CATSPER3;ANG;SLC26A3
Jensen_COMPARTMENTS	Xanthophore	2/51	0.0483758	0.554218	0	0	5.94628	18.0098	SLC24A5;NR3C2
Jensen_COMPARTMENTS	INA complex	2/51	0.0483758	0.554218	0	0	5.94628	18.0098	ANG;COLQ
Jensen_COMPARTMENTS	Nodal receptor complex	2/51	0.0483758	0.554218	0	0	5.94628	18.0098	BMP2;TNR
GO_Cellular_Component_2015	transmembrane transporter complex (GO:1902495)	5/286	0.0483925	0.381441	0	0	2.61967	7.93344	GLRA1;GABRP;KCNJ5;CATSPER3;VWC2L
WikiPathway_2021_Human	Focal Adhesion WP306	4/198	0.0484945	0.373693	0	0	3.02631	9.15854	MYL2;TNR;RAC3;IGF1R
GO_Cellular_Component_2015	membrane raft (GO:0045121)	4/200	0.0499817	0.381441	0	0	2.99513	8.9737	MLC1;TNR;SLC6A2;IGF1R
GO_Biological_Process_2015	regulation of pH (GO:0006885)	2/52	0.0500888	0.552787	0	0	5.82706	17.446	SLC26A9;SLC26A3
GO_Biological_Process_2015	regulation of microtubule polymerization or depolymerization (GO:0031110)	2/52	0.0500888	0.552787	0	0	5.82706	17.446	DST;STMN2
GO_Biological_Process_2015	phospholipase C-activating G-protein coupled receptor signaling pathway (GO:0007200)	2/52	0.0500888	0.552787	0	0	5.82706	17.446	CCKAR;OPRK1
KEGG_2021_Human	Focal adhesion	4/201	0.0507346	0.74773	0	0	2.97977	8.88314	MYL2;TNR;RAC3;IGF1R
GO_Cellular_Component_2015	transporter complex (GO:1990351)	5/291	0.0514182	0.381441	0	0	2.57322	7.6367	GLRA1;GABRP;KCNJ5;CATSPER3;VWC2L
GO_Molecular_Function_2015	calcium ion binding (GO:0005509)	9/698	0.0528559	0.306958	0	0	1.94144	5.70819	DGKG;DRP2;CAPN13;CDH5;DST;MYL2;SMOC1;CDHR3;MASP1
Jensen_COMPARTMENTS	Extracellular matrix	7/489	0.0531118	0.554218	0	0	2.14849	6.30658	DST;ELN;SMOC1;TNR;WNT8B;ANG;COLQ
GO_Biological_Process_2015	cellular response to steroid hormone stimulus (GO:0071383)	3/123	0.0535143	0.552787	0	0	3.65593	10.7038	VDR;PPARA;NR3C2
Jensen_COMPARTMENTS	Neuromuscular junction	2/54	0.0535796	0.554218	0	0	5.60238	16.3958	PPP1R9A;COLQ
GO_Molecular_Function_2015	glycosphingolipid binding (GO:0043208)	1/8	0.0538941	0.306958	0	0	20.7039	60.4705	SELP
GO_Molecular_Function_2015	phosphatase activator activity (GO:0019211)	1/8	0.0538941	0.306958	0	0	20.7039	60.4705	BMP2
GO_Molecular_Function_2015	oxidoreductase activity, acting on the aldehyde or oxo group of donors, disulfide as acceptor (GO:0016624)	1/8	0.0538941	0.306958	0	0	20.7039	60.4705	DHTKD1
GO_Molecular_Function_2015	cation:chloride symporter activity (GO:0015377)	1/8	0.0538941	0.306958	0	0	20.7039	60.4705	SLC12A5
GO_Molecular_Function_2015	sialic acid binding (GO:0033691)	1/8	0.0538941	0.306958	0	0	20.7039	60.4705	SELP
GO_Cellular_Component_2015	outer dense fiber (GO:0001520)	1/8	0.0538941	0.381441	0	0	20.7039	60.4705	ODF3
GO_Cellular_Component_2015	platelet alpha granule membrane (GO:0031092)	1/8	0.0538941	0.381441	0	0	20.7039	60.4705	SELP
GO_Biological_Process_2015	regulation of response to osmotic stress (GO:0047484)	1/8	0.0538941	0.552787	0	0	20.7039	60.4705	MLC1
GO_Biological_Process_2015	blood vessel maturation (GO:0001955)	1/8	0.0538941	0.552787	0	0	20.7039	60.4705	CDH5
GO_Biological_Process_2015	negative regulation of hormone biosynthetic process (GO:0032353)	1/8	0.0538941	0.552787	0	0	20.7039	60.4705	BMP2
GO_Biological_Process_2015	righting reflex (GO:0060013)	1/8	0.0538941	0.552787	0	0	20.7039	60.4705	GLRA1
GO_Biological_Process_2015	diterpenoid biosynthetic process (GO:0016102)	1/8	0.0538941	0.552787	0	0	20.7039	60.4705	ALDH8A1
GO_Biological_Process_2015	behavioral response to nicotine (GO:0035095)	1/8	0.0538941	0.552787	0	0	20.7039	60.4705	PPARA
GO_Biological_Process_2015	positive regulation of p38MAPK cascade (GO:1900745)	1/8	0.0538941	0.552787	0	0	20.7039	60.4705	BMP2
GO_Biological_Process_2015	pyrimidine nucleobase catabolic process (GO:0006208)	1/8	0.0538941	0.552787	0	0	20.7039	60.4705	DPYSL5
GO_Biological_Process_2015	atrioventricular valve morphogenesis (GO:0003181)	1/8	0.0538941	0.552787	0	0	20.7039	60.4705	BMP2
GO_Biological_Process_2015	phenylpropanoid metabolic process (GO:0009698)	1/8	0.0538941	0.552787	0	0	20.7039	60.4705	EPHX2
GO_Biological_Process_2015	peptidyl-tyrosine autophosphorylation (GO:0038083)	1/8	0.0538941	0.552787	0	0	20.7039	60.4705	IGF1R
GO_Biological_Process_2015	neurological system process involved in regulation of systemic arterial blood pressure (GO:0001976)	1/8	0.0538941	0.552787	0	0	20.7039	60.4705	NAV2
GO_Biological_Process_2015	regulation of Wnt signaling pathway involved in heart development (GO:0003307)	1/8	0.0538941	0.552787	0	0	20.7039	60.4705	BMP2
GO_Biological_Process_2015	cellular response to vitamin D (GO:0071305)	1/8	0.0538941	0.552787	0	0	20.7039	60.4705	VDR
BioPlanet_2019	Proepithelin conversion to epithelin and wound repair control	1/8	0.0538941	0.436526	0	0	20.7039	60.4705	CELA2A
BioPlanet_2019	Support of platelet aggregation by Eph kinases and ephrins	1/8	0.0538941	0.436526	0	0	20.7039	60.4705	SELP
BioPlanet_2019	Vitamin D biosynthesis	1/8	0.0538941	0.436526	0	0	20.7039	60.4705	VDR
Jensen_COMPARTMENTS	Photosystem II antenna complex	1/8	0.0538941	0.554218	0	0	20.7039	60.4705	RNASE1
Jensen_COMPARTMENTS	CatSper complex	1/8	0.0538941	0.554218	0	0	20.7039	60.4705	CATSPER3
Jensen_COMPARTMENTS	Transmembrane transporter complex	5/295	0.0539172	0.554218	0	0	2.53721	7.40941	GLRA1;GABRP;KCNJ5;CATSPER3;VWC2L
Jensen_COMPARTMENTS	Motile cilium	3/124	0.0545742	0.554218	0	0	3.62553	10.5437	CATSPER3;ODF3;SLC26A3
BioPlanet_2019	Basal cell carcinoma	2/55	0.0553565	0.436526	0	0	5.49639	15.9063	BMP2;WNT8B
BioPlanet_2019	TAp63 pathway	2/55	0.0553565	0.436526	0	0	5.49639	15.9063	DST;VDR
GO_Biological_Process_2015	behavior (GO:0007610)	7/494	0.0555013	0.552787	0	0	2.12588	6.14667	GLRA1;CCKAR;SLC12A5;TNR;OPRK1;NAV2;PPARA
Jensen_COMPARTMENTS	Postsynaptic membrane	4/208	0.0561794	0.554218	0	0	2.8765	8.28203	DRP2;GLRA1;GABRP;IQSEC3
GO_Cellular_Component_2015	plasma membrane region (GO:0098590)	6/395	0.0563006	0.381441	0	0	2.27541	6.54648	DST;SLC10A1;MLC1;SLC26A9;SLC26A3;IGF1R
Jensen_COMPARTMENTS	Syntrophin complex	3/126	0.0567244	0.554218	0	0	3.56621	10.2334	DRP2;MLC1;PPP1R9A
GO_Molecular_Function_2015	inorganic cation transmembrane transporter activity (GO:0022890)	7/497	0.0569668	0.306958	0	0	2.11254	6.05304	KCNJ5;CATSPER3;SLC10A1;PKD1L3;SLC39A2;SLC6A2;SLC24A5
GO_Biological_Process_2015	muscle tissue morphogenesis (GO:0060415)	2/56	0.0571541	0.552787	0	0	5.39434	15.4386	BMP2;MYL2
GO_Biological_Process_2015	negative regulation of protein complex disassembly (GO:0043242)	2/56	0.0571541	0.552787	0	0	5.39434	15.4386	STMN2;IRAK3
Jensen_COMPARTMENTS	Endothelial microparticle	2/56	0.0571541	0.554218	0	0	5.39434	15.4386	SELP;CDH5
Jensen_COMPARTMENTS	Intrinsic component of plasma membrane	17/1632	0.0572577	0.554218	0	0	1.58739	4.54023	KCNJ5;SLC12A5;SLC10A1;OPRK1;SLC6A2;IGF1R;SELP;GLRA1;BCAM;BMP2;CCKAR;SLC26A8;VWC2L;SLC26A9;SLC39A2;SLC26A3;MPZL1
Jensen_COMPARTMENTS	Side of membrane	6/397	0.0574165	0.554218	0	0	2.26354	6.4679	SELP;CDH5;GLRA1;KCNJ5;BCAM;CD80
GO_Molecular_Function_2015	calcium ion transmembrane transporter activity (GO:0015085)	3/127	0.0578144	0.306958	0	0	3.53728	10.0831	CATSPER3;PKD1L3;SLC24A5
Jensen_COMPARTMENTS	GAIT complex	7/500	0.0584562	0.554218	0	0	2.09936	5.96109	GLRA1;BMP2;DPYSL5;MLC1;L2HGDH;MYOM2;COLQ
Jensen_COMPARTMENTS	Receptor complex	5/302	0.0584582	0.554218	0	0	2.47652	7.03194	BMP2;VDR;VWC2L;IGF1R;NR3C2
Jensen_COMPARTMENTS	Transporter complex	5/302	0.0584582	0.554218	0	0	2.47652	7.03194	GLRA1;GABRP;KCNJ5;CATSPER3;VWC2L
GO_Molecular_Function_2015	sodium ion transmembrane transporter activity (GO:0015081)	3/128	0.0589144	0.306958	0	0	3.5088	9.93576	SLC10A1;SLC6A2;SLC24A5
Jensen_COMPARTMENTS	Granum	2/57	0.0589718	0.554218	0	0	5.29599	14.9913	SMOC1;SLC39A2
Jensen_COMPARTMENTS	Lamina densa	2/57	0.0589718	0.554218	0	0	5.29599	14.9913	DST;ELN
Jensen_COMPARTMENTS	Myosin phosphatase complex	2/57	0.0589718	0.554218	0	0	5.29599	14.9913	CDH5;MYL2
Jensen_COMPARTMENTS	Neuron projection	11/936	0.0592923	0.554218	0	0	1.7732	5.00979	DRP2;GLRA1;SLC12A5;DST;DPYSL5;STMN2;RAC3;OPRK1;ANG;PPP1R9A;SLC6A2
BioPlanet_2019	Cell-cell communication	3/129	0.0600242	0.438875	0	0	3.48078	9.79145	CDH5;DST;CLDN15
GO_Biological_Process_2015	cellular ion homeostasis (GO:0006873)	6/402	0.0602646	0.552787	0	0	2.23439	6.27642	CCKAR;SLC12A5;VDR;EPHX2;SLC26A3;NR3C2
GO_Molecular_Function_2015	bile acid transmembrane transporter activity (GO:0015125)	1/9	0.0604248	0.306958	0	0	18.115	50.837	SLC10A1
GO_Molecular_Function_2015	myosin heavy chain binding (GO:0032036)	1/9	0.0604248	0.306958	0	0	18.115	50.837	MYL2
GO_Molecular_Function_2015	endoribonuclease activity, producing 3'-phosphomonoesters (GO:0016892)	1/9	0.0604248	0.306958	0	0	18.115	50.837	RNASE1
GO_Molecular_Function_2015	opioid receptor activity (GO:0004985)	1/9	0.0604248	0.306958	0	0	18.115	50.837	OPRK1
GO_Cellular_Component_2015	hemidesmosome (GO:0030056)	1/9	0.0604248	0.381441	0	0	18.115	50.837	DST
GO_Cellular_Component_2015	CatSper complex (GO:0036128)	1/9	0.0604248	0.381441	0	0	18.115	50.837	CATSPER3
GO_Biological_Process_2015	positive regulation of tolerance induction (GO:0002645)	1/9	0.0604248	0.552787	0	0	18.115	50.837	IRAK3
GO_Biological_Process_2015	positive regulation of hormone biosynthetic process (GO:0046886)	1/9	0.0604248	0.552787	0	0	18.115	50.837	IGF1R
GO_Biological_Process_2015	regulation of vitamin D biosynthetic process (GO:0060556)	1/9	0.0604248	0.552787	0	0	18.115	50.837	VDR
GO_Biological_Process_2015	negative regulation of hormone metabolic process (GO:0032351)	1/9	0.0604248	0.552787	0	0	18.115	50.837	BMP2
GO_Biological_Process_2015	positive regulation of osteoblast proliferation (GO:0033690)	1/9	0.0604248	0.552787	0	0	18.115	50.837	BMP2
GO_Biological_Process_2015	endocardial cushion morphogenesis (GO:0003203)	1/9	0.0604248	0.552787	0	0	18.115	50.837	BMP2
GO_Biological_Process_2015	exocrine pancreas development (GO:0031017)	1/9	0.0604248	0.552787	0	0	18.115	50.837	IGF1R
GO_Biological_Process_2015	positive regulation of granulocyte macrophage colony-stimulating factor production (GO:0032725)	1/9	0.0604248	0.552787	0	0	18.115	50.837	CD80
GO_Biological_Process_2015	tooth mineralization (GO:0034505)	1/9	0.0604248	0.552787	0	0	18.115	50.837	PPARA
GO_Biological_Process_2015	negative regulation of complement activation (GO:0045916)	1/9	0.0604248	0.552787	0	0	18.115	50.837	MASP1
GO_Biological_Process_2015	positive regulation of astrocyte differentiation (GO:0048711)	1/9	0.0604248	0.552787	0	0	18.115	50.837	BMP2
GO_Biological_Process_2015	neurotransmitter catabolic process (GO:0042135)	1/9	0.0604248	0.552787	0	0	18.115	50.837	COLQ
GO_Biological_Process_2015	regulation of phospholipase A2 activity (GO:0032429)	1/9	0.0604248	0.552787	0	0	18.115	50.837	ANG
GO_Biological_Process_2015	regulation of integrin activation (GO:0033623)	1/9	0.0604248	0.552787	0	0	18.115	50.837	SELP
GO_Biological_Process_2015	regulation of glucocorticoid metabolic process (GO:0031943)	1/9	0.0604248	0.552787	0	0	18.115	50.837	BMP2
GO_Biological_Process_2015	pericardium development (GO:0060039)	1/9	0.0604248	0.552787	0	0	18.115	50.837	BMP2
GO_Biological_Process_2015	opioid receptor signaling pathway (GO:0038003)	1/9	0.0604248	0.552787	0	0	18.115	50.837	OPRK1
GO_Biological_Process_2015	locomotory exploration behavior (GO:0035641)	1/9	0.0604248	0.552787	0	0	18.115	50.837	TNR
GO_Biological_Process_2015	positive regulation of fatty acid beta-oxidation (GO:0032000)	1/9	0.0604248	0.552787	0	0	18.115	50.837	PPARA
GO_Biological_Process_2015	regulation of T-helper 1 cell differentiation (GO:0045625)	1/9	0.0604248	0.552787	0	0	18.115	50.837	CD80
BioPlanet_2019	Sodium/calcium exchangers	1/9	0.0604248	0.438875	0	0	18.115	50.837	SLC24A5
BioPlanet_2019	Type I hemidesmosome assembly	1/9	0.0604248	0.438875	0	0	18.115	50.837	DST
Jensen_COMPARTMENTS	Dihydrolipoyl dehydrogenase complex	1/9	0.0604248	0.554218	0	0	18.115	50.837	DHTKD1
Jensen_COMPARTMENTS	Cysteine synthase complex	1/9	0.0604248	0.554218	0	0	18.115	50.837	SMOC1
GO_Cellular_Component_2015	plasma membrane raft (GO:0044853)	2/58	0.0608094	0.381441	0	0	5.20116	14.5633	MLC1;IGF1R
GO_Cellular_Component_2015	caveola (GO:0005901)	2/58	0.0608094	0.381441	0	0	5.20116	14.5633	MLC1;IGF1R
GO_Biological_Process_2015	negative regulation of MAPK cascade (GO:0043409)	3/130	0.0611438	0.552787	0	0	3.45319	9.65004	DUSP3;IRAK3;IGF1R
GO_Biological_Process_2015	calcium ion transport (GO:0006816)	4/215	0.0619272	0.552787	0	0	2.78008	7.73362	CATSPER3;VDR;PKD1L3;SLC24A5
Jensen_COMPARTMENTS	bacterial-type flagellum	2/59	0.0626664	0.554218	0	0	5.10965	14.1534	GLRA1;MYOM2
KEGG_2021_Human	Viral myocarditis	2/60	0.0645426	0.74773	0	0	5.0213	13.7605	CD80;RAC3
Jensen_COMPARTMENTS	Sperm flagellum	2/60	0.0645426	0.554218	0	0	5.0213	13.7605	ODF3;SLC26A3
GO_Biological_Process_2015	cell fate specification (GO:0001708)	2/61	0.0664376	0.552787	0	0	4.93594	13.3838	MYL2;PRDM14
GO_Molecular_Function_2015	calcium:cation antiporter activity (GO:0015368)	1/10	0.0669108	0.314729	0	0	16.1014	43.5445	SLC24A5
GO_Molecular_Function_2015	hydrolase activity, acting on carbon-nitrogen (but not peptide) bonds, in cyclic amides (GO:0016812)	1/10	0.0669108	0.314729	0	0	16.1014	43.5445	DPYSL5
GO_Molecular_Function_2015	hydrolase activity, acting on ether bonds (GO:0016801)	1/10	0.0669108	0.314729	0	0	16.1014	43.5445	EPHX2
GO_Molecular_Function_2015	transmembrane receptor protein serine/threonine kinase binding (GO:0070696)	1/10	0.0669108	0.314729	0	0	16.1014	43.5445	BMP2
GO_Cellular_Component_2015	sperm midpiece (GO:0097225)	1/10	0.0669108	0.387878	0	0	16.1014	43.5445	SLC26A3
GO_Biological_Process_2015	nucleoside diphosphate biosynthetic process (GO:0009133)	1/10	0.0669108	0.552787	0	0	16.1014	43.5445	ENTPD8
GO_Biological_Process_2015	negative regulation of microtubule polymerization (GO:0031115)	1/10	0.0669108	0.552787	0	0	16.1014	43.5445	STMN2
GO_Biological_Process_2015	regulation of macrophage chemotaxis (GO:0010758)	1/10	0.0669108	0.552787	0	0	16.1014	43.5445	MTUS1
GO_Biological_Process_2015	histone arginine methylation (GO:0034969)	1/10	0.0669108	0.552787	0	0	16.1014	43.5445	PRDM14
GO_Biological_Process_2015	positive regulation of keratinocyte differentiation (GO:0045618)	1/10	0.0669108	0.552787	0	0	16.1014	43.5445	VDR
GO_Biological_Process_2015	activation of Rac GTPase activity (GO:0032863)	1/10	0.0669108	0.552787	0	0	16.1014	43.5445	ARHGAP24
GO_Biological_Process_2015	negative regulation of protein activation cascade (GO:2000258)	1/10	0.0669108	0.552787	0	0	16.1014	43.5445	MASP1
GO_Biological_Process_2015	positive regulation of odontogenesis (GO:0042482)	1/10	0.0669108	0.552787	0	0	16.1014	43.5445	BMP2
GO_Biological_Process_2015	heart contraction (GO:0060047)	1/10	0.0669108	0.552787	0	0	16.1014	43.5445	MYL2
GO_Biological_Process_2015	regulation of apoptotic process involved in morphogenesis (GO:1902337)	1/10	0.0669108	0.552787	0	0	16.1014	43.5445	VDR
GO_Biological_Process_2015	terpenoid biosynthetic process (GO:0016114)	1/10	0.0669108	0.552787	0	0	16.1014	43.5445	ALDH8A1
GO_Biological_Process_2015	regulation of granulocyte macrophage colony-stimulating factor production (GO:0032645)	1/10	0.0669108	0.552787	0	0	16.1014	43.5445	CD80
GO_Biological_Process_2015	wound healing, spreading of epidermal cells (GO:0035313)	1/10	0.0669108	0.552787	0	0	16.1014	43.5445	ARHGAP24
GO_Biological_Process_2015	nucleobase catabolic process (GO:0046113)	1/10	0.0669108	0.552787	0	0	16.1014	43.5445	DPYSL5
GO_Biological_Process_2015	neuromuscular process controlling posture (GO:0050884)	1/10	0.0669108	0.552787	0	0	16.1014	43.5445	GLRA1
GO_Biological_Process_2015	negative regulation of response to food (GO:0032096)	1/10	0.0669108	0.552787	0	0	16.1014	43.5445	PPARA
GO_Biological_Process_2015	negative regulation of appetite (GO:0032099)	1/10	0.0669108	0.552787	0	0	16.1014	43.5445	PPARA
GO_Biological_Process_2015	heart process (GO:0003015)	1/10	0.0669108	0.552787	0	0	16.1014	43.5445	MYL2
GO_Biological_Process_2015	regulation of axon regeneration (GO:0048679)	1/10	0.0669108	0.552787	0	0	16.1014	43.5445	TNR
GO_Biological_Process_2015	negative regulation of keratinocyte proliferation (GO:0010839)	1/10	0.0669108	0.552787	0	0	16.1014	43.5445	VDR
GO_Biological_Process_2015	regulation of neuron projection regeneration (GO:0070570)	1/10	0.0669108	0.552787	0	0	16.1014	43.5445	TNR
BioPlanet_2019	Zinc influx into cells by the SLC39 gene family	1/10	0.0669108	0.446486	0	0	16.1014	43.5445	SLC39A2
WikiPathway_2021_Human	Aspirin and miRNAs WP4707	1/10	0.0669108	0.404486	0	0	16.1014	43.5445	PPARA
WikiPathway_2021_Human	Vitamin D Metabolism WP1531	1/10	0.0669108	0.404486	0	0	16.1014	43.5445	VDR
Jensen_COMPARTMENTS	glycine-gated chloride channel complex	1/10	0.0669108	0.554218	0	0	16.1014	43.5445	GLRA1
Jensen_COMPARTMENTS	laminin-6 complex	1/10	0.0669108	0.554218	0	0	16.1014	43.5445	DST
Jensen_COMPARTMENTS	piP-body	1/10	0.0669108	0.554218	0	0	16.1014	43.5445	TDRD9
Jensen_COMPARTMENTS	Lysosomal multienzyme complex	1/10	0.0669108	0.554218	0	0	16.1014	43.5445	ELN
Jensen_COMPARTMENTS	Platelet alpha granule membrane	1/10	0.0669108	0.554218	0	0	16.1014	43.5445	SELP
GO_Cellular_Component_2015	cell body (GO:0044297)	5/315	0.067457	0.387878	0	0	2.37109	6.39309	SLC12A5;DPYSL5;STMN2;RAC3;ANG
GO_Biological_Process_2015	cellular response to lipid (GO:0071396)	5/315	0.067457	0.552787	0	0	2.37109	6.39309	VDR;MLC1;WNT8B;PPARA;NR3C2
Jensen_COMPARTMENTS	Spanning component of plasma membrane	26/2798	0.067717	0.554218	0	0	1.43121	3.85342	CD80;WNT8B;SLC6A2;MYOM2;IGF1R;CDH5;GLRA1;CCKAR;AWAT1;MPZL1;FCRL1;GABRP;KCNJ5;SLC12A5;DST;VDR;ENTPD8;OPRK1;SEMA4G;COLQ;SELP;BMP2;CLDN15;SLC26A8;SLC26A9;SLC26A3
Jensen_COMPARTMENTS	Growth hormone receptor complex	2/62	0.068351	0.554218	0	0	4.85343	13.0222	RNASE1;IGF1R
Jensen_COMPARTMENTS	Shu complex	2/62	0.068351	0.554218	0	0	4.85343	13.0222	CCKAR;NR3C2
GO_Biological_Process_2015	positive regulation of endothelial cell proliferation (GO:0001938)	2/63	0.0702826	0.552787	0	0	4.77363	12.6751	BMP2;ANG
KEGG_2021_Human	Basal cell carcinoma	2/63	0.0702826	0.74773	0	0	4.77363	12.6751	BMP2;WNT8B
KEGG_2021_Human	Fluid shear stress and atherosclerosis	3/139	0.0716539	0.74773	0	0	3.2232	8.49606	CDH5;GSTA3;RAC3
GO_Cellular_Component_2015	myosin complex (GO:0016459)	2/64	0.0722319	0.39872	0	0	4.69639	12.3415	MYL2;MYOM2
GO_Biological_Process_2015	meiotic nuclear division (GO:0007126)	2/64	0.0722319	0.552787	0	0	4.69639	12.3415	TDRD9;HORMAD2
GO_Molecular_Function_2015	heparin binding (GO:0008201)	3/140	0.0728689	0.315788	0	0	3.19951	8.37983	SELP;ANG;NAV2
GO_Molecular_Function_2015	receptor serine/threonine kinase binding (GO:0033612)	1/11	0.0733523	0.315788	0	0	14.4905	37.8562	BMP2
GO_Molecular_Function_2015	microtubule plus-end binding (GO:0051010)	1/11	0.0733523	0.315788	0	0	14.4905	37.8562	DST
GO_Molecular_Function_2015	toxic substance binding (GO:0015643)	1/11	0.0733523	0.315788	0	0	14.4905	37.8562	EPHX2
GO_Molecular_Function_2015	ubiquitin conjugating enzyme binding (GO:0031624)	1/11	0.0733523	0.315788	0	0	14.4905	37.8562	PPARA
GO_Biological_Process_2015	regulation of vitamin metabolic process (GO:0030656)	1/11	0.0733523	0.552787	0	0	14.4905	37.8562	VDR
GO_Biological_Process_2015	epoxygenase P450 pathway (GO:0019373)	1/11	0.0733523	0.552787	0	0	14.4905	37.8562	EPHX2
GO_Biological_Process_2015	negative regulation of humoral immune response (GO:0002921)	1/11	0.0733523	0.552787	0	0	14.4905	37.8562	MASP1
GO_Biological_Process_2015	cellular response to vitamin (GO:0071295)	1/11	0.0733523	0.552787	0	0	14.4905	37.8562	VDR
GO_Biological_Process_2015	cell proliferation involved in kidney development (GO:0072111)	1/11	0.0733523	0.552787	0	0	14.4905	37.8562	BMP2
GO_Biological_Process_2015	response to peptidoglycan (GO:0032494)	1/11	0.0733523	0.552787	0	0	14.4905	37.8562	IRAK3
BioPlanet_2019	Recycling of bile acids and salts	1/11	0.0733523	0.446486	0	0	14.4905	37.8562	SLC10A1
BioPlanet_2019	B lymphocyte cell surface molecules	1/11	0.0733523	0.446486	0	0	14.4905	37.8562	CD80
BioPlanet_2019	CD28-dependent Vav1 pathway	1/11	0.0733523	0.446486	0	0	14.4905	37.8562	CD80
BioPlanet_2019	Monocyte and its surface molecules	1/11	0.0733523	0.446486	0	0	14.4905	37.8562	SELP
Jensen_COMPARTMENTS	Stereocilia coupling link	1/11	0.0733523	0.554218	0	0	14.4905	37.8562	ELN
Jensen_COMPARTMENTS	Stereocilia tip link	1/11	0.0733523	0.554218	0	0	14.4905	37.8562	ELN
Jensen_COMPARTMENTS	Grb2-Shc complex	1/11	0.0733523	0.554218	0	0	14.4905	37.8562	IGF1R
Jensen_COMPARTMENTS	I(KACh) inward rectifier potassium channel complex	1/11	0.0733523	0.554218	0	0	14.4905	37.8562	KCNJ5
Jensen_COMPARTMENTS	IKKalpha-IKKalpha complex	1/11	0.0733523	0.554218	0	0	14.4905	37.8562	IRAK3
Jensen_COMPARTMENTS	Mitochondrial prohibitin complex	1/11	0.0733523	0.554218	0	0	14.4905	37.8562	PPP1R9A
Jensen_COMPARTMENTS	Tricarboxylic acid cycle enzyme complex	1/11	0.0733523	0.554218	0	0	14.4905	37.8562	DHTKD1
GO_Biological_Process_2015	cellular process involved in reproduction in multicellular organism (GO:0022412)	4/228	0.0733929	0.552787	0	0	2.617	6.83543	CATSPER3;PRDM14;ANG;SLC26A3
GO_Biological_Process_2015	sodium ion transport (GO:0006814)	3/141	0.074093	0.552787	0	0	3.17617	8.26577	CATSPER3;SLC10A1;SLC24A5
KEGG_2021_Human	Pathways in cancer	7/531	0.0752604	0.74773	0	0	1.972	5.10117	BMP2;CTBP2;GSTA3;RAC3;WNT8B;PLD1;IGF1R
BioPlanet_2019	Thyroid-stimulating hormone signaling pathway	2/66	0.0761824	0.446486	0	0	4.54917	11.7124	PLD1;IGF1R
WikiPathway_2021_Human	Thyroid stimulating hormone (TSH) signaling pathway WP2032	2/66	0.0761824	0.404486	0	0	4.54917	11.7124	PLD1;IGF1R
GO_Biological_Process_2015	organic anion transport (GO:0015711)	5/328	0.0771858	0.552787	0	0	2.27415	5.82531	SLC10A1;SLC26A8;SLC26A9;PPARA;SLC26A3
BioPlanet_2019	Focal adhesion	4/233	0.0780716	0.446486	0	0	2.55921	6.52632	MYL2;TNR;RAC3;IGF1R
Jensen_COMPARTMENTS	Myosin complex	2/67	0.078183	0.560998	0	0	4.47896	11.4155	MYL2;MYOM2
GO_Biological_Process_2015	divalent metal ion transport (GO:0070838)	4/234	0.079025	0.552787	0	0	2.54796	6.46669	CATSPER3;VDR;PKD1L3;SLC24A5
GO_Molecular_Function_2015	ligand-gated ion channel activity (GO:0015276)	3/145	0.0790809	0.316507	0	0	3.08607	7.83024	GLRA1;GABRP;KCNJ5
GO_Molecular_Function_2015	ligand-gated channel activity (GO:0022834)	3/145	0.0790809	0.316507	0	0	3.08607	7.83024	GLRA1;GABRP;KCNJ5
GO_Molecular_Function_2015	insulin receptor substrate binding (GO:0043560)	1/12	0.0797497	0.316507	0	0	13.1725	33.3115	IGF1R
GO_Molecular_Function_2015	small protein conjugating enzyme binding (GO:0044390)	1/12	0.0797497	0.316507	0	0	13.1725	33.3115	PPARA
GO_Molecular_Function_2015	tau-protein kinase activity (GO:0050321)	1/12	0.0797497	0.316507	0	0	13.1725	33.3115	PHKG1
GO_Cellular_Component_2015	endomembrane system (GO:0012505)	1/12	0.0797497	0.401997	0	0	13.1725	33.3115	RAC3
GO_Biological_Process_2015	response to vitamin E (GO:0033197)	1/12	0.0797497	0.552787	0	0	13.1725	33.3115	IGF1R
GO_Biological_Process_2015	regulation of tolerance induction (GO:0002643)	1/12	0.0797497	0.552787	0	0	13.1725	33.3115	IRAK3
GO_Biological_Process_2015	positive regulation of hormone metabolic process (GO:0032352)	1/12	0.0797497	0.552787	0	0	13.1725	33.3115	IGF1R
GO_Biological_Process_2015	mesenchyme morphogenesis (GO:0072132)	1/12	0.0797497	0.552787	0	0	13.1725	33.3115	BMP2
GO_Biological_Process_2015	hemidesmosome assembly (GO:0031581)	1/12	0.0797497	0.552787	0	0	13.1725	33.3115	DST
GO_Biological_Process_2015	regulation of sequestering of triglyceride (GO:0010889)	1/12	0.0797497	0.552787	0	0	13.1725	33.3115	PPARA
GO_Biological_Process_2015	regulation of odontogenesis of dentin-containing tooth (GO:0042487)	1/12	0.0797497	0.552787	0	0	13.1725	33.3115	BMP2
GO_Biological_Process_2015	regulation of p38MAPK cascade (GO:1900744)	1/12	0.0797497	0.552787	0	0	13.1725	33.3115	BMP2
GO_Biological_Process_2015	interleukin-1-mediated signaling pathway (GO:0070498)	1/12	0.0797497	0.552787	0	0	13.1725	33.3115	IRAK3
GO_Biological_Process_2015	regulation of acrosome reaction (GO:0060046)	1/12	0.0797497	0.552787	0	0	13.1725	33.3115	GLRA1
GO_Biological_Process_2015	positive regulation of neurological system process (GO:0031646)	1/12	0.0797497	0.552787	0	0	13.1725	33.3115	TNR
GO_Biological_Process_2015	startle response (GO:0001964)	1/12	0.0797497	0.552787	0	0	13.1725	33.3115	GLRA1
GO_Biological_Process_2015	regulation of macrophage cytokine production (GO:0010935)	1/12	0.0797497	0.552787	0	0	13.1725	33.3115	IRAK3
GO_Biological_Process_2015	response to acidic pH (GO:0010447)	1/12	0.0797497	0.552787	0	0	13.1725	33.3115	PKD1L3
GO_Biological_Process_2015	male sex determination (GO:0030238)	1/12	0.0797497	0.552787	0	0	13.1725	33.3115	IGF1R
GO_Biological_Process_2015	piRNA metabolic process (GO:0034587)	1/12	0.0797497	0.552787	0	0	13.1725	33.3115	TDRD9
BioPlanet_2019	BMP signaling and regulation	1/12	0.0797497	0.446486	0	0	13.1725	33.3115	BMP2
BioPlanet_2019	Beta-arrestins in GPCR desensitization	1/12	0.0797497	0.446486	0	0	13.1725	33.3115	PPARA
BioPlanet_2019	ERK inactivation	1/12	0.0797497	0.446486	0	0	13.1725	33.3115	DUSP3
WikiPathway_2021_Human	Bile acids synthesis and enterohepatic circulation WP4389	1/12	0.0797497	0.404486	0	0	13.1725	33.3115	SLC10A1
WikiPathway_2021_Human	Bone morphogenic protein (BMP) signaling and regulation WP1425	1/12	0.0797497	0.404486	0	0	13.1725	33.3115	BMP2
WikiPathway_2021_Human	RalA downstream regulated genes WP2290	1/12	0.0797497	0.404486	0	0	13.1725	33.3115	RAC3
Jensen_COMPARTMENTS	G-protein coupled receptor heterodimeric complex	1/12	0.0797497	0.560998	0	0	13.1725	33.3115	OPRK1
Jensen_COMPARTMENTS	G-protein coupled receptor homodimeric complex	1/12	0.0797497	0.560998	0	0	13.1725	33.3115	OPRK1
Jensen_COMPARTMENTS	Sperm annulus	1/12	0.0797497	0.560998	0	0	13.1725	33.3115	SLC26A8
Jensen_COMPARTMENTS	Bacterial outer membrane vesicle	1/12	0.0797497	0.560998	0	0	13.1725	33.3115	CD80
Jensen_COMPARTMENTS	CLRC ubiquitin ligase complex	1/12	0.0797497	0.560998	0	0	13.1725	33.3115	SLC26A3
GO_Cellular_Component_2015	side of membrane (GO:0098552)	4/235	0.0799842	0.401997	0	0	2.5368	6.40776	SELP;GLRA1;BCAM;CD80
WikiPathway_2021_Human	NRF2 pathway WP2884	3/146	0.0803504	0.404486	0	0	3.06434	7.72629	GSTA3;SLC39A2;SLC6A2
GO_Biological_Process_2015	cellular component morphogenesis (GO:0032989)	6/437	0.0825292	0.552787	0	0	2.04925	5.11207	BMP2;CCKAR;DST;VDR;PRDM14;IGF1R
GO_Biological_Process_2015	divalent inorganic cation transport (GO:0072511)	4/238	0.0828966	0.552787	0	0	2.50389	6.23509	CATSPER3;VDR;PKD1L3;SLC24A5
Jensen_COMPARTMENTS	Sperm part	3/148	0.0829159	0.572774	0	0	3.02176	7.52397	CATSPER3;ODF3;SLC26A3
GO_Cellular_Component_2015	proteinaceous extracellular matrix (GO:0005578)	4/239	0.083879	0.401997	0	0	2.49311	6.17887	ELN;TNR;WNT8B;NAV2
KEGG_2021_Human	Chemical carcinogenesis	4/239	0.083879	0.74773	0	0	2.49311	6.17887	VDR;GSTA3;EPHX2;PPARA
GO_Biological_Process_2015	cellular response to alcohol (GO:0097306)	2/70	0.0842823	0.552787	0	0	4.28071	10.5887	VDR;MLC1
BioPlanet_2019	Pancreatic cancer	2/70	0.0842823	0.446486	0	0	4.28071	10.5887	RAC3;PLD1
BioPlanet_2019	Hedgehog signaling pathway	2/70	0.0842823	0.446486	0	0	4.28071	10.5887	BMP2;WNT8B
BioPlanet_2019	CDC42 signaling events	2/70	0.0842823	0.446486	0	0	4.28071	10.5887	MYL2;PLD1
GO_Biological_Process_2015	actin filament organization (GO:0007015)	3/150	0.0855164	0.552787	0	0	2.98035	7.32881	ELN;ANG;PPP1R9A
GO_Molecular_Function_2015	nucleoside-diphosphatase activity (GO:0017110)	1/13	0.0861032	0.326421	0	0	12.0742	29.6085	ENTPD8
GO_Molecular_Function_2015	sphingolipid binding (GO:0046625)	1/13	0.0861032	0.326421	0	0	12.0742	29.6085	SELP
GO_Molecular_Function_2015	retinol binding (GO:0019841)	1/13	0.0861032	0.326421	0	0	12.0742	29.6085	RBP7
GO_Biological_Process_2015	regulation of respiratory gaseous exchange by neurological system process (GO:0002087)	1/13	0.0861032	0.552787	0	0	12.0742	29.6085	GLRA1
GO_Biological_Process_2015	cellular response to nerve growth factor stimulus (GO:1990090)	1/13	0.0861032	0.552787	0	0	12.0742	29.6085	STMN2
GO_Biological_Process_2015	phosphatidylglycerol biosynthetic process (GO:0006655)	1/13	0.0861032	0.552787	0	0	12.0742	29.6085	PLD1
GO_Biological_Process_2015	positive regulation of interleukin-2 biosynthetic process (GO:0045086)	1/13	0.0861032	0.552787	0	0	12.0742	29.6085	CD80
GO_Biological_Process_2015	response to nerve growth factor (GO:1990089)	1/13	0.0861032	0.552787	0	0	12.0742	29.6085	STMN2
GO_Biological_Process_2015	regulation of transcription from RNA polymerase II promoter involved in heart development (GO:1901213)	1/13	0.0861032	0.552787	0	0	12.0742	29.6085	BMP2
GO_Biological_Process_2015	diacylglycerol metabolic process (GO:0046339)	1/13	0.0861032	0.552787	0	0	12.0742	29.6085	ANG
GO_Biological_Process_2015	cellular response to cholesterol (GO:0071397)	1/13	0.0861032	0.552787	0	0	12.0742	29.6085	MLC1
GO_Biological_Process_2015	mesenchymal cell proliferation (GO:0010463)	1/13	0.0861032	0.552787	0	0	12.0742	29.6085	BMP2
GO_Biological_Process_2015	regulation of cholesterol storage (GO:0010885)	1/13	0.0861032	0.552787	0	0	12.0742	29.6085	PPARA
GO_Biological_Process_2015	positive regulation of gluconeogenesis (GO:0045722)	1/13	0.0861032	0.552787	0	0	12.0742	29.6085	PPARA
GO_Biological_Process_2015	regulation of Rac protein signal transduction (GO:0035020)	1/13	0.0861032	0.552787	0	0	12.0742	29.6085	ARHGAP24
GO_Biological_Process_2015	pathway-restricted SMAD protein phosphorylation (GO:0060389)	1/13	0.0861032	0.552787	0	0	12.0742	29.6085	BMP2
GO_Biological_Process_2015	negative regulation of neurological system process (GO:0031645)	1/13	0.0861032	0.552787	0	0	12.0742	29.6085	GLRA1
GO_Biological_Process_2015	positive regulation of fatty acid oxidation (GO:0046321)	1/13	0.0861032	0.552787	0	0	12.0742	29.6085	PPARA
GO_Biological_Process_2015	negative regulation of macrophage derived foam cell differentiation (GO:0010745)	1/13	0.0861032	0.552787	0	0	12.0742	29.6085	PPARA
GO_Biological_Process_2015	cellular sodium ion homeostasis (GO:0006883)	1/13	0.0861032	0.552787	0	0	12.0742	29.6085	NR3C2
GO_Biological_Process_2015	regulation of inhibitory postsynaptic membrane potential (GO:0060080)	1/13	0.0861032	0.552787	0	0	12.0742	29.6085	GLRA1
GO_Biological_Process_2015	white fat cell differentiation (GO:0050872)	1/13	0.0861032	0.552787	0	0	12.0742	29.6085	CTBP2
WikiPathway_2021_Human	BMP2-WNT4-FOXO1 pathway in primary endometrial stromal cell differentiation WP3876	1/13	0.0861032	0.404486	0	0	12.0742	29.6085	BMP2
WikiPathway_2021_Human	Control of immune tolerance by vasoactive intestinal peptide WP4484	1/13	0.0861032	0.404486	0	0	12.0742	29.6085	CD80
WikiPathway_2021_Human	Estrogen Receptor Pathway WP2881	1/13	0.0861032	0.404486	0	0	12.0742	29.6085	PPARA
Jensen_COMPARTMENTS	Pairing center	1/13	0.0861032	0.572774	0	0	12.0742	29.6085	SLC39A2
Jensen_COMPARTMENTS	Pericanalicular vesicle	1/13	0.0861032	0.572774	0	0	12.0742	29.6085	SLC10A1
Jensen_COMPARTMENTS	Sperm midpiece	1/13	0.0861032	0.572774	0	0	12.0742	29.6085	SLC26A3
Jensen_COMPARTMENTS	Specific granule membrane	1/13	0.0861032	0.572774	0	0	12.0742	29.6085	SELP
GO_Biological_Process_2015	biomineral tissue development (GO:0031214)	2/71	0.0863468	0.552787	0	0	4.21846	10.3326	BMP2;PPARA
BioPlanet_2019	Rac1 cell motility signaling pathway	2/71	0.0863468	0.446486	0	0	4.21846	10.3326	MYL2;PLD1
BioPlanet_2019	Viral myocarditis	2/71	0.0863468	0.446486	0	0	4.21846	10.3326	CD80;RAC3
KEGG_2021_Human	Adherens junction	2/71	0.0863468	0.74773	0	0	4.21846	10.3326	RAC3;IGF1R
GO_Biological_Process_2015	potassium ion transport (GO:0006813)	3/151	0.0868297	0.552787	0	0	2.96006	7.23381	KCNJ5;SLC12A5;SLC24A5
WikiPathway_2021_Human	MECP2 and Associated Rett Syndrome WP3584	2/72	0.0884265	0.404486	0	0	4.15798	10.0855	OPRK1;IGF1R
BioPlanet_2019	Integrin signaling pathway	3/155	0.0921678	0.446486	0	0	2.88158	6.8701	CAPN13;MLC1;RAC3
GO_Molecular_Function_2015	retinal binding (GO:0016918)	1/14	0.0924132	0.331382	0	0	11.1449	26.5413	RBP7
GO_Molecular_Function_2015	glycine binding (GO:0016594)	1/14	0.0924132	0.331382	0	0	11.1449	26.5413	GLRA1
GO_Molecular_Function_2015	G-protein alpha-subunit binding (GO:0001965)	1/14	0.0924132	0.331382	0	0	11.1449	26.5413	IGF1R
GO_Cellular_Component_2015	M band (GO:0031430)	1/14	0.0924132	0.401997	0	0	11.1449	26.5413	MYOM2
GO_Cellular_Component_2015	P granule (GO:0043186)	1/14	0.0924132	0.401997	0	0	11.1449	26.5413	TDRD9
GO_Cellular_Component_2015	integral component of mitochondrial inner membrane (GO:0031305)	1/14	0.0924132	0.401997	0	0	11.1449	26.5413	L2HGDH
GO_Biological_Process_2015	insulin-like growth factor receptor signaling pathway (GO:0048009)	1/14	0.0924132	0.552787	0	0	11.1449	26.5413	IGF1R
GO_Biological_Process_2015	catecholamine transport (GO:0051937)	1/14	0.0924132	0.552787	0	0	11.1449	26.5413	SLC6A2
GO_Biological_Process_2015	negative regulation of transcription regulatory region DNA binding (GO:2000678)	1/14	0.0924132	0.552787	0	0	11.1449	26.5413	PPARA
GO_Biological_Process_2015	retinal metabolic process (GO:0042574)	1/14	0.0924132	0.552787	0	0	11.1449	26.5413	ALDH8A1
GO_Biological_Process_2015	negative regulation of fibroblast growth factor receptor signaling pathway (GO:0040037)	1/14	0.0924132	0.552787	0	0	11.1449	26.5413	PRDM14
GO_Biological_Process_2015	stress fiber assembly (GO:0043149)	1/14	0.0924132	0.552787	0	0	11.1449	26.5413	ELN
GO_Biological_Process_2015	positive regulation of steroid biosynthetic process (GO:0010893)	1/14	0.0924132	0.552787	0	0	11.1449	26.5413	IGF1R
GO_Biological_Process_2015	negative regulation of T cell receptor signaling pathway (GO:0050860)	1/14	0.0924132	0.552787	0	0	11.1449	26.5413	DUSP3
GO_Biological_Process_2015	regulation of fatty acid beta-oxidation (GO:0031998)	1/14	0.0924132	0.552787	0	0	11.1449	26.5413	PPARA
BioPlanet_2019	Glycogen breakdown (glycogenolysis)	1/14	0.0924132	0.446486	0	0	11.1449	26.5413	PHKG1
BioPlanet_2019	Lectin-induced complement pathway	1/14	0.0924132	0.446486	0	0	11.1449	26.5413	MASP1
WikiPathway_2021_Human	Cancer immunotherapy by CTLA4 blockade WP4582	1/14	0.0924132	0.404486	0	0	11.1449	26.5413	CD80
Jensen_COMPARTMENTS	Nucleolar preribosome	1/14	0.0924132	0.580694	0	0	11.1449	26.5413	RNASE1
Jensen_COMPARTMENTS	Presynaptic cytosol	1/14	0.0924132	0.580694	0	0	11.1449	26.5413	IGF1R
GO_Molecular_Function_2015	extracellular ligand-gated ion channel activity (GO:0005230)	2/74	0.0926304	0.331382	0	0	4.04208	9.61665	GLRA1;GABRP
GO_Biological_Process_2015	negative regulation of MAP kinase activity (GO:0043407)	2/74	0.0926304	0.552787	0	0	4.04208	9.61665	DUSP3;IRAK3
BioPlanet_2019	Adherens junction cell adhesion	2/74	0.0926304	0.446486	0	0	4.04208	9.61665	RAC3;IGF1R
WikiPathway_2021_Human	Peptide GPCRs WP24	2/74	0.0926304	0.404486	0	0	4.04208	9.61665	CCKAR;OPRK1
Jensen_COMPARTMENTS	Dosage compensation complex	2/74	0.0926304	0.580694	0	0	4.04208	9.61665	MLC1;HORMAD2
GO_Biological_Process_2015	cellular chemical homeostasis (GO:0055082)	6/452	0.0933088	0.552787	0	0	1.9788	4.6934	CCKAR;SLC12A5;VDR;EPHX2;SLC26A3;NR3C2
Jensen_COMPARTMENTS	laminin-5 complex	3/156	0.0935234	0.580694	0	0	2.8626	6.78306	CDH5;DST;ELN
GO_Biological_Process_2015	multicellular organismal development (GO:0007275)	6/453	0.0940534	0.552787	0	0	1.97427	4.66697	HEMGN;CATSPER3;ODF3;TDRD9;SLC26A8;BICC1
GO_Biological_Process_2015	response to vitamin (GO:0033273)	2/75	0.0947539	0.552787	0	0	3.9865	9.39408	VDR;IGF1R
Jensen_COMPARTMENTS	Dystrobrevin complex	2/75	0.0947539	0.580694	0	0	3.9865	9.39408	DRP2;MLC1
Jensen_COMPARTMENTS	Cone cell pedicle	2/75	0.0947539	0.580694	0	0	3.9865	9.39408	SLC12A5;CTBP2
KEGG_2021_Human	Pancreatic cancer	2/76	0.0968915	0.74773	0	0	3.93243	9.17894	RAC3;PLD1
Jensen_COMPARTMENTS	Integrin alpha1-beta1 complex	2/76	0.0968915	0.580694	0	0	3.93243	9.17894	SELP;BCAM
Jensen_COMPARTMENTS	Dendrite	6/457	0.0970642	0.580694	0	0	1.95636	4.56298	DRP2;GLRA1;SLC12A5;DPYSL5;OPRK1;PPP1R9A
BioPlanet_2019	Toll receptor cascades	3/159	0.0976392	0.446486	0	0	2.80712	6.5307	DUSP3;IRAK3;PPARA
GO_Molecular_Function_2015	actin monomer binding (GO:0003785)	1/15	0.0986799	0.338712	0	0	10.3483	23.9653	MYL2
GO_Molecular_Function_2015	zinc ion transmembrane transporter activity (GO:0005385)	1/15	0.0986799	0.338712	0	0	10.3483	23.9653	SLC39A2
GO_Molecular_Function_2015	diacylglycerol kinase activity (GO:0004143)	1/15	0.0986799	0.338712	0	0	10.3483	23.9653	DGKG
GO_Cellular_Component_2015	microtubule plus-end (GO:0035371)	1/15	0.0986799	0.401997	0	0	10.3483	23.9653	DST
GO_Cellular_Component_2015	interstitial matrix (GO:0005614)	1/15	0.0986799	0.401997	0	0	10.3483	23.9653	NAV2
GO_Biological_Process_2015	positive regulation of calcium ion-dependent exocytosis (GO:0045956)	1/15	0.0986799	0.552787	0	0	10.3483	23.9653	GLRA1
GO_Biological_Process_2015	negative regulation of interleukin-12 production (GO:0032695)	1/15	0.0986799	0.552787	0	0	10.3483	23.9653	IRAK3
GO_Biological_Process_2015	regulation of establishment of cell polarity (GO:2000114)	1/15	0.0986799	0.552787	0	0	10.3483	23.9653	CDH5
GO_Biological_Process_2015	zinc ion transmembrane transport (GO:0071577)	1/15	0.0986799	0.552787	0	0	10.3483	23.9653	SLC39A2
GO_Biological_Process_2015	positive regulation of epidermal cell differentiation (GO:0045606)	1/15	0.0986799	0.552787	0	0	10.3483	23.9653	VDR
GO_Biological_Process_2015	positive regulation of microtubule polymerization or depolymerization (GO:0031112)	1/15	0.0986799	0.552787	0	0	10.3483	23.9653	STMN2
GO_Biological_Process_2015	wound healing, spreading of cells (GO:0044319)	1/15	0.0986799	0.552787	0	0	10.3483	23.9653	ARHGAP24
GO_Biological_Process_2015	negative regulation of alcohol biosynthetic process (GO:1902931)	1/15	0.0986799	0.552787	0	0	10.3483	23.9653	BMP2
GO_Biological_Process_2015	neuron cell-cell adhesion (GO:0007158)	1/15	0.0986799	0.552787	0	0	10.3483	23.9653	TNR
GO_Biological_Process_2015	acrosome reaction (GO:0007340)	1/15	0.0986799	0.552787	0	0	10.3483	23.9653	GLRA1
GO_Biological_Process_2015	positive regulation of protein depolymerization (GO:1901881)	1/15	0.0986799	0.552787	0	0	10.3483	23.9653	STMN2
GO_Biological_Process_2015	positive regulation of T-helper 1 type immune response (GO:0002827)	1/15	0.0986799	0.552787	0	0	10.3483	23.9653	CD80
GO_Biological_Process_2015	regulation of DNA methylation (GO:0044030)	1/15	0.0986799	0.552787	0	0	10.3483	23.9653	PRDM14
GO_Biological_Process_2015	regulation of response to food (GO:0032095)	1/15	0.0986799	0.552787	0	0	10.3483	23.9653	PPARA
GO_Biological_Process_2015	leukocyte tethering or rolling (GO:0050901)	1/15	0.0986799	0.552787	0	0	10.3483	23.9653	SELP
GO_Biological_Process_2015	cellular response to pH (GO:0071467)	1/15	0.0986799	0.552787	0	0	10.3483	23.9653	PKD1L3
GO_Biological_Process_2015	regulation of ruffle assembly (GO:1900027)	1/15	0.0986799	0.552787	0	0	10.3483	23.9653	ARHGAP24
BioPlanet_2019	Adhesion and diapedesis of granulocytes	1/15	0.0986799	0.446486	0	0	10.3483	23.9653	SELP
BioPlanet_2019	Arf6 vesicle-mediated transport	1/15	0.0986799	0.446486	0	0	10.3483	23.9653	PLD1
BioPlanet_2019	Repression of pain sensation by the transcriptional regulator DREAM	1/15	0.0986799	0.446486	0	0	10.3483	23.9653	OPRK1
WikiPathway_2021_Human	FOXP3 in COVID-19 WP5063	1/15	0.0986799	0.41015	0	0	10.3483	23.9653	CD80
Jensen_COMPARTMENTS	Germ plasm	1/15	0.0986799	0.580694	0	0	10.3483	23.9653	TDRD9
Jensen_COMPARTMENTS	HCN4 channel complex	1/15	0.0986799	0.580694	0	0	10.3483	23.9653	KCNJ5
Jensen_COMPARTMENTS	Microtubule plus-end	1/15	0.0986799	0.580694	0	0	10.3483	23.9653	DST
Jensen_COMPARTMENTS	Pole plasm	1/15	0.0986799	0.580694	0	0	10.3483	23.9653	TDRD9
GO_Biological_Process_2015	cell junction assembly (GO:0034329)	3/160	0.0990274	0.552787	0	0	2.7891	6.4494	CDH5;DST;CLDN15
GO_Cellular_Component_2015	basement membrane (GO:0005604)	2/77	0.0990427	0.401997	0	0	3.8798	8.9709	DST;SMOC1
Jensen_COMPARTMENTS	Plasma membrane region	10/913	0.100347	0.584877	0	0	1.64028	3.77121	DRP2;GLRA1;GABRP;DST;SLC10A1;IQSEC3;MLC1;SLC26A9;PLD1;SLC26A3
GO_Biological_Process_2015	positive regulation of cell development (GO:0010720)	5/358	0.102355	0.552787	0	0	2.07768	4.73567	BMP2;VDR;STMN2;VWC2L;RAC3
GO_Biological_Process_2015	cation homeostasis (GO:0055080)	6/465	0.103239	0.552787	0	0	1.92147	4.36309	CCKAR;VDR;EPHX2;SLC26A9;SLC26A3;NR3C2
GO_Biological_Process_2015	response to nutrient (GO:0007584)	3/163	0.10324	0.552787	0	0	2.73639	6.21352	CCKAR;VDR;IGF1R
GO_Biological_Process_2015	extracellular matrix organization (GO:0030198)	5/359	0.103258	0.552787	0	0	2.0717	4.70386	BMP2;DST;ELN;SMOC1;TNR
BioPlanet_2019	Glycerophospholipid metabolism	2/79	0.103385	0.452397	0	0	3.77865	8.57486	DGKG;PLD1
GO_Biological_Process_2015	extracellular structure organization (GO:0043062)	5/360	0.104164	0.552787	0	0	2.06576	4.67232	BMP2;DST;ELN;SMOC1;TNR
GO_Molecular_Function_2015	MAP kinase phosphatase activity (GO:0033549)	1/16	0.104904	0.34161	0	0	9.65791	21.7758	DUSP3
GO_Molecular_Function_2015	Rac GTPase activator activity (GO:0030675)	1/16	0.104904	0.34161	0	0	9.65791	21.7758	ARHGAP24
GO_Molecular_Function_2015	retinol dehydrogenase activity (GO:0004745)	1/16	0.104904	0.34161	0	0	9.65791	21.7758	BMP2
GO_Molecular_Function_2015	retinoid X receptor binding (GO:0046965)	1/16	0.104904	0.34161	0	0	9.65791	21.7758	VDR
GO_Biological_Process_2015	cardiac myofibril assembly (GO:0055003)	1/16	0.104904	0.552787	0	0	9.65791	21.7758	MYL2
GO_Biological_Process_2015	positive regulation of cell adhesion mediated by integrin (GO:0033630)	1/16	0.104904	0.552787	0	0	9.65791	21.7758	RAC3
GO_Biological_Process_2015	SMAD protein signal transduction (GO:0060395)	1/16	0.104904	0.552787	0	0	9.65791	21.7758	BMP2
GO_Biological_Process_2015	negative regulation of cardiac muscle tissue development (GO:0055026)	1/16	0.104904	0.552787	0	0	9.65791	21.7758	BMP2
GO_Biological_Process_2015	negative regulation of lipid storage (GO:0010888)	1/16	0.104904	0.552787	0	0	9.65791	21.7758	PPARA
GO_Biological_Process_2015	regulation of respiratory system process (GO:0044065)	1/16	0.104904	0.552787	0	0	9.65791	21.7758	GLRA1
GO_Biological_Process_2015	positive regulation of alpha-beta T cell proliferation (GO:0046641)	1/16	0.104904	0.552787	0	0	9.65791	21.7758	CD80
GO_Biological_Process_2015	exploration behavior (GO:0035640)	1/16	0.104904	0.552787	0	0	9.65791	21.7758	TNR
GO_Biological_Process_2015	cellular response to sterol (GO:0036315)	1/16	0.104904	0.552787	0	0	9.65791	21.7758	MLC1
GO_Biological_Process_2015	positive regulation of T-helper cell differentiation (GO:0045624)	1/16	0.104904	0.552787	0	0	9.65791	21.7758	CD80
BioPlanet_2019	SREBF and miR-33 in cholesterol and lipid homeostasis	1/16	0.104904	0.452397	0	0	9.65791	21.7758	PPARA
BioPlanet_2019	CRMPs in Sema3A signaling	1/16	0.104904	0.452397	0	0	9.65791	21.7758	DPYSL5
WikiPathway_2021_Human	SREBF and miR33 in cholesterol and lipid homeostasis WP2011	1/16	0.104904	0.41015	0	0	9.65791	21.7758	PPARA
Jensen_COMPARTMENTS	P granule	1/16	0.104904	0.60001	0	0	9.65791	21.7758	TDRD9
Jensen_COMPARTMENTS	Cul4B-RING E3 ubiquitin ligase complex	1/16	0.104904	0.60001	0	0	9.65791	21.7758	SLC26A3
GO_Biological_Process_2015	regulation of protein complex disassembly (GO:0043244)	2/80	0.105576	0.552787	0	0	3.73002	8.38629	STMN2;IRAK3
KEGG_2021_Human	Wnt signaling pathway	3/166	0.107522	0.74773	0	0	2.68562	5.98908	CTBP2;RAC3;WNT8B
GO_Biological_Process_2015	negative regulation of immune effector process (GO:0002698)	2/81	0.107779	0.552787	0	0	3.68261	8.20365	IRAK3;MASP1
GO_Molecular_Function_2015	serine-type endopeptidase activity (GO:0004252)	3/167	0.108965	0.350344	0	0	2.66911	5.91668	CELA2A;PRSS38;MASP1
GO_Cellular_Component_2015	contractile fiber part (GO:0044449)	3/167	0.108965	0.429634	0	0	2.66911	5.91668	DST;MYL2;MYOM2
Jensen_COMPARTMENTS	Protein tyrosine phosphatase complex	4/263	0.10913	0.601627	0	0	2.25932	5.00488	CDH5;DUSP3;MTUS1;MPZL1
GO_Biological_Process_2015	MyD88-dependent toll-like receptor signaling pathway (GO:0002755)	2/82	0.109995	0.552787	0	0	3.6364	8.0267	DUSP3;IRAK3
KEGG_2021_Human	Hepatocellular carcinoma	3/168	0.110416	0.74773	0	0	2.65279	5.84544	GSTA3;WNT8B;IGF1R
Jensen_COMPARTMENTS	Lamellipodium	3/168	0.110416	0.601627	0	0	2.65279	5.84544	STMN2;RAC3;PPP1R9A
Jensen_COMPARTMENTS	Postsynapse	5/367	0.11062	0.601627	0	0	2.02509	4.45855	DRP2;GLRA1;GABRP;IQSEC3;PPP1R9A
GO_Molecular_Function_2015	NAD+ kinase activity (GO:0003951)	1/17	0.111085	0.352694	0	0	9.05383	19.8954	DGKG
GO_Biological_Process_2015	oocyte maturation (GO:0001556)	1/17	0.111085	0.552787	0	0	9.05383	19.8954	ANG
GO_Biological_Process_2015	DNA methylation involved in gamete generation (GO:0043046)	1/17	0.111085	0.552787	0	0	9.05383	19.8954	TDRD9
GO_Biological_Process_2015	regulation of ARF protein signal transduction (GO:0032012)	1/17	0.111085	0.552787	0	0	9.05383	19.8954	IQSEC3
BioPlanet_2019	ACE inhibitor pathway	1/17	0.111085	0.457603	0	0	9.05383	19.8954	NR3C2
BioPlanet_2019	Cells and molecules involved in local acute inflammatory response	1/17	0.111085	0.457603	0	0	9.05383	19.8954	SELP
BioPlanet_2019	Complement activation, classical pathway	1/17	0.111085	0.457603	0	0	9.05383	19.8954	MASP1
WikiPathway_2021_Human	ACE Inhibitor Pathway WP554	1/17	0.111085	0.41015	0	0	9.05383	19.8954	NR3C2
WikiPathway_2021_Human	Cells and molecules involved in local acute inflammatory response WP4493	1/17	0.111085	0.41015	0	0	9.05383	19.8954	SELP
WikiPathway_2021_Human	Platelet-mediated interactions with vascular and circulating cells WP4462	1/17	0.111085	0.41015	0	0	9.05383	19.8954	SELP
Jensen_COMPARTMENTS	SMN-Gemin2 complex	1/17	0.111085	0.601627	0	0	9.05383	19.8954	IGF1R
Jensen_COMPARTMENTS	Sarcosine oxidase complex	1/17	0.111085	0.601627	0	0	9.05383	19.8954	IGF1R
Jensen_COMPARTMENTS	Adrenomedullin receptor complex	1/17	0.111085	0.601627	0	0	9.05383	19.8954	CDH5
GO_Biological_Process_2015	regulation of stress-activated MAPK cascade (GO:0032872)	3/170	0.113339	0.552787	0	0	2.62076	5.70637	BMP2;DUSP3;IGF1R
GO_Biological_Process_2015	regulation of system process (GO:0044057)	5/371	0.114395	0.552787	0	0	2.00255	4.34172	GLRA1;MYL2;EPHX2;TNR;OPRK1
GO_Biological_Process_2015	regulation of stress-activated protein kinase signaling cascade (GO:0070302)	3/171	0.114811	0.552787	0	0	2.60503	5.63849	BMP2;DUSP3;IGF1R
Jensen_COMPARTMENTS	Synaptic membrane	4/270	0.117074	0.613677	0	0	2.19908	4.71691	DRP2;GLRA1;GABRP;IQSEC3
GO_Molecular_Function_2015	endonuclease activity, active with either ribo- or deoxyribonucleic acids and producing 3'-phosphomonoesters (GO:0016894)	1/18	0.117224	0.363107	0	0	8.52082	18.2659	RNASE1
GO_Molecular_Function_2015	lipopolysaccharide binding (GO:0001530)	1/18	0.117224	0.363107	0	0	8.52082	18.2659	SELP
GO_Biological_Process_2015	asymmetric protein localization (GO:0008105)	1/18	0.117224	0.552787	0	0	8.52082	18.2659	COLQ
GO_Biological_Process_2015	regulation of establishment or maintenance of cell polarity (GO:0032878)	1/18	0.117224	0.552787	0	0	8.52082	18.2659	CDH5
GO_Biological_Process_2015	negative regulation of antigen receptor-mediated signaling pathway (GO:0050858)	1/18	0.117224	0.552787	0	0	8.52082	18.2659	DUSP3
GO_Biological_Process_2015	decidualization (GO:0046697)	1/18	0.117224	0.552787	0	0	8.52082	18.2659	VDR
GO_Biological_Process_2015	viral genome replication (GO:0019079)	1/18	0.117224	0.552787	0	0	8.52082	18.2659	CTBP2
GO_Biological_Process_2015	negative regulation of cytokine production involved in immune response (GO:0002719)	1/18	0.117224	0.552787	0	0	8.52082	18.2659	IRAK3
GO_Biological_Process_2015	positive regulation of synaptic transmission, glutamatergic (GO:0051968)	1/18	0.117224	0.552787	0	0	8.52082	18.2659	TNR
GO_Biological_Process_2015	glycogen catabolic process (GO:0005980)	1/18	0.117224	0.552787	0	0	8.52082	18.2659	PHKG1
GO_Biological_Process_2015	regulation of appetite (GO:0032098)	1/18	0.117224	0.552787	0	0	8.52082	18.2659	PPARA
GO_Biological_Process_2015	telencephalon development (GO:0021537)	1/18	0.117224	0.552787	0	0	8.52082	18.2659	BMP2
BioPlanet_2019	Sodium/chloride-dependent neurotransmitter transporters	1/18	0.117224	0.470921	0	0	8.52082	18.2659	SLC6A2
WikiPathway_2021_Human	Simplified Interaction Map Between LOXL4 and Oxidative Stress Pathway WP3670	1/18	0.117224	0.41015	0	0	8.52082	18.2659	BMP2
WikiPathway_2021_Human	MFAP5 effect on permeability and motility of endothelial cells via cytoskeleton rearrangement WP4560	1/18	0.117224	0.41015	0	0	8.52082	18.2659	MYL2
Jensen_COMPARTMENTS	Hyaluranon cable	1/18	0.117224	0.613677	0	0	8.52082	18.2659	ELN
Jensen_COMPARTMENTS	Phagolysosome membrane	1/18	0.117224	0.613677	0	0	8.52082	18.2659	PLD1
Jensen_COMPARTMENTS	Synapse part	7/594	0.117321	0.613677	0	0	1.75462	3.75988	DRP2;GLRA1;GABRP;STX19;IQSEC3;PPP1R9A;COLQ
GO_Molecular_Function_2015	ribonuclease activity (GO:0004540)	2/86	0.118975	0.364092	0	0	3.46254	7.3712	ANG;RNASE1
WikiPathway_2021_Human	Acute viral myocarditis WP4298	2/86	0.118975	0.41015	0	0	3.46254	7.3712	CD80;RAC3
BioPlanet_2019	Neuroactive ligand-receptor interaction	4/272	0.11939	0.470921	0	0	2.18245	4.63849	GLRA1;GABRP;CCKAR;OPRK1
GO_Biological_Process_2015	neuron projection morphogenesis (GO:0048812)	3/175	0.120774	0.552787	0	0	2.54393	5.37744	CCKAR;DST;IGF1R
GO_Biological_Process_2015	dicarboxylic acid metabolic process (GO:0043648)	2/87	0.121248	0.552787	0	0	3.42163	7.21935	ADHFE1;L2HGDH
GO_Molecular_Function_2015	GABA-A receptor activity (GO:0004890)	1/19	0.12332	0.364225	0	0	8.04704	16.8422	GABRP
GO_Molecular_Function_2015	neurotransmitter:sodium symporter activity (GO:0005328)	1/19	0.12332	0.364225	0	0	8.04704	16.8422	SLC6A2
GO_Molecular_Function_2015	ARF guanyl-nucleotide exchange factor activity (GO:0005086)	1/19	0.12332	0.364225	0	0	8.04704	16.8422	IQSEC3
GO_Biological_Process_2015	reflex (GO:0060004)	1/19	0.12332	0.552787	0	0	8.04704	16.8422	GLRA1
GO_Biological_Process_2015	cardiac epithelial to mesenchymal transition (GO:0060317)	1/19	0.12332	0.552787	0	0	8.04704	16.8422	BMP2
GO_Biological_Process_2015	appendage development (GO:0048736)	1/19	0.12332	0.552787	0	0	8.04704	16.8422	SMOC1
GO_Biological_Process_2015	rRNA transcription (GO:0009303)	1/19	0.12332	0.552787	0	0	8.04704	16.8422	ANG
GO_Biological_Process_2015	intestinal absorption (GO:0050892)	1/19	0.12332	0.552787	0	0	8.04704	16.8422	VDR
GO_Biological_Process_2015	limb development (GO:0060173)	1/19	0.12332	0.552787	0	0	8.04704	16.8422	SMOC1
GO_Biological_Process_2015	regulation of interleukin-2 biosynthetic process (GO:0045076)	1/19	0.12332	0.552787	0	0	8.04704	16.8422	CD80
GO_Biological_Process_2015	regulation of cardiac muscle cell differentiation (GO:2000725)	1/19	0.12332	0.552787	0	0	8.04704	16.8422	BMP2
GO_Biological_Process_2015	glucan catabolic process (GO:0009251)	1/19	0.12332	0.552787	0	0	8.04704	16.8422	PHKG1
BioPlanet_2019	IGF-1 receptor and longevity	1/19	0.12332	0.470921	0	0	8.04704	16.8422	IGF1R
BioPlanet_2019	STAT3 pathway	1/19	0.12332	0.470921	0	0	8.04704	16.8422	RAC3
BioPlanet_2019	Telomeres, telomerase, cellular aging, and immortality	1/19	0.12332	0.470921	0	0	8.04704	16.8422	IGF1R
WikiPathway_2021_Human	Farnesoid X receptor pathway WP2879	1/19	0.12332	0.41208	0	0	8.04704	16.8422	SLC10A1
Jensen_COMPARTMENTS	Meiotic recombination initiation complex	1/19	0.12332	0.621878	0	0	8.04704	16.8422	SLC39A2
Jensen_COMPARTMENTS	Platelet dense granule	1/19	0.12332	0.621878	0	0	8.04704	16.8422	SELP
GO_Biological_Process_2015	regulation of endothelial cell proliferation (GO:0001936)	2/88	0.123532	0.552787	0	0	3.38167	7.07194	BMP2;ANG
Jensen_COMPARTMENTS	4-aminobutyrate transaminase complex	2/88	0.123532	0.621878	0	0	3.38167	7.07194	SLC12A5;ADHFE1
GO_Biological_Process_2015	RNA phosphodiester bond hydrolysis (GO:0090501)	2/89	0.125826	0.552787	0	0	3.34263	6.92879	ANG;RNASE1
WikiPathway_2021_Human	Pancreatic adenocarcinoma pathway WP4263	2/89	0.125826	0.41208	0	0	3.34263	6.92879	RAC3;PLD1
KEGG_2021_Human	GABAergic synapse	2/89	0.125826	0.74773	0	0	3.34263	6.92879	GABRP;SLC12A5
GO_Biological_Process_2015	monovalent inorganic cation transport (GO:0015672)	5/384	0.127084	0.552787	0	0	1.93257	3.98671	KCNJ5;CATSPER3;SLC12A5;SLC10A1;SLC24A5
GO_Biological_Process_2015	positive regulation of lipid catabolic process (GO:0050996)	1/20	0.129375	0.552787	0	0	7.62313	15.5896	PPARA
GO_Biological_Process_2015	regulation of osteoblast proliferation (GO:0033688)	1/20	0.129375	0.552787	0	0	7.62313	15.5896	BMP2
GO_Biological_Process_2015	glandular epithelial cell differentiation (GO:0002067)	1/20	0.129375	0.552787	0	0	7.62313	15.5896	BMP2
GO_Biological_Process_2015	negative regulation of response to extracellular stimulus (GO:0032105)	1/20	0.129375	0.552787	0	0	7.62313	15.5896	PPARA
GO_Biological_Process_2015	negative regulation of response to nutrient levels (GO:0032108)	1/20	0.129375	0.552787	0	0	7.62313	15.5896	PPARA
GO_Biological_Process_2015	regulation of cholesterol metabolic process (GO:0090181)	1/20	0.129375	0.552787	0	0	7.62313	15.5896	EPHX2
GO_Biological_Process_2015	regulation of transcription involved in cell fate commitment (GO:0060850)	1/20	0.129375	0.552787	0	0	7.62313	15.5896	BMP2
GO_Biological_Process_2015	negative regulation of striated muscle cell differentiation (GO:0051154)	1/20	0.129375	0.552787	0	0	7.62313	15.5896	BMP2
GO_Biological_Process_2015	regulation of receptor biosynthetic process (GO:0010869)	1/20	0.129375	0.552787	0	0	7.62313	15.5896	PPARA
GO_Biological_Process_2015	activation of protein kinase B activity (GO:0032148)	1/20	0.129375	0.552787	0	0	7.62313	15.5896	ANG
GO_Biological_Process_2015	cellular polysaccharide catabolic process (GO:0044247)	1/20	0.129375	0.552787	0	0	7.62313	15.5896	PHKG1
GO_Biological_Process_2015	response to cholesterol (GO:0070723)	1/20	0.129375	0.552787	0	0	7.62313	15.5896	MLC1
BioPlanet_2019	Skeletal muscle hypertrophy is regulated via AKT/mTOR pathway	1/20	0.129375	0.470921	0	0	7.62313	15.5896	IGF1R
Jensen_COMPARTMENTS	Microtubule end	1/20	0.129375	0.621878	0	0	7.62313	15.5896	DST
Jensen_COMPARTMENTS	Presynaptic periactive zone	1/20	0.129375	0.621878	0	0	7.62313	15.5896	CTBP2
Jensen_COMPARTMENTS	Region of cytosol	1/20	0.129375	0.621878	0	0	7.62313	15.5896	IGF1R
Jensen_COMPARTMENTS	Contractile vacuolar membrane	1/20	0.129375	0.621878	0	0	7.62313	15.5896	SMOC1
GO_Biological_Process_2015	negative regulation of neuron projection development (GO:0010977)	2/91	0.130445	0.552787	0	0	3.26718	6.65461	STMN2;TNR
GO_Biological_Process_2015	negative regulation of canonical Wnt signaling pathway (GO:0090090)	2/91	0.130445	0.552787	0	0	3.26718	6.65461	BMP2;BICC1
KEGG_2021_Human	Morphine addiction	2/91	0.130445	0.74773	0	0	3.26718	6.65461	GABRP;KCNJ5
Jensen_COMPARTMENTS	Apical plasma membrane	4/282	0.13126	0.621878	0	0	2.10287	4.27003	MLC1;SLC26A9;PLD1;SLC26A3
KEGG_2021_Human	Axon guidance	3/182	0.131477	0.74773	0	0	2.44358	4.95783	DPYSL5;RAC3;SEMA4G
GO_Biological_Process_2015	cellular cation homeostasis (GO:0030003)	5/389	0.132131	0.552787	0	0	1.90692	3.85952	CCKAR;VDR;EPHX2;SLC26A3;NR3C2
Jensen_COMPARTMENTS	PET complex	2/92	0.132769	0.621878	0	0	3.23072	6.52328	BCAM;EPHX2
Jensen_COMPARTMENTS	Perineuronal net	2/92	0.132769	0.621878	0	0	3.23072	6.52328	DUSP3;TNR
Jensen_COMPARTMENTS	Sarcomere	3/183	0.133032	0.621878	0	0	2.42988	4.90146	DST;MYL2;MYOM2
WikiPathway_2021_Human	Ras signaling WP4223	3/184	0.134594	0.418362	0	0	2.41633	4.84592	RAC3;PLD1;IGF1R
GO_Biological_Process_2015	positive regulation of cell-substrate adhesion (GO:0010811)	2/93	0.135103	0.552787	0	0	3.19505	6.3956	SMOC1;RAC3
GO_Cellular_Component_2015	myosin filament (GO:0032982)	1/21	0.135388	0.513275	0	0	7.24161	14.4804	MYOM2
GO_Biological_Process_2015	negative regulation of production of molecular mediator of immune response (GO:0002701)	1/21	0.135388	0.552787	0	0	7.24161	14.4804	IRAK3
GO_Biological_Process_2015	positive regulation of CD4-positive, alpha-beta T cell differentiation (GO:0043372)	1/21	0.135388	0.552787	0	0	7.24161	14.4804	CD80
GO_Biological_Process_2015	response to vitamin D (GO:0033280)	1/21	0.135388	0.552787	0	0	7.24161	14.4804	VDR
GO_Biological_Process_2015	negative regulation of steroid biosynthetic process (GO:0010894)	1/21	0.135388	0.552787	0	0	7.24161	14.4804	BMP2
GO_Biological_Process_2015	homeostasis of number of cells within a tissue (GO:0048873)	1/21	0.135388	0.552787	0	0	7.24161	14.4804	PRDM14
GO_Biological_Process_2015	retinoic acid metabolic process (GO:0042573)	1/21	0.135388	0.552787	0	0	7.24161	14.4804	ALDH8A1
GO_Biological_Process_2015	regulation of alpha-beta T cell proliferation (GO:0046640)	1/21	0.135388	0.552787	0	0	7.24161	14.4804	CD80
GO_Biological_Process_2015	protein destabilization (GO:0031648)	1/21	0.135388	0.552787	0	0	7.24161	14.4804	BMP2
GO_Biological_Process_2015	cell surface receptor signaling pathway involved in heart development (GO:0061311)	1/21	0.135388	0.552787	0	0	7.24161	14.4804	BMP2
GO_Biological_Process_2015	regulation of T-helper 1 type immune response (GO:0002825)	1/21	0.135388	0.552787	0	0	7.24161	14.4804	CD80
GO_Biological_Process_2015	regulation of insulin-like growth factor receptor signaling pathway (GO:0043567)	1/21	0.135388	0.552787	0	0	7.24161	14.4804	BMP2
GO_Biological_Process_2015	mammary gland development (GO:0030879)	1/21	0.135388	0.552787	0	0	7.24161	14.4804	IGF1R
GO_Biological_Process_2015	regulation of respiratory gaseous exchange (GO:0043576)	1/21	0.135388	0.552787	0	0	7.24161	14.4804	GLRA1
GO_Biological_Process_2015	positive regulation of protein complex disassembly (GO:0043243)	1/21	0.135388	0.552787	0	0	7.24161	14.4804	STMN2
BioPlanet_2019	IGF1 signaling pathway	1/21	0.135388	0.470921	0	0	7.24161	14.4804	IGF1R
BioPlanet_2019	CD28-dependent PI3K/Akt signaling	1/21	0.135388	0.470921	0	0	7.24161	14.4804	CD80
BioPlanet_2019	T cell activation co-stimulatory signal	1/21	0.135388	0.470921	0	0	7.24161	14.4804	CD80
BioPlanet_2019	PKC-catalyzed phosphorylation of inhibitory phosphoprotein of myosin phosphatase	1/21	0.135388	0.470921	0	0	7.24161	14.4804	MYL2
Jensen_COMPARTMENTS	interleukin-18 receptor complex	1/21	0.135388	0.621878	0	0	7.24161	14.4804	DST
Jensen_COMPARTMENTS	Myosin filament	1/21	0.135388	0.621878	0	0	7.24161	14.4804	MYOM2
Jensen_COMPARTMENTS	NURS complex	1/21	0.135388	0.621878	0	0	7.24161	14.4804	COLQ
Jensen_COMPARTMENTS	Skeletal muscle myofibril	1/21	0.135388	0.621878	0	0	7.24161	14.4804	MYOM2
Jensen_COMPARTMENTS	Fc receptor complex	3/185	0.136163	0.621878	0	0	2.40293	4.79121	FCRL1;CD80;MYOM2
Jensen_COMPARTMENTS	Integrin alpha4-beta1 complex	3/185	0.136163	0.621878	0	0	2.40293	4.79121	SELP;BCAM;CD80
GO_Biological_Process_2015	regulation of cell-cell adhesion (GO:0022407)	2/94	0.137446	0.552787	0	0	3.16017	6.27142	BMP2;TNR
GO_Biological_Process_2015	transcription initiation from RNA polymerase II promoter (GO:0006367)	3/187	0.139319	0.552787	0	0	2.37657	4.6842	VDR;PPARA;NR3C2
KEGG_2021_Human	Staphylococcus aureus infection	2/95	0.139798	0.74773	0	0	3.12603	6.15064	SELP;MASP1
GO_Molecular_Function_2015	serine-type peptidase activity (GO:0008236)	3/188	0.140906	0.390278	0	0	2.3636	4.63186	CELA2A;PRSS38;MASP1
GO_Molecular_Function_2015	phosphatidylinositol 3-kinase binding (GO:0043548)	1/22	0.14136	0.390278	0	0	6.89642	13.4924	IGF1R
GO_Molecular_Function_2015	cation:cation antiporter activity (GO:0015491)	1/22	0.14136	0.390278	0	0	6.89642	13.4924	SLC24A5
GO_Molecular_Function_2015	calcium-dependent cysteine-type endopeptidase activity (GO:0004198)	1/22	0.14136	0.390278	0	0	6.89642	13.4924	CAPN13
GO_Molecular_Function_2015	GABA receptor activity (GO:0016917)	1/22	0.14136	0.390278	0	0	6.89642	13.4924	GABRP
GO_Molecular_Function_2015	inward rectifier potassium channel activity (GO:0005242)	1/22	0.14136	0.390278	0	0	6.89642	13.4924	KCNJ5
GO_Cellular_Component_2015	filamentous actin (GO:0031941)	1/22	0.14136	0.513275	0	0	6.89642	13.4924	RAC3
GO_Biological_Process_2015	negative regulation of axon extension (GO:0030517)	1/22	0.14136	0.552787	0	0	6.89642	13.4924	TNR
GO_Biological_Process_2015	phospholipid dephosphorylation (GO:0046839)	1/22	0.14136	0.552787	0	0	6.89642	13.4924	EPHX2
GO_Biological_Process_2015	calcium-independent cell-cell adhesion via plasma membrane cell-adhesion molecules (GO:0016338)	1/22	0.14136	0.552787	0	0	6.89642	13.4924	CLDN15
GO_Biological_Process_2015	male meiosis (GO:0007140)	1/22	0.14136	0.552787	0	0	6.89642	13.4924	TDRD9
GO_Biological_Process_2015	cellular response to nutrient (GO:0031670)	1/22	0.14136	0.552787	0	0	6.89642	13.4924	VDR
GO_Biological_Process_2015	cranial nerve development (GO:0021545)	1/22	0.14136	0.552787	0	0	6.89642	13.4924	NAV2
GO_Biological_Process_2015	regulation of microtubule polymerization (GO:0031113)	1/22	0.14136	0.552787	0	0	6.89642	13.4924	STMN2
GO_Biological_Process_2015	positive regulation of phosphatase activity (GO:0010922)	1/22	0.14136	0.552787	0	0	6.89642	13.4924	BMP2
GO_Biological_Process_2015	polysaccharide catabolic process (GO:0000272)	1/22	0.14136	0.552787	0	0	6.89642	13.4924	PHKG1
GO_Biological_Process_2015	response to BMP (GO:0071772)	1/22	0.14136	0.552787	0	0	6.89642	13.4924	BMP2
GO_Biological_Process_2015	myofibril assembly (GO:0030239)	1/22	0.14136	0.552787	0	0	6.89642	13.4924	MYL2
GO_Biological_Process_2015	cellular response to BMP stimulus (GO:0071773)	1/22	0.14136	0.552787	0	0	6.89642	13.4924	BMP2
GO_Biological_Process_2015	sex determination (GO:0007530)	1/22	0.14136	0.552787	0	0	6.89642	13.4924	IGF1R
GO_Biological_Process_2015	regulation of keratinocyte proliferation (GO:0010837)	1/22	0.14136	0.552787	0	0	6.89642	13.4924	VDR
GO_Biological_Process_2015	monoamine transport (GO:0015844)	1/22	0.14136	0.552787	0	0	6.89642	13.4924	SLC6A2
GO_Biological_Process_2015	negative regulation of toll-like receptor signaling pathway (GO:0034122)	1/22	0.14136	0.552787	0	0	6.89642	13.4924	IRAK3
GO_Biological_Process_2015	regulation of T-helper cell differentiation (GO:0045622)	1/22	0.14136	0.552787	0	0	6.89642	13.4924	CD80
BioPlanet_2019	CCR3 signaling in eosinophils	1/22	0.14136	0.470921	0	0	6.89642	13.4924	MYL2
BioPlanet_2019	CTLA4 inhibitory signaling	1/22	0.14136	0.470921	0	0	6.89642	13.4924	CD80
WikiPathway_2021_Human	Complement Activation WP545	1/22	0.14136	0.418362	0	0	6.89642	13.4924	MASP1
WikiPathway_2021_Human	Vitamin D in inflammatory diseases WP4482	1/22	0.14136	0.418362	0	0	6.89642	13.4924	VDR
WikiPathway_2021_Human	Glycerolipids and Glycerophospholipids WP4722	1/22	0.14136	0.418362	0	0	6.89642	13.4924	PLD1
Jensen_COMPARTMENTS	M band	1/22	0.14136	0.636122	0	0	6.89642	13.4924	MYOM2
Jensen_COMPARTMENTS	Ribonuclease H2 complex	1/22	0.14136	0.636122	0	0	6.89642	13.4924	ANG
GO_Biological_Process_2015	cell junction organization (GO:0034330)	3/189	0.1425	0.552787	0	0	2.35078	4.58029	CDH5;DST;CLDN15
GO_Biological_Process_2015	negative regulation of protein kinase activity (GO:0006469)	3/189	0.1425	0.552787	0	0	2.35078	4.58029	DUSP3;IRAK3;IGF1R
GO_Molecular_Function_2015	glycosaminoglycan binding (GO:0005539)	3/190	0.144099	0.393561	0	0	2.33809	4.52947	SELP;ANG;NAV2
BioPlanet_2019	Mitochondrial pathway of apoptosis: BH3-only Bcl-2 family	2/97	0.144528	0.470921	0	0	3.05991	5.91872	CAPN13;ARHGAP24
WikiPathway_2021_Human	Complement system WP2806	2/97	0.144528	0.418362	0	0	3.05991	5.91872	SELP;MASP1
GO_Molecular_Function_2015	serine hydrolase activity (GO:0017171)	3/191	0.145705	0.393713	0	0	2.32553	4.47938	CELA2A;PRSS38;MASP1
Jensen_COMPARTMENTS	Activin A complex	4/294	0.146122	0.646237	0	0	2.01462	3.87474	GSDMC;BMP2;TNR;FSD2
WikiPathway_2021_Human	Pathways Regulating Hippo Signaling WP4540	2/98	0.146906	0.418362	0	0	3.02788	5.80736	CDH5;IGF1R
KEGG_2021_Human	Glycerophospholipid metabolism	2/98	0.146906	0.74773	0	0	3.02788	5.80736	DGKG;PLD1
GO_Molecular_Function_2015	glycolipid binding (GO:0051861)	1/23	0.147292	0.393811	0	0	6.58261	12.608	SELP
GO_Biological_Process_2015	multicellular organism reproduction (GO:0032504)	1/23	0.147292	0.552787	0	0	6.58261	12.608	CATSPER3
GO_Biological_Process_2015	response to sterol (GO:0036314)	1/23	0.147292	0.552787	0	0	6.58261	12.608	MLC1
GO_Biological_Process_2015	regulation of keratinocyte differentiation (GO:0045616)	1/23	0.147292	0.552787	0	0	6.58261	12.608	VDR
GO_Biological_Process_2015	mesenchymal cell differentiation (GO:0048762)	1/23	0.147292	0.552787	0	0	6.58261	12.608	BMP2
GO_Biological_Process_2015	phosphatidylinositol 3-kinase signaling (GO:0014065)	1/23	0.147292	0.552787	0	0	6.58261	12.608	IGF1R
GO_Biological_Process_2015	isoprenoid biosynthetic process (GO:0008299)	1/23	0.147292	0.552787	0	0	6.58261	12.608	ALDH8A1
GO_Biological_Process_2015	positive regulation of steroid metabolic process (GO:0045940)	1/23	0.147292	0.552787	0	0	6.58261	12.608	IGF1R
GO_Biological_Process_2015	negative regulation of steroid metabolic process (GO:0045939)	1/23	0.147292	0.552787	0	0	6.58261	12.608	BMP2
GO_Biological_Process_2015	negative regulation of microtubule depolymerization (GO:0007026)	1/23	0.147292	0.552787	0	0	6.58261	12.608	STMN2
BioPlanet_2019	BAD phosphorylation mediated by IGF1R signaling	1/23	0.147292	0.470921	0	0	6.58261	12.608	IGF1R
BioPlanet_2019	Rho cell motility signaling pathway	1/23	0.147292	0.470921	0	0	6.58261	12.608	MYL2
BioPlanet_2019	Signaling by bone morphogenetic protein (BMP)	1/23	0.147292	0.470921	0	0	6.58261	12.608	BMP2
BioPlanet_2019	Eicosanoid metabolism	1/23	0.147292	0.470921	0	0	6.58261	12.608	EPHX2
Jensen_COMPARTMENTS	Postsynaptic cytoskeleton	1/23	0.147292	0.646237	0	0	6.58261	12.608	COLQ
GO_Biological_Process_2015	establishment or maintenance of cell polarity (GO:0007163)	2/100	0.151685	0.552787	0	0	2.96579	5.59332	DST;IGF1R
GO_Biological_Process_2015	sensory perception of chemical stimulus (GO:0007606)	2/100	0.151685	0.552787	0	0	2.96579	5.59332	NAV2;PKD1L3
GO_Biological_Process_2015	regulation of microtubule cytoskeleton organization (GO:0070507)	2/100	0.151685	0.552787	0	0	2.96579	5.59332	DST;STMN2
GO_Cellular_Component_2015	postsynaptic membrane (GO:0045211)	3/195	0.152185	0.513275	0	0	2.27662	4.28609	GLRA1;GABRP;IQSEC3
GO_Biological_Process_2015	muscle contraction (GO:0006936)	3/195	0.152185	0.552787	0	0	2.27662	4.28609	GLRA1;MYL2;MYOM2
GO_Molecular_Function_2015	SNAP receptor activity (GO:0005484)	1/24	0.153182	0.395333	0	0	6.2961	11.8123	STX19
GO_Molecular_Function_2015	neurotransmitter transporter activity (GO:0005326)	1/24	0.153182	0.395333	0	0	6.2961	11.8123	SLC6A2
GO_Molecular_Function_2015	dicarboxylic acid transmembrane transporter activity (GO:0005310)	1/24	0.153182	0.395333	0	0	6.2961	11.8123	SLC26A8
GO_Cellular_Component_2015	cortical actin cytoskeleton (GO:0030864)	1/24	0.153182	0.513275	0	0	6.2961	11.8123	PPP1R9A
GO_Cellular_Component_2015	myofibril (GO:0030016)	1/24	0.153182	0.513275	0	0	6.2961	11.8123	MYL2
GO_Biological_Process_2015	regulation of transcription regulatory region DNA binding (GO:2000677)	1/24	0.153182	0.552787	0	0	6.2961	11.8123	PPARA
GO_Biological_Process_2015	anatomical structure maturation (GO:0071695)	1/24	0.153182	0.552787	0	0	6.2961	11.8123	CDH5
GO_Biological_Process_2015	activation of Rho GTPase activity (GO:0032862)	1/24	0.153182	0.552787	0	0	6.2961	11.8123	ARHGAP24
GO_Biological_Process_2015	positive regulation of CD4-positive, alpha-beta T cell activation (GO:2000516)	1/24	0.153182	0.552787	0	0	6.2961	11.8123	CD80
GO_Biological_Process_2015	sodium ion homeostasis (GO:0055078)	1/24	0.153182	0.552787	0	0	6.2961	11.8123	NR3C2
GO_Biological_Process_2015	branching involved in mammary gland duct morphogenesis (GO:0060444)	1/24	0.153182	0.552787	0	0	6.2961	11.8123	VDR
GO_Biological_Process_2015	positive regulation of blood coagulation (GO:0030194)	1/24	0.153182	0.552787	0	0	6.2961	11.8123	SELP
GO_Biological_Process_2015	regulation of astrocyte differentiation (GO:0048710)	1/24	0.153182	0.552787	0	0	6.2961	11.8123	BMP2
GO_Biological_Process_2015	bile acid and bile salt transport (GO:0015721)	1/24	0.153182	0.552787	0	0	6.2961	11.8123	SLC10A1
GO_Biological_Process_2015	regulation of fatty acid oxidation (GO:0046320)	1/24	0.153182	0.552787	0	0	6.2961	11.8123	PPARA
GO_Biological_Process_2015	negative regulation of muscle cell apoptotic process (GO:0010656)	1/24	0.153182	0.552787	0	0	6.2961	11.8123	IGF1R
GO_Biological_Process_2015	heart valve morphogenesis (GO:0003179)	1/24	0.153182	0.552787	0	0	6.2961	11.8123	BMP2
GO_Biological_Process_2015	positive regulation of hemostasis (GO:1900048)	1/24	0.153182	0.552787	0	0	6.2961	11.8123	SELP
GO_Biological_Process_2015	sister chromatid cohesion (GO:0007062)	1/24	0.153182	0.552787	0	0	6.2961	11.8123	HORMAD2
GO_Biological_Process_2015	positive regulation of substrate adhesion-dependent cell spreading (GO:1900026)	1/24	0.153182	0.552787	0	0	6.2961	11.8123	RAC3
Jensen_COMPARTMENTS	Filamentous actin	1/24	0.153182	0.646237	0	0	6.2961	11.8123	RAC3
Jensen_COMPARTMENTS	Recombination nodule	1/24	0.153182	0.646237	0	0	6.2961	11.8123	SLC39A2
GO_Molecular_Function_2015	carboxylic acid transmembrane transporter activity (GO:0046943)	2/101	0.154086	0.395333	0	0	2.93568	5.49043	SLC10A1;SLC26A8
GO_Biological_Process_2015	transition metal ion transport (GO:0000041)	2/101	0.154086	0.55433	0	0	2.93568	5.49043	SLC30A2;SLC39A2
Jensen_COMPARTMENTS	Basolateral plasma membrane	3/197	0.15546	0.646237	0	0	2.25292	4.19351	DST;SLC10A1;MLC1
Jensen_COMPARTMENTS	Contractile fiber part	3/198	0.157106	0.646237	0	0	2.24125	4.1482	DST;MYL2;MYOM2
Jensen_COMPARTMENTS	beta-galactosidase complex	4/303	0.157682	0.646237	0	0	1.95308	3.60768	BMP2;ELN;STMN2;WNT8B
MSigDB_Hallmark_2020	IL-2/STAT5 Signaling	3/199	0.158757	0.751357	0	0	2.22971	4.10351	SELP;BMP2;IGF1R
GO_Cellular_Component_2015	sperm part (GO:0097223)	2/103	0.158911	0.513275	0	0	2.87726	5.29246	CATSPER3;SLC26A3
GO_Biological_Process_2015	positive regulation of mitotic cell cycle (GO:0045931)	2/103	0.158911	0.556821	0	0	2.87726	5.29246	DUSP3;IGF1R
GO_Biological_Process_2015	positive regulation of lipid metabolic process (GO:0045834)	2/103	0.158911	0.556821	0	0	2.87726	5.29246	PPARA;IGF1R
GO_Biological_Process_2015	negative regulation of immune response (GO:0050777)	2/103	0.158911	0.556821	0	0	2.87726	5.29246	IRAK3;MASP1
Jensen_COMPARTMENTS	MIS complex	2/103	0.158911	0.646237	0	0	2.87726	5.29246	SELP;SMOC1
GO_Molecular_Function_2015	glutathione transferase activity (GO:0004364)	1/25	0.159032	0.398691	0	0	6.03345	11.0934	GSTA3
GO_Biological_Process_2015	actin filament polymerization (GO:0030041)	1/25	0.159032	0.556821	0	0	6.03345	11.0934	ANG
GO_Biological_Process_2015	regulation of microtubule depolymerization (GO:0031114)	1/25	0.159032	0.556821	0	0	6.03345	11.0934	STMN2
GO_Biological_Process_2015	cytoplasmic microtubule organization (GO:0031122)	1/25	0.159032	0.556821	0	0	6.03345	11.0934	DST
GO_Biological_Process_2015	regulation of T cell receptor signaling pathway (GO:0050856)	1/25	0.159032	0.556821	0	0	6.03345	11.0934	DUSP3
GO_Biological_Process_2015	positive regulation of cartilage development (GO:0061036)	1/25	0.159032	0.556821	0	0	6.03345	11.0934	BMP2
BioPlanet_2019	Glutathione conjugation	1/25	0.159032	0.470921	0	0	6.03345	11.0934	GSTA3
BioPlanet_2019	IGF1 receptor signaling through beta-arrestin	1/25	0.159032	0.470921	0	0	6.03345	11.0934	IGF1R
BioPlanet_2019	Ligand-gated ion channel transport	1/25	0.159032	0.470921	0	0	6.03345	11.0934	GLRA1
BioPlanet_2019	PIP2 hydrolysis	1/25	0.159032	0.470921	0	0	6.03345	11.0934	DGKG
WikiPathway_2021_Human	Differentiation of white and brown adipocyte WP2895	1/25	0.159032	0.431422	0	0	6.03345	11.0934	BMP2
Jensen_COMPARTMENTS	Diamine N-acetyltransferase complex	1/25	0.159032	0.646237	0	0	6.03345	11.0934	DST
Jensen_COMPARTMENTS	Integral component of mitochondrial inner membrane	1/25	0.159032	0.646237	0	0	6.03345	11.0934	L2HGDH
Jensen_COMPARTMENTS	interleukin-9 receptor complex	1/25	0.159032	0.646237	0	0	6.03345	11.0934	CCKAR
Jensen_COMPARTMENTS	Smooth muscle contractile fiber	1/25	0.159032	0.646237	0	0	6.03345	11.0934	ELN
GO_Molecular_Function_2015	carboxylic acid binding (GO:0031406)	3/200	0.160413	0.398691	0	0	2.21827	4.05945	SELP;GLRA1;VDR
MSigDB_Hallmark_2020	Myogenesis	3/200	0.160413	0.751357	0	0	2.21827	4.05945	MYL2;NAV2;MYOM2
GO_Molecular_Function_2015	organic acid transmembrane transporter activity (GO:0005342)	2/104	0.161334	0.398691	0	0	2.8489	5.19719	SLC10A1;SLC26A8
GO_Biological_Process_2015	monocarboxylic acid transport (GO:0015718)	2/104	0.161334	0.556821	0	0	2.8489	5.19719	SLC10A1;PPARA
Jensen_COMPARTMENTS	Multimerin complex	2/104	0.161334	0.646237	0	0	2.8489	5.19719	SELP;ELN
GO_Molecular_Function_2015	organic acid binding (GO:0043177)	3/201	0.162075	0.398691	0	0	2.20696	4.01599	SELP;GLRA1;VDR
GO_Cellular_Component_2015	apical plasma membrane (GO:0016324)	3/201	0.162075	0.513275	0	0	2.20696	4.01599	MLC1;SLC26A9;SLC26A3
BioPlanet_2019	Endocytosis	3/201	0.162075	0.470921	0	0	2.20696	4.01599	IQSEC3;PLD1;IGF1R
GO_Biological_Process_2015	negative regulation of kinase activity (GO:0033673)	3/202	0.163742	0.556821	0	0	2.19576	3.97314	DUSP3;IRAK3;IGF1R
Jensen_COMPARTMENTS	Transforming growth factor beta type II receptor homodimeric complex	2/105	0.163764	0.646237	0	0	2.8211	5.1043	BMP2;ELN
GO_Molecular_Function_2015	calmodulin-dependent protein kinase activity (GO:0004683)	1/26	0.164842	0.398691	0	0	5.79182	10.4413	PHKG1
GO_Cellular_Component_2015	basal plasma membrane (GO:0009925)	1/26	0.164842	0.513275	0	0	5.79182	10.4413	DST
GO_Cellular_Component_2015	axoneme part (GO:0044447)	1/26	0.164842	0.513275	0	0	5.79182	10.4413	ODF3
GO_Biological_Process_2015	regulation of glycolytic process (GO:0006110)	1/26	0.164842	0.556821	0	0	5.79182	10.4413	PPARA
GO_Biological_Process_2015	positive regulation of vasodilation (GO:0045909)	1/26	0.164842	0.556821	0	0	5.79182	10.4413	EPHX2
GO_Biological_Process_2015	positive regulation of coagulation (GO:0050820)	1/26	0.164842	0.556821	0	0	5.79182	10.4413	SELP
GO_Biological_Process_2015	positive regulation of glial cell differentiation (GO:0045687)	1/26	0.164842	0.556821	0	0	5.79182	10.4413	BMP2
GO_Biological_Process_2015	regulation of digestive system process (GO:0044058)	1/26	0.164842	0.556821	0	0	5.79182	10.4413	OPRK1
GO_Biological_Process_2015	positive regulation of pathway-restricted SMAD protein phosphorylation (GO:0010862)	1/26	0.164842	0.556821	0	0	5.79182	10.4413	BMP2
GO_Biological_Process_2015	regulation of odontogenesis (GO:0042481)	1/26	0.164842	0.556821	0	0	5.79182	10.4413	BMP2
GO_Biological_Process_2015	positive regulation of tissue remodeling (GO:0034105)	1/26	0.164842	0.556821	0	0	5.79182	10.4413	VDR
GO_Biological_Process_2015	prostate gland epithelium morphogenesis (GO:0060740)	1/26	0.164842	0.556821	0	0	5.79182	10.4413	IGF1R
GO_Biological_Process_2015	positive regulation of epidermis development (GO:0045684)	1/26	0.164842	0.556821	0	0	5.79182	10.4413	VDR
GO_Biological_Process_2015	positive regulation of epithelial to mesenchymal transition (GO:0010718)	1/26	0.164842	0.556821	0	0	5.79182	10.4413	BMP2
BioPlanet_2019	Ras signaling pathway	1/26	0.164842	0.470921	0	0	5.79182	10.4413	PLD1
BioPlanet_2019	YAP1- and WWTR1 (TAZ)-stimulated gene expression	1/26	0.164842	0.470921	0	0	5.79182	10.4413	PPARA
BioPlanet_2019	PGC-1a regulation	1/26	0.164842	0.470921	0	0	5.79182	10.4413	PPARA
BioPlanet_2019	Fibroblast growth factor 1	1/26	0.164842	0.470921	0	0	5.79182	10.4413	IGF1R
WikiPathway_2021_Human	PPAR-alpha pathway WP2878	1/26	0.164842	0.431422	0	0	5.79182	10.4413	PPARA
Jensen_COMPARTMENTS	Thorny excrescence	1/26	0.164842	0.646237	0	0	5.79182	10.4413	SLC12A5
Jensen_COMPARTMENTS	Intrinsic component of mitochondrial inner membrane	1/26	0.164842	0.646237	0	0	5.79182	10.4413	L2HGDH
Jensen_COMPARTMENTS	SUMO activating enzyme complex	1/26	0.164842	0.646237	0	0	5.79182	10.4413	CD80
Jensen_COMPARTMENTS	Anchoring collagen complex	1/26	0.164842	0.646237	0	0	5.79182	10.4413	ELN
Jensen_COMPARTMENTS	AMPA glutamate receptor complex	1/26	0.164842	0.646237	0	0	5.79182	10.4413	VWC2L
GO_Biological_Process_2015	regulation of osteoblast differentiation (GO:0045667)	2/106	0.1662	0.559781	0	0	2.79383	5.01371	BMP2;SMOC1
KEGG_2021_Human	Parathyroid hormone synthesis, secretion and action	2/106	0.1662	0.74773	0	0	2.79383	5.01371	VDR;PLD1
GO_Biological_Process_2015	cell morphogenesis (GO:0000902)	3/204	0.167092	0.561157	0	0	2.17369	3.88919	BMP2;VDR;PRDM14
KEGG_2021_Human	Glucagon signaling pathway	2/107	0.168643	0.74773	0	0	2.76709	4.92534	PHKG1;PPARA
Jensen_COMPARTMENTS	Cholinergic synapse	2/107	0.168643	0.646237	0	0	2.76709	4.92534	DRP2;COLQ
Jensen_COMPARTMENTS	Myofibril	3/205	0.168774	0.646237	0	0	2.16282	3.84807	DST;MYL2;MYOM2
GO_Molecular_Function_2015	RNA polymerase II repressing transcription factor binding (GO:0001103)	1/27	0.170612	0.398691	0	0	5.56878	9.84763	PPARA
GO_Molecular_Function_2015	insulin-like growth factor binding (GO:0005520)	1/27	0.170612	0.398691	0	0	5.56878	9.84763	IGF1R
GO_Molecular_Function_2015	coreceptor activity (GO:0015026)	1/27	0.170612	0.398691	0	0	5.56878	9.84763	CD80
GO_Molecular_Function_2015	transition metal ion transmembrane transporter activity (GO:0046915)	1/27	0.170612	0.398691	0	0	5.56878	9.84763	SLC39A2
GO_Biological_Process_2015	regulation of complement activation (GO:0030449)	1/27	0.170612	0.564818	0	0	5.56878	9.84763	MASP1
GO_Biological_Process_2015	regulation of platelet activation (GO:0010543)	1/27	0.170612	0.564818	0	0	5.56878	9.84763	SELP
GO_Biological_Process_2015	glutathione derivative biosynthetic process (GO:1901687)	1/27	0.170612	0.564818	0	0	5.56878	9.84763	GSTA3
GO_Biological_Process_2015	neurotransmitter metabolic process (GO:0042133)	1/27	0.170612	0.564818	0	0	5.56878	9.84763	COLQ
GO_Biological_Process_2015	glutathione derivative metabolic process (GO:1901685)	1/27	0.170612	0.564818	0	0	5.56878	9.84763	GSTA3
BioPlanet_2019	Proteins and DNA sequences in cardicac structures	1/27	0.170612	0.470921	0	0	5.56878	9.84763	BMP2
BioPlanet_2019	RORA activates circadian expression	1/27	0.170612	0.470921	0	0	5.56878	9.84763	PPARA
BioPlanet_2019	BAD phosphorylation regulation	1/27	0.170612	0.470921	0	0	5.56878	9.84763	IGF1R
BioPlanet_2019	Bile acid and bile salt metabolism	1/27	0.170612	0.470921	0	0	5.56878	9.84763	SLC10A1
BioPlanet_2019	Control of gene expression by vitamin D receptor	1/27	0.170612	0.470921	0	0	5.56878	9.84763	VDR
WikiPathway_2021_Human	7-oxo-C and 7beta-HC pathways WP5064	1/27	0.170612	0.431422	0	0	5.56878	9.84763	EPHX2
WikiPathway_2021_Human	FGFR3 signaling in chondrocyte proliferation and terminal differentiation WP4767	1/27	0.170612	0.431422	0	0	5.56878	9.84763	BMP2
Jensen_COMPARTMENTS	Viral transcriptional complex	1/27	0.170612	0.646237	0	0	5.56878	9.84763	DST
Jensen_COMPARTMENTS	Methane monooxygenase complex	1/27	0.170612	0.646237	0	0	5.56878	9.84763	GLRA1
GO_Molecular_Function_2015	calcium channel activity (GO:0005262)	2/108	0.171092	0.398691	0	0	2.74084	4.83911	CATSPER3;PKD1L3
GO_Cellular_Component_2015	occluding junction (GO:0070160)	2/108	0.171092	0.513275	0	0	2.74084	4.83911	CDH5;CLDN15
GO_Cellular_Component_2015	tight junction (GO:0005923)	2/108	0.171092	0.513275	0	0	2.74084	4.83911	CDH5;CLDN15
GO_Biological_Process_2015	regulation of Ras protein signal transduction (GO:0046578)	2/109	0.173547	0.567618	0	0	2.71509	4.75496	IQSEC3;ARHGAP24
Jensen_COMPARTMENTS	DNA polymerase processivity factor complex	8/785	0.175776	0.646237	0	0	1.51153	2.62787	BMP2;VDR;ELN;PRSS38;ANG;PPARA;IGF1R;VSX2
Jensen_COMPARTMENTS	PCNA complex	8/785	0.175776	0.646237	0	0	1.51153	2.62787	BMP2;VDR;ELN;PRSS38;ANG;PPARA;IGF1R;VSX2
GO_Biological_Process_2015	regulation of leukocyte migration (GO:0002685)	2/110	0.176007	0.567618	0	0	2.68981	4.67282	SELP;MTUS1
BioPlanet_2019	Leptin influence on immune response	2/110	0.176007	0.470921	0	0	2.68981	4.67282	SELP;CD80
Jensen_COMPARTMENTS	L-type voltage-gated calcium channel complex	2/110	0.176007	0.646237	0	0	2.68981	4.67282	KCNJ5;OPRK1
GO_Molecular_Function_2015	solute:cation antiporter activity (GO:0015298)	1/28	0.176343	0.39992	0	0	5.36226	9.30527	SLC24A5
GO_Molecular_Function_2015	organic acid:sodium symporter activity (GO:0005343)	1/28	0.176343	0.39992	0	0	5.36226	9.30527	SLC10A1
GO_Molecular_Function_2015	alpha-tubulin binding (GO:0043014)	1/28	0.176343	0.39992	0	0	5.36226	9.30527	SLC6A2
GO_Cellular_Component_2015	alpha-amino-3-hydroxy-5-methyl-4-isoxazolepropionic acid selective glutamate receptor complex (GO:0032281)	1/28	0.176343	0.517772	0	0	5.36226	9.30527	VWC2L
GO_Biological_Process_2015	regulation of CD4-positive, alpha-beta T cell differentiation (GO:0043370)	1/28	0.176343	0.567618	0	0	5.36226	9.30527	CD80
GO_Biological_Process_2015	negative regulation of protein kinase B signaling (GO:0051898)	1/28	0.176343	0.567618	0	0	5.36226	9.30527	IGF1R
GO_Biological_Process_2015	negative regulation of innate immune response (GO:0045824)	1/28	0.176343	0.567618	0	0	5.36226	9.30527	IRAK3
GO_Biological_Process_2015	glycogen biosynthetic process (GO:0005978)	1/28	0.176343	0.567618	0	0	5.36226	9.30527	PHKG1
GO_Biological_Process_2015	regulation of macrophage derived foam cell differentiation (GO:0010743)	1/28	0.176343	0.567618	0	0	5.36226	9.30527	PPARA
GO_Biological_Process_2015	negative regulation of smooth muscle cell proliferation (GO:0048662)	1/28	0.176343	0.567618	0	0	5.36226	9.30527	ANG
GO_Biological_Process_2015	positive regulation of fatty acid metabolic process (GO:0045923)	1/28	0.176343	0.567618	0	0	5.36226	9.30527	PPARA
GO_Biological_Process_2015	glucan biosynthetic process (GO:0009250)	1/28	0.176343	0.567618	0	0	5.36226	9.30527	PHKG1
BioPlanet_2019	Phosphatidic acid biosynthesis	1/28	0.176343	0.470921	0	0	5.36226	9.30527	PLD1
WikiPathway_2021_Human	Interactions between immune cells and microRNAs in tumor microenvironment WP4559	1/28	0.176343	0.431422	0	0	5.36226	9.30527	CD80
WikiPathway_2021_Human	TLR4 Signaling and Tolerance WP3851	1/28	0.176343	0.431422	0	0	5.36226	9.30527	IRAK3
KEGG_2021_Human	Butanoate metabolism	1/28	0.176343	0.74773	0	0	5.36226	9.30527	L2HGDH
Jensen_COMPARTMENTS	Sublamina densa	1/28	0.176343	0.646237	0	0	5.36226	9.30527	DST
Jensen_COMPARTMENTS	Transverse filament	1/28	0.176343	0.646237	0	0	5.36226	9.30527	SLC39A2
Jensen_COMPARTMENTS	Iridosome	1/28	0.176343	0.646237	0	0	5.36226	9.30527	SELP
Jensen_COMPARTMENTS	Ost-alpha/Ost-beta complex	1/28	0.176343	0.646237	0	0	5.36226	9.30527	SLC10A1
Jensen_COMPARTMENTS	Basal plasma membrane	1/28	0.176343	0.646237	0	0	5.36226	9.30527	DST
Jensen_COMPARTMENTS	Neuron part	12/1287	0.178055	0.646307	0	0	1.38838	2.39588	DRP2;GLRA1;SLC12A5;DST;DPYSL5;STX19;STMN2;RAC3;OPRK1;ANG;PPP1R9A;SLC6A2
Jensen_COMPARTMENTS	Bicellular tight junction	2/111	0.178474	0.646307	0	0	2.665	4.59264	CDH5;CLDN15
GO_Biological_Process_2015	synaptic transmission (GO:0007268)	5/434	0.181363	0.568043	0	0	1.70295	2.90737	GLRA1;KCNJ5;SLC12A5;OPRK1;SLC6A2
GO_Molecular_Function_2015	calcium activated cation channel activity (GO:0005227)	1/29	0.182034	0.40552	0	0	5.17049	8.80826	CATSPER3
GO_Cellular_Component_2015	immunological synapse (GO:0001772)	1/29	0.182034	0.523347	0	0	5.17049	8.80826	DUSP3
GO_Biological_Process_2015	response to pH (GO:0009268)	1/29	0.182034	0.568043	0	0	5.17049	8.80826	PKD1L3
GO_Biological_Process_2015	cardiac muscle cell differentiation (GO:0055007)	1/29	0.182034	0.568043	0	0	5.17049	8.80826	BMP2
GO_Biological_Process_2015	positive regulation of interleukin-2 production (GO:0032743)	1/29	0.182034	0.568043	0	0	5.17049	8.80826	CD80
GO_Biological_Process_2015	defense response to Gram-negative bacterium (GO:0050829)	1/29	0.182034	0.568043	0	0	5.17049	8.80826	SELP
GO_Biological_Process_2015	regulation of protein activation cascade (GO:2000257)	1/29	0.182034	0.568043	0	0	5.17049	8.80826	MASP1
GO_Biological_Process_2015	tricarboxylic acid cycle (GO:0006099)	1/29	0.182034	0.568043	0	0	5.17049	8.80826	DHTKD1
GO_Biological_Process_2015	regulation of fibroblast growth factor receptor signaling pathway (GO:0040036)	1/29	0.182034	0.568043	0	0	5.17049	8.80826	PRDM14
BioPlanet_2019	Adherens junction actin cytoskeletal organization	1/29	0.182034	0.470921	0	0	5.17049	8.80826	CDH5
BioPlanet_2019	Amine compound SLC transporters	1/29	0.182034	0.470921	0	0	5.17049	8.80826	SLC6A2
BioPlanet_2019	IGF1 pathway	1/29	0.182034	0.470921	0	0	5.17049	8.80826	IGF1R
BioPlanet_2019	Skeletal myogenesis control by HDAC and calcium/calmodulin-dependent kinase (CaMK)	1/29	0.182034	0.470921	0	0	5.17049	8.80826	IGF1R
WikiPathway_2021_Human	Eicosanoid metabolism via lipooxygenases (LOX) WP4721	1/29	0.182034	0.431422	0	0	5.17049	8.80826	PPARA
WikiPathway_2021_Human	RAS and bradykinin pathways in COVID-19 WP4969	1/29	0.182034	0.431422	0	0	5.17049	8.80826	VDR
Jensen_COMPARTMENTS	Dendritic growth cone	1/29	0.182034	0.651489	0	0	5.17049	8.80826	STMN2
Jensen_COMPARTMENTS	skein-like inclusion	1/29	0.182034	0.651489	0	0	5.17049	8.80826	EPHX2
GO_Biological_Process_2015	single-organism carbohydrate catabolic process (GO:0044724)	2/113	0.183422	0.568043	0	0	2.61672	4.43786	PHKG1;DHTKD1
GO_Molecular_Function_2015	gated channel activity (GO:0022836)	4/323	0.184517	0.40552	0	0	1.82876	3.09062	GLRA1;GABRP;KCNJ5;CATSPER3
Jensen_COMPARTMENTS	Contractile fiber	3/215	0.185862	0.655087	0	0	2.05975	3.46605	DST;MYL2;MYOM2
GO_Biological_Process_2015	neuropeptide signaling pathway (GO:0007218)	2/114	0.185904	0.568043	0	0	2.59322	4.36316	GLRA1;PKD1L3
KEGG_2021_Human	cAMP signaling pathway	3/216	0.187595	0.74773	0	0	2.04997	3.43057	RAC3;PLD1;PPARA
GO_Molecular_Function_2015	taste receptor activity (GO:0008527)	1/30	0.187686	0.40552	0	0	4.99195	8.35145	PKD1L3
GO_Molecular_Function_2015	monocarboxylic acid transmembrane transporter activity (GO:0008028)	1/30	0.187686	0.40552	0	0	4.99195	8.35145	SLC10A1
GO_Molecular_Function_2015	laminin binding (GO:0043236)	1/30	0.187686	0.40552	0	0	4.99195	8.35145	BCAM
GO_Biological_Process_2015	positive regulation of cytokinesis (GO:0032467)	1/30	0.187686	0.568043	0	0	4.99195	8.35145	IGF1R
GO_Biological_Process_2015	long-term synaptic potentiation (GO:0060291)	1/30	0.187686	0.568043	0	0	4.99195	8.35145	TNR
GO_Biological_Process_2015	regulation of intracellular pH (GO:0051453)	1/30	0.187686	0.568043	0	0	4.99195	8.35145	SLC26A3
GO_Biological_Process_2015	regulation of substrate adhesion-dependent cell spreading (GO:1900024)	1/30	0.187686	0.568043	0	0	4.99195	8.35145	RAC3
BioPlanet_2019	Retinoic acid receptor-mediated signaling	1/30	0.187686	0.470921	0	0	4.99195	8.35145	VDR
BioPlanet_2019	Inflammatory response pathway	1/30	0.187686	0.470921	0	0	4.99195	8.35145	CD80
BioPlanet_2019	Butanoate metabolism	1/30	0.187686	0.470921	0	0	4.99195	8.35145	L2HGDH
BioPlanet_2019	Tight junction interactions	1/30	0.187686	0.470921	0	0	4.99195	8.35145	CLDN15
BioPlanet_2019	Nuclear events mediated by MAP kinases	1/30	0.187686	0.470921	0	0	4.99195	8.35145	DUSP3
BioPlanet_2019	Ovarian infertility genes	1/30	0.187686	0.470921	0	0	4.99195	8.35145	VDR
WikiPathway_2021_Human	Inflammatory Response Pathway WP453	1/30	0.187686	0.431422	0	0	4.99195	8.35145	CD80
WikiPathway_2021_Human	Oligodendrocyte specification and differentiation, leading to myelin components for CNS WP4304	1/30	0.187686	0.431422	0	0	4.99195	8.35145	BMP2
Jensen_COMPARTMENTS	Fertilization envelope	1/30	0.187686	0.655087	0	0	4.99195	8.35145	ELN
Jensen_COMPARTMENTS	Immunological synapse	1/30	0.187686	0.655087	0	0	4.99195	8.35145	DUSP3
Jensen_COMPARTMENTS	Dendritic shaft	1/30	0.187686	0.655087	0	0	4.99195	8.35145	SLC12A5
GO_Molecular_Function_2015	oxidoreductase activity, acting on the CH-OH group of donors, NAD or NADP as acceptor (GO:0016616)	2/115	0.188391	0.40552	0	0	2.57015	4.29018	BMP2;CTBP2
GO_Biological_Process_2015	negative regulation of cell adhesion (GO:0007162)	2/115	0.188391	0.568043	0	0	2.57015	4.29018	BMP2;TNR
GO_Biological_Process_2015	learning (GO:0007612)	2/115	0.188391	0.568043	0	0	2.57015	4.29018	SLC12A5;TNR
Jensen_COMPARTMENTS	Occluding junction	2/115	0.188391	0.655087	0	0	2.57015	4.29018	CDH5;CLDN15
GO_Biological_Process_2015	inorganic cation transmembrane transport (GO:0098662)	5/440	0.188396	0.568043	0	0	1.67894	2.8025	KCNJ5;CATSPER3;PKD1L3;SLC39A2;SLC24A5
GO_Biological_Process_2015	positive regulation of neuron differentiation (GO:0045666)	3/217	0.189333	0.568043	0	0	2.04029	3.39555	BMP2;STMN2;VWC2L
Jensen_COMPARTMENTS	LYSP100-associated nuclear domain	2/116	0.190882	0.657218	0	0	2.54747	4.21886	ELN;MYOM2
Jensen_COMPARTMENTS	Activin complex	4/329	0.192848	0.657218	0	0	1.79444	2.95339	GSDMC;BMP2;TNR;FSD2
GO_Molecular_Function_2015	oxidoreductase activity, acting on the aldehyde or oxo group of donors, NAD or NADP as acceptor (GO:0016620)	1/31	0.193299	0.412588	0	0	4.8253	7.93046	ALDH8A1
GO_Cellular_Component_2015	sarcomere (GO:0030017)	1/31	0.193299	0.542475	0	0	4.8253	7.93046	MYL2
GO_Biological_Process_2015	phosphatidic acid biosynthetic process (GO:0006654)	1/31	0.193299	0.568043	0	0	4.8253	7.93046	PLD1
GO_Biological_Process_2015	cellular carbohydrate catabolic process (GO:0044275)	1/31	0.193299	0.568043	0	0	4.8253	7.93046	PHKG1
GO_Biological_Process_2015	inactivation of MAPK activity (GO:0000188)	1/31	0.193299	0.568043	0	0	4.8253	7.93046	DUSP3
GO_Biological_Process_2015	negative regulation of interleukin-6 production (GO:0032715)	1/31	0.193299	0.568043	0	0	4.8253	7.93046	IRAK3
GO_Biological_Process_2015	phosphatidic acid metabolic process (GO:0046473)	1/31	0.193299	0.568043	0	0	4.8253	7.93046	PLD1
BioPlanet_2019	CD28 co-stimulation	1/31	0.193299	0.472322	0	0	4.8253	7.93046	CD80
BioPlanet_2019	Inwardly rectifying potassium channels	1/31	0.193299	0.472322	0	0	4.8253	7.93046	KCNJ5
WikiPathway_2021_Human	GABA receptor Signaling WP4159	1/31	0.193299	0.431422	0	0	4.8253	7.93046	GABRP
Jensen_COMPARTMENTS	Ubisch body	1/31	0.193299	0.657218	0	0	4.8253	7.93046	GLRA1
Jensen_COMPARTMENTS	Integrin alphaL-beta2 complex	1/31	0.193299	0.657218	0	0	4.8253	7.93046	SELP
BioPlanet_2019	Tricarboxylic acid (TCA) cycle and respiratory electron transport	2/117	0.193378	0.472322	0	0	2.52519	4.14916	ADHFE1;L2HGDH
GO_Biological_Process_2015	DNA-templated transcription, initiation (GO:0006352)	3/220	0.194572	0.568043	0	0	2.01178	3.29319	VDR;PPARA;NR3C2
GO_Biological_Process_2015	negative regulation of protein serine/threonine kinase activity (GO:0071901)	2/118	0.195879	0.568043	0	0	2.5033	4.08102	DUSP3;IRAK3
WikiPathway_2021_Human	Osteoblast differentiation WP4787	2/118	0.195879	0.431422	0	0	2.5033	4.08102	BMP2;WNT8B
Jensen_COMPARTMENTS	Apical complex	12/1315	0.196914	0.665087	0	0	1.3565	2.2043	DISP2;CDH5;BMP2;CLDN15;SLC30A2;SLC10A1;VDR;ANG;SLC26A9;SLC26A3;IGF1R;NR3C2
KEGG_2021_Human	Sphingolipid signaling pathway	2/119	0.198383	0.74773	0	0	2.48177	4.01441	RAC3;PLD1
GO_Molecular_Function_2015	insulin receptor binding (GO:0005158)	1/32	0.198874	0.418712	0	0	4.66941	7.54149	IGF1R
GO_Biological_Process_2015	positive regulation of glucose metabolic process (GO:0010907)	1/32	0.198874	0.568043	0	0	4.66941	7.54149	PPARA
GO_Biological_Process_2015	heterophilic cell-cell adhesion via plasma membrane cell adhesion molecules (GO:0007157)	1/32	0.198874	0.568043	0	0	4.66941	7.54149	SELP
GO_Biological_Process_2015	reproduction (GO:0000003)	1/32	0.198874	0.568043	0	0	4.66941	7.54149	CATSPER3
GO_Biological_Process_2015	negative regulation of striated muscle tissue development (GO:0045843)	1/32	0.198874	0.568043	0	0	4.66941	7.54149	BMP2
GO_Biological_Process_2015	pyrimidine nucleobase metabolic process (GO:0006206)	1/32	0.198874	0.568043	0	0	4.66941	7.54149	DPYSL5
GO_Biological_Process_2015	neuroepithelial cell differentiation (GO:0060563)	1/32	0.198874	0.568043	0	0	4.66941	7.54149	BMP2
GO_Biological_Process_2015	negative regulation of microtubule polymerization or depolymerization (GO:0031111)	1/32	0.198874	0.568043	0	0	4.66941	7.54149	STMN2
GO_Biological_Process_2015	sensory perception of taste (GO:0050909)	1/32	0.198874	0.568043	0	0	4.66941	7.54149	PKD1L3
GO_Biological_Process_2015	activation of Ras GTPase activity (GO:0032856)	1/32	0.198874	0.568043	0	0	4.66941	7.54149	ARHGAP24
GO_Biological_Process_2015	negative regulation of JNK cascade (GO:0046329)	1/32	0.198874	0.568043	0	0	4.66941	7.54149	DUSP3
GO_Biological_Process_2015	negative regulation of cytokine-mediated signaling pathway (GO:0001960)	1/32	0.198874	0.568043	0	0	4.66941	7.54149	IRAK3
GO_Biological_Process_2015	regulation of cellular pH (GO:0030641)	1/32	0.198874	0.568043	0	0	4.66941	7.54149	SLC26A3
GO_Biological_Process_2015	calcium ion import (GO:0070509)	1/32	0.198874	0.568043	0	0	4.66941	7.54149	CATSPER3
GO_Biological_Process_2015	response to pain (GO:0048265)	1/32	0.198874	0.568043	0	0	4.66941	7.54149	SLC6A2
GO_Biological_Process_2015	regulation of CD4-positive, alpha-beta T cell activation (GO:2000514)	1/32	0.198874	0.568043	0	0	4.66941	7.54149	CD80
BioPlanet_2019	Alpha-synuclein signaling	1/32	0.198874	0.481485	0	0	4.66941	7.54149	PLD1
WikiPathway_2021_Human	Monoamine Transport WP727	1/32	0.198874	0.431422	0	0	4.66941	7.54149	SLC6A2
WikiPathway_2021_Human	Ovarian infertility WP34	1/32	0.198874	0.431422	0	0	4.66941	7.54149	VDR
Jensen_COMPARTMENTS	tRNA-intron endonuclease complex	1/32	0.198874	0.665087	0	0	4.66941	7.54149	EPHX2
Jensen_COMPARTMENTS	Protein complex involved in cell adhesion	1/32	0.198874	0.665087	0	0	4.66941	7.54149	CD80
GO_Cellular_Component_2015	trans-Golgi network (GO:0005802)	2/120	0.200891	0.542475	0	0	2.46062	3.94927	IQSEC3;SLC24A5
GO_Biological_Process_2015	epidermis development (GO:0008544)	2/120	0.200891	0.568043	0	0	2.46062	3.94927	PPARA;IGF1R
GO_Biological_Process_2015	carbohydrate catabolic process (GO:0016052)	2/120	0.200891	0.568043	0	0	2.46062	3.94927	PHKG1;DHTKD1
BioPlanet_2019	Interleukin-1 regulation of extracellular matrix	2/120	0.200891	0.482139	0	0	2.46062	3.94927	BMP2;STMN2
WikiPathway_2021_Human	Hippo-Merlin Signaling Dysregulation WP4541	2/120	0.200891	0.431422	0	0	2.46062	3.94927	CDH5;IGF1R
GO_Cellular_Component_2015	integral component of plasma membrane (GO:0005887)	10/1066	0.201548	0.542475	0	0	1.39131	2.2285	SELP;GLRA1;BCAM;CCKAR;SLC10A1;OPRK1;SLC39A2;SLC6A2;MPZL1;IGF1R
GO_Biological_Process_2015	carboxylic acid transport (GO:0046942)	3/224	0.201612	0.568043	0	0	1.97496	3.16272	SLC10A1;SLC26A8;PPARA
GO_Biological_Process_2015	regulation of cell adhesion (GO:0030155)	4/336	0.202714	0.568043	0	0	1.75598	2.80247	BMP2;SMOC1;TNR;RAC3
GO_Molecular_Function_2015	G-protein coupled peptide receptor activity (GO:0008528)	2/121	0.203403	0.418712	0	0	2.43982	3.88557	CCKAR;OPRK1
GO_Molecular_Function_2015	endonuclease activity (GO:0004519)	2/121	0.203403	0.418712	0	0	2.43982	3.88557	ANG;RNASE1
BioPlanet_2019	Notch signaling pathway	2/121	0.203403	0.483959	0	0	2.43982	3.88557	KCNJ5;CTBP2
GO_Molecular_Function_2015	rRNA binding (GO:0019843)	1/33	0.204411	0.418712	0	0	4.52327	7.18124	ANG
GO_Molecular_Function_2015	peptide hormone binding (GO:0017046)	1/33	0.204411	0.418712	0	0	4.52327	7.18124	IGF1R
GO_Cellular_Component_2015	cell leading edge (GO:0031252)	1/33	0.204411	0.542475	0	0	4.52327	7.18124	DST
GO_Biological_Process_2015	regulation of carbohydrate catabolic process (GO:0043470)	1/33	0.204411	0.568043	0	0	4.52327	7.18124	PPARA
GO_Biological_Process_2015	regulation of cellular carbohydrate catabolic process (GO:0043471)	1/33	0.204411	0.568043	0	0	4.52327	7.18124	PPARA
GO_Biological_Process_2015	positive regulation of reproductive process (GO:2000243)	1/33	0.204411	0.568043	0	0	4.52327	7.18124	GLRA1
GO_Biological_Process_2015	calcium ion-dependent exocytosis (GO:0017156)	1/33	0.204411	0.568043	0	0	4.52327	7.18124	GLRA1
GO_Biological_Process_2015	negative regulation of muscle tissue development (GO:1901862)	1/33	0.204411	0.568043	0	0	4.52327	7.18124	BMP2
WikiPathway_2021_Human	Signal transduction through IL1R WP4496	1/33	0.204411	0.4319	0	0	4.52327	7.18124	IRAK3
KEGG_2021_Human	SNARE interactions in vesicular transport	1/33	0.204411	0.74773	0	0	4.52327	7.18124	STX19
GO_Biological_Process_2015	organic acid transport (GO:0015849)	3/226	0.205155	0.568043	0	0	1.95705	3.09994	SLC10A1;SLC26A8;PPARA
GO_Biological_Process_2015	regulation of gene expression, epigenetic (GO:0040029)	2/122	0.205919	0.568043	0	0	2.41936	3.82325	TDRD9;PRDM14
GO_Biological_Process_2015	toll-like receptor signaling pathway (GO:0002224)	2/122	0.205919	0.568043	0	0	2.41936	3.82325	DUSP3;IRAK3
Jensen_COMPARTMENTS	acetyl-CoA carboxylase complex	2/122	0.205919	0.679416	0	0	2.41936	3.82325	AWAT1;PPARA
GO_Molecular_Function_2015	peptide receptor activity (GO:0001653)	2/123	0.208438	0.423151	0	0	2.39925	3.76229	CCKAR;OPRK1
GO_Biological_Process_2015	positive regulation of cell morphogenesis involved in differentiation (GO:0010770)	2/123	0.208438	0.568043	0	0	2.39925	3.76229	BMP2;RAC3
BioPlanet_2019	Rho GTPase cycle	2/123	0.208438	0.486849	0	0	2.39925	3.76229	RAC3;ARHGAP24
Jensen_COMPARTMENTS	Histone locus body	2/123	0.208438	0.679416	0	0	2.39925	3.76229	EPHX2;MLC1
GO_Cellular_Component_2015	synaptic membrane (GO:0097060)	3/228	0.208713	0.543441	0	0	1.93946	3.03873	GLRA1;GABRP;IQSEC3
GO_Biological_Process_2015	cell projection morphogenesis (GO:0048858)	3/228	0.208713	0.568043	0	0	1.93946	3.03873	CCKAR;DST;IGF1R
Jensen_COMPARTMENTS	Aryl hydrocarbon receptor complex	3/228	0.208713	0.679416	0	0	1.93946	3.03873	HEMGN;SLC10A1;PPARA
GO_Biological_Process_2015	sensory perception (GO:0007600)	5/457	0.208845	0.568043	0	0	1.61438	2.52838	GLRA1;OPRK1;NAV2;PKD1L3;VSX2
KEGG_2021_Human	Neuroactive ligand-receptor interaction	4/341	0.209853	0.74773	0	0	1.72948	2.70032	GLRA1;GABRP;CCKAR;OPRK1
GO_Molecular_Function_2015	cholesterol binding (GO:0015485)	1/34	0.209909	0.423151	0	0	4.38598	6.84686	TSPO2
GO_Biological_Process_2015	negative regulation of muscle organ development (GO:0048635)	1/34	0.209909	0.568043	0	0	4.38598	6.84686	BMP2
GO_Biological_Process_2015	negative regulation of tumor necrosis factor production (GO:0032720)	1/34	0.209909	0.568043	0	0	4.38598	6.84686	IRAK3
GO_Biological_Process_2015	meiotic cell cycle (GO:0051321)	1/34	0.209909	0.568043	0	0	4.38598	6.84686	SLC26A8
GO_Biological_Process_2015	regulation of calcium ion-dependent exocytosis (GO:0017158)	1/34	0.209909	0.568043	0	0	4.38598	6.84686	GLRA1
GO_Biological_Process_2015	positive regulation of bone mineralization (GO:0030501)	1/34	0.209909	0.568043	0	0	4.38598	6.84686	BMP2
GO_Biological_Process_2015	phosphatidylglycerol metabolic process (GO:0046471)	1/34	0.209909	0.568043	0	0	4.38598	6.84686	PLD1
BioPlanet_2019	Monoamine transport	1/34	0.209909	0.486849	0	0	4.38598	6.84686	SLC6A2
BioPlanet_2019	N-cadherin signaling events	1/34	0.209909	0.486849	0	0	4.38598	6.84686	MYL2
Jensen_COMPARTMENTS	Endosomal scaffold complex	1/34	0.209909	0.679416	0	0	4.38598	6.84686	CDH5
Jensen_COMPARTMENTS	voltage-gated calcium channel complex	1/34	0.209909	0.679416	0	0	4.38598	6.84686	CATSPER3
GO_Biological_Process_2015	regulation of microtubule-based process (GO:0032886)	2/124	0.21096	0.568043	0	0	2.37946	3.70264	DST;STMN2
Jensen_COMPARTMENTS	BCL-2 complex	10/1079	0.211739	0.679416	0	0	1.37344	2.13212	SELP;BMP2;APOL6;VDR;CD80;PRSS38;ANG;PPARA;IGF1R;NR3C2
GO_Molecular_Function_2015	monovalent inorganic cation transmembrane transporter activity (GO:0015077)	4/343	0.212729	0.425458	0	0	1.7191	2.66072	KCNJ5;SLC10A1;SLC6A2;SLC24A5
Jensen_COMPARTMENTS	Cell leading edge	4/343	0.212729	0.679416	0	0	1.7191	2.66072	DST;STMN2;RAC3;PPP1R9A
Jensen_COMPARTMENTS	Hedgehog signaling complex	2/125	0.213486	0.679416	0	0	2.36	3.64427	CTBP2;WNT8B
Jensen_COMPARTMENTS	mRNA editing complex	2/125	0.213486	0.679416	0	0	2.36	3.64427	SMOC1;VSX2
BioPlanet_2019	Wnt signaling pathway	3/231	0.214075	0.491258	0	0	1.91365	2.94975	CTBP2;RAC3;WNT8B
GO_Biological_Process_2015	cellular response to hormone stimulus (GO:0032870)	5/462	0.214995	0.568043	0	0	1.5963	2.45374	VDR;MTUS1;PPARA;IGF1R;NR3C2
GO_Molecular_Function_2015	beta-tubulin binding (GO:0048487)	1/35	0.21537	0.427375	0	0	4.25676	6.53582	SLC6A2
GO_Cellular_Component_2015	dendritic shaft (GO:0043198)	1/35	0.21537	0.544099	0	0	4.25676	6.53582	SLC12A5
GO_Biological_Process_2015	regulation of antigen receptor-mediated signaling pathway (GO:0050854)	1/35	0.21537	0.568043	0	0	4.25676	6.53582	DUSP3
GO_Biological_Process_2015	maternal process involved in female pregnancy (GO:0060135)	1/35	0.21537	0.568043	0	0	4.25676	6.53582	VDR
GO_Biological_Process_2015	pyrimidine-containing compound catabolic process (GO:0072529)	1/35	0.21537	0.568043	0	0	4.25676	6.53582	DPYSL5
GO_Biological_Process_2015	positive regulation of gliogenesis (GO:0014015)	1/35	0.21537	0.568043	0	0	4.25676	6.53582	BMP2
GO_Biological_Process_2015	drug metabolic process (GO:0017144)	1/35	0.21537	0.568043	0	0	4.25676	6.53582	EPHX2
GO_Biological_Process_2015	nerve development (GO:0021675)	1/35	0.21537	0.568043	0	0	4.25676	6.53582	NAV2
GO_Biological_Process_2015	gene silencing by RNA (GO:0031047)	1/35	0.21537	0.568043	0	0	4.25676	6.53582	TDRD9
GO_Biological_Process_2015	negative regulation of tumor necrosis factor superfamily cytokine production (GO:1903556)	1/35	0.21537	0.568043	0	0	4.25676	6.53582	IRAK3
GO_Biological_Process_2015	positive regulation of alpha-beta T cell differentiation (GO:0046638)	1/35	0.21537	0.568043	0	0	4.25676	6.53582	CD80
GO_Biological_Process_2015	negative regulation of ERK1 and ERK2 cascade (GO:0070373)	1/35	0.21537	0.568043	0	0	4.25676	6.53582	DUSP3
BioPlanet_2019	Ether lipid metabolism	1/35	0.21537	0.491258	0	0	4.25676	6.53582	PLD1
Jensen_COMPARTMENTS	Glutathione synthase complex	1/35	0.21537	0.679416	0	0	4.25676	6.53582	SMOC1
Jensen_COMPARTMENTS	Synaptonemal complex	1/35	0.21537	0.679416	0	0	4.25676	6.53582	HORMAD2
GO_Biological_Process_2015	negative regulation of intracellular signal transduction (GO:1902532)	4/345	0.215616	0.568043	0	0	1.70885	2.62181	DUSP3;IRAK3;ARHGAP24;IGF1R
KEGG_2021_Human	Ras signaling pathway	3/232	0.215869	0.74773	0	0	1.90519	2.92082	RAC3;PLD1;IGF1R
GO_Biological_Process_2015	negative regulation of Wnt signaling pathway (GO:0030178)	2/126	0.216014	0.568043	0	0	2.34084	3.58714	BMP2;BICC1
GO_Biological_Process_2015	negative regulation of sequence-specific DNA binding transcription factor activity (GO:0043433)	2/126	0.216014	0.568043	0	0	2.34084	3.58714	IRAK3;IGF1R
GO_Biological_Process_2015	regulation of protein polymerization (GO:0032271)	2/127	0.218545	0.568043	0	0	2.322	3.53121	ELN;STMN2
GO_Cellular_Component_2015	extracellular matrix (GO:0031012)	4/348	0.219967	0.544099	0	0	1.69368	2.56471	ELN;TNR;WNT8B;NAV2
Jensen_COMPARTMENTS	Apical part of cell	4/348	0.219967	0.683928	0	0	1.69368	2.56471	MLC1;SLC26A9;PLD1;SLC26A3
GO_Molecular_Function_2015	frizzled binding (GO:0005109)	1/36	0.220794	0.434741	0	0	4.13493	6.24592	WNT8B
GO_Cellular_Component_2015	contractile fiber (GO:0043292)	1/36	0.220794	0.544099	0	0	4.13493	6.24592	MYL2
GO_Biological_Process_2015	negative regulation of stress-activated MAPK cascade (GO:0032873)	1/36	0.220794	0.568043	0	0	4.13493	6.24592	DUSP3
GO_Biological_Process_2015	regulation of gluconeogenesis (GO:0006111)	1/36	0.220794	0.568043	0	0	4.13493	6.24592	PPARA
GO_Biological_Process_2015	negative regulation of stress-activated protein kinase signaling cascade (GO:0070303)	1/36	0.220794	0.568043	0	0	4.13493	6.24592	DUSP3
GO_Biological_Process_2015	regulation of cell adhesion mediated by integrin (GO:0033628)	1/36	0.220794	0.568043	0	0	4.13493	6.24592	RAC3
GO_Biological_Process_2015	negative regulation of response to cytokine stimulus (GO:0060761)	1/36	0.220794	0.568043	0	0	4.13493	6.24592	IRAK3
GO_Biological_Process_2015	negative regulation of cellular carbohydrate metabolic process (GO:0010677)	1/36	0.220794	0.568043	0	0	4.13493	6.24592	PPARA
GO_Biological_Process_2015	placenta development (GO:0001890)	1/36	0.220794	0.568043	0	0	4.13493	6.24592	ANG
GO_Biological_Process_2015	positive regulation of biomineral tissue development (GO:0070169)	1/36	0.220794	0.568043	0	0	4.13493	6.24592	BMP2
GO_Biological_Process_2015	blood vessel remodeling (GO:0001974)	1/36	0.220794	0.568043	0	0	4.13493	6.24592	ELN
GO_Biological_Process_2015	chromosome organization involved in meiosis (GO:0070192)	1/36	0.220794	0.568043	0	0	4.13493	6.24592	HORMAD2
BioPlanet_2019	Glycogen metabolism	1/36	0.220794	0.49544	0	0	4.13493	6.24592	PHKG1
BioPlanet_2019	SNARE interactions in vesicular transport	1/36	0.220794	0.49544	0	0	4.13493	6.24592	STX19
Jensen_COMPARTMENTS	H zone	1/36	0.220794	0.683928	0	0	4.13493	6.24592	MYOM2
GO_Biological_Process_2015	calcium ion transmembrane transport (GO:0070588)	2/128	0.221079	0.568043	0	0	2.30345	3.47645	CATSPER3;PKD1L3
Jensen_COMPARTMENTS	Apical junction complex	2/128	0.221079	0.683928	0	0	2.30345	3.47645	CDH5;CLDN15
Jensen_COMPARTMENTS	Retrotransposon nucleocapsid	3/235	0.221271	0.683928	0	0	1.88027	2.83614	CD80;SMOC1;MYOM2
Jensen_COMPARTMENTS	Kinetoplast	2/129	0.223615	0.687702	0	0	2.2852	3.42284	SLC26A3;VSX2
GO_Biological_Process_2015	muscle system process (GO:0003012)	3/237	0.224887	0.568043	0	0	1.86401	2.78139	GLRA1;MYL2;MYOM2
GO_Biological_Process_2015	circulatory system process (GO:0003013)	2/130	0.226154	0.568043	0	0	2.26723	3.37033	MYL2;ELN
WikiPathway_2021_Human	Adipogenesis WP236	2/130	0.226154	0.470257	0	0	2.26723	3.37033	BMP2;PPARA
GO_Cellular_Component_2015	integral component of mitochondrial membrane (GO:0032592)	1/37	0.22618	0.547594	0	0	4.01987	5.97523	L2HGDH
GO_Biological_Process_2015	positive regulation of dephosphorylation (GO:0035306)	1/37	0.22618	0.568043	0	0	4.01987	5.97523	BMP2
GO_Biological_Process_2015	regulation of epidermal cell differentiation (GO:0045604)	1/37	0.22618	0.568043	0	0	4.01987	5.97523	VDR
GO_Biological_Process_2015	intermediate filament cytoskeleton organization (GO:0045104)	1/37	0.22618	0.568043	0	0	4.01987	5.97523	DST
GO_Biological_Process_2015	regulation of toll-like receptor signaling pathway (GO:0034121)	1/37	0.22618	0.568043	0	0	4.01987	5.97523	IRAK3
BioPlanet_2019	Allograft rejection	1/37	0.22618	0.500185	0	0	4.01987	5.97523	CD80
KEGG_2021_Human	Aldosterone-regulated sodium reabsorption	1/37	0.22618	0.74773	0	0	4.01987	5.97523	NR3C2
Jensen_COMPARTMENTS	Plasma membrane protein complex	5/471	0.22621	0.692202	0	0	1.56475	2.32567	KCNJ5;BMP2;CATSPER3;VWC2L;IGF1R
GO_Biological_Process_2015	monocarboxylic acid metabolic process (GO:0032787)	5/473	0.228726	0.568043	0	0	1.5579	2.29826	SLC10A1;EPHX2;PPARA;ALDH8A1;DHTKD1
GO_Molecular_Function_2015	retinoid binding (GO:0005501)	1/38	0.231529	0.445518	0	0	3.91103	5.72203	RBP7
GO_Molecular_Function_2015	isoprenoid binding (GO:0019840)	1/38	0.231529	0.445518	0	0	3.91103	5.72203	RBP7
GO_Molecular_Function_2015	sterol binding (GO:0032934)	1/38	0.231529	0.445518	0	0	3.91103	5.72203	TSPO2
GO_Cellular_Component_2015	voltage-gated calcium channel complex (GO:0005891)	1/38	0.231529	0.55088	0	0	3.91103	5.72203	CATSPER3
GO_Biological_Process_2015	adult walking behavior (GO:0007628)	1/38	0.231529	0.568043	0	0	3.91103	5.72203	GLRA1
GO_Biological_Process_2015	negative regulation of Ras protein signal transduction (GO:0046580)	1/38	0.231529	0.568043	0	0	3.91103	5.72203	ARHGAP24
GO_Biological_Process_2015	response to nicotine (GO:0035094)	1/38	0.231529	0.568043	0	0	3.91103	5.72203	PPARA
GO_Biological_Process_2015	regulation of pathway-restricted SMAD protein phosphorylation (GO:0060393)	1/38	0.231529	0.568043	0	0	3.91103	5.72203	BMP2
GO_Biological_Process_2015	regulation of lipid storage (GO:0010883)	1/38	0.231529	0.568043	0	0	3.91103	5.72203	PPARA
GO_Biological_Process_2015	positive regulation of fat cell differentiation (GO:0045600)	1/38	0.231529	0.568043	0	0	3.91103	5.72203	BMP2
GO_Biological_Process_2015	muscle filament sliding (GO:0030049)	1/38	0.231529	0.568043	0	0	3.91103	5.72203	MYL2
GO_Biological_Process_2015	protein kinase C-activating G-protein coupled receptor signaling pathway (GO:0007205)	1/38	0.231529	0.568043	0	0	3.91103	5.72203	DGKG
GO_Biological_Process_2015	regulation of muscle cell apoptotic process (GO:0010660)	1/38	0.231529	0.568043	0	0	3.91103	5.72203	IGF1R
GO_Biological_Process_2015	membrane depolarization during action potential (GO:0086010)	1/38	0.231529	0.568043	0	0	3.91103	5.72203	CATSPER3
GO_Biological_Process_2015	ventricular cardiac muscle tissue morphogenesis (GO:0055010)	1/38	0.231529	0.568043	0	0	3.91103	5.72203	MYL2
GO_Biological_Process_2015	positive regulation of oxidoreductase activity (GO:0051353)	1/38	0.231529	0.568043	0	0	3.91103	5.72203	VDR
GO_Biological_Process_2015	negative regulation of lipid biosynthetic process (GO:0051055)	1/38	0.231529	0.568043	0	0	3.91103	5.72203	BMP2
GO_Biological_Process_2015	intermediate filament-based process (GO:0045103)	1/38	0.231529	0.568043	0	0	3.91103	5.72203	DST
GO_Biological_Process_2015	actin-myosin filament sliding (GO:0033275)	1/38	0.231529	0.568043	0	0	3.91103	5.72203	MYL2
BioPlanet_2019	BMAL1-CLOCK/NPAS2 activates circadian expression	1/38	0.231529	0.500185	0	0	3.91103	5.72203	PPARA
BioPlanet_2019	Signal transduction through IL-1R	1/38	0.231529	0.500185	0	0	3.91103	5.72203	IRAK3
BioPlanet_2019	Striated muscle contraction	1/38	0.231529	0.500185	0	0	3.91103	5.72203	MYL2
WikiPathway_2021_Human	Striated Muscle Contraction Pathway WP383	1/38	0.231529	0.473911	0	0	3.91103	5.72203	MYL2
KEGG_2021_Human	Allograft rejection	1/38	0.231529	0.74773	0	0	3.91103	5.72203	CD80
Jensen_COMPARTMENTS	Integrin alpha7-beta1 complex	1/38	0.231529	0.696465	0	0	3.91103	5.72203	BCAM
Jensen_COMPARTMENTS	BLOC-2 complex	1/38	0.231529	0.696465	0	0	3.91103	5.72203	SLC24A5
Jensen_COMPARTMENTS	Bunina body	1/38	0.231529	0.696465	0	0	3.91103	5.72203	EPHX2
GO_Biological_Process_2015	response to hypoxia (GO:0001666)	3/241	0.232155	0.568043	0	0	1.83231	2.67581	BMP2;ANG;PPARA
Jensen_COMPARTMENTS	Glutamatergic synapse	3/241	0.232155	0.696465	0	0	1.83231	2.67581	IQCK;SLC12A5;CTBP2
GO_Biological_Process_2015	regulation of blood pressure (GO:0008217)	2/133	0.233782	0.568043	0	0	2.21498	3.21917	EPHX2;PPARA
BioPlanet_2019	Adipogenesis	2/133	0.233782	0.500185	0	0	2.21498	3.21917	BMP2;PPARA
BioPlanet_2019	Tight junction	2/133	0.233782	0.500185	0	0	2.21498	3.21917	CLDN15;MYL2
GO_Biological_Process_2015	tissue morphogenesis (GO:0048729)	4/358	0.234637	0.568043	0	0	1.645	2.38477	BMP2;VDR;MYL2;IGF1R
GO_Molecular_Function_2015	Rho GTPase activator activity (GO:0005100)	1/39	0.236842	0.44889	0	0	3.80791	5.48478	ARHGAP24
GO_Molecular_Function_2015	O-acyltransferase activity (GO:0008374)	1/39	0.236842	0.44889	0	0	3.80791	5.48478	AWAT1
GO_Biological_Process_2015	nucleoside diphosphate metabolic process (GO:0009132)	1/39	0.236842	0.568043	0	0	3.80791	5.48478	ENTPD8
GO_Biological_Process_2015	bone mineralization (GO:0030282)	1/39	0.236842	0.568043	0	0	3.80791	5.48478	BMP2
GO_Biological_Process_2015	bile acid metabolic process (GO:0008206)	1/39	0.236842	0.568043	0	0	3.80791	5.48478	SLC10A1
GO_Biological_Process_2015	negative regulation of blood pressure (GO:0045776)	1/39	0.236842	0.568043	0	0	3.80791	5.48478	PPARA
GO_Biological_Process_2015	regulation of vasodilation (GO:0042312)	1/39	0.236842	0.568043	0	0	3.80791	5.48478	EPHX2
GO_Biological_Process_2015	tight junction assembly (GO:0070830)	1/39	0.236842	0.568043	0	0	3.80791	5.48478	CLDN15
GO_Biological_Process_2015	positive regulation of stem cell differentiation (GO:2000738)	1/39	0.236842	0.568043	0	0	3.80791	5.48478	BMP2
GO_Biological_Process_2015	negative regulation of small GTPase mediated signal transduction (GO:0051058)	1/39	0.236842	0.568043	0	0	3.80791	5.48478	ARHGAP24
BioPlanet_2019	Vitamin A and carotenoid metabolism	1/39	0.236842	0.502833	0	0	3.80791	5.48478	RBP7
GO_Biological_Process_2015	regulation of protein complex assembly (GO:0043254)	3/244	0.237634	0.568043	0	0	1.80922	2.59989	SELP;ELN;STMN2
BioPlanet_2019	TNF-alpha effects on cytokine activity, cell motility, and apoptosis	2/135	0.238877	0.503282	0	0	2.18145	3.12341	SELP;PPARA
GO_Biological_Process_2015	cellular metal ion homeostasis (GO:0006875)	4/361	0.239085	0.568043	0	0	1.63092	2.33374	CCKAR;VDR;EPHX2;NR3C2
GO_Biological_Process_2015	response to decreased oxygen levels (GO:0036293)	3/245	0.239466	0.568043	0	0	1.80165	2.57518	BMP2;ANG;PPARA
GO_Biological_Process_2015	single-organism behavior (GO:0044708)	4/362	0.240572	0.568043	0	0	1.62628	2.31702	GLRA1;SLC12A5;TNR;PPARA
GO_Molecular_Function_2015	phosphatase binding (GO:0019902)	2/136	0.241426	0.44889	0	0	2.16506	3.07696	CDH5;PPARA
GO_Biological_Process_2015	inositol lipid-mediated signaling (GO:0048017)	2/136	0.241426	0.568043	0	0	2.16506	3.07696	CD80;IGF1R
GO_Biological_Process_2015	phosphatidylinositol-mediated signaling (GO:0048015)	2/136	0.241426	0.568043	0	0	2.16506	3.07696	CD80;IGF1R
Jensen_COMPARTMENTS	Cell projection	15/1774	0.241655	0.715827	0	0	1.25508	1.78252	CATSPER3;SLC12A5;DST;ODF3;STMN2;OPRK1;PPP1R9A;SLC6A2;ARHGAP24;DRP2;GLRA1;DPYSL5;RAC3;ANG;SLC26A3
GO_Molecular_Function_2015	ion gated channel activity (GO:0022839)	1/40	0.242118	0.44889	0	0	3.71009	5.26213	CATSPER3
GO_Molecular_Function_2015	RNA polymerase II transcription factor binding transcription factor activity involved in positive regulation of transcription (GO:0001190)	1/40	0.242118	0.44889	0	0	3.71009	5.26213	PPARA
GO_Biological_Process_2015	secondary metabolic process (GO:0019748)	1/40	0.242118	0.568043	0	0	3.71009	5.26213	EPHX2
GO_Biological_Process_2015	negative regulation of BMP signaling pathway (GO:0030514)	1/40	0.242118	0.568043	0	0	3.71009	5.26213	VWC2L
GO_Biological_Process_2015	blood circulation (GO:0008015)	1/40	0.242118	0.568043	0	0	3.71009	5.26213	ELN
GO_Biological_Process_2015	telencephalon cell migration (GO:0022029)	1/40	0.242118	0.568043	0	0	3.71009	5.26213	TNR
GO_Biological_Process_2015	axon cargo transport (GO:0008088)	1/40	0.242118	0.568043	0	0	3.71009	5.26213	DST
GO_Biological_Process_2015	muscle fiber development (GO:0048747)	1/40	0.242118	0.568043	0	0	3.71009	5.26213	MYL2
GO_Biological_Process_2015	cardiocyte differentiation (GO:0035051)	1/40	0.242118	0.568043	0	0	3.71009	5.26213	BMP2
WikiPathway_2021_Human	Microglia Pathogen Phagocytosis Pathway WP3937	1/40	0.242118	0.479849	0	0	3.71009	5.26213	RAC3
WikiPathway_2021_Human	Glycogen Synthesis and Degradation WP500	1/40	0.242118	0.479849	0	0	3.71009	5.26213	PHKG1
KEGG_2021_Human	Nicotine addiction	1/40	0.242118	0.74773	0	0	3.71009	5.26213	GABRP
MSigDB_Hallmark_2020	Pancreas Beta Cells	1/40	0.242118	0.751357	0	0	3.71009	5.26213	VDR
Jensen_COMPARTMENTS	Large latent transforming growth factor-beta complex	1/40	0.242118	0.715827	0	0	3.71009	5.26213	ELN
Jensen_COMPARTMENTS	T-tubule	1/40	0.242118	0.715827	0	0	3.71009	5.26213	KCNJ5
GO_Biological_Process_2015	neuron projection development (GO:0031175)	2/137	0.243977	0.568043	0	0	2.14891	3.03143	RAC3;PPP1R9A
GO_Biological_Process_2015	regulation of cell morphogenesis involved in differentiation (GO:0010769)	3/248	0.244975	0.568043	0	0	1.77932	2.50279	BMP2;TNR;RAC3
GO_Biological_Process_2015	cell part morphogenesis (GO:0032990)	3/248	0.244975	0.568043	0	0	1.77932	2.50279	CCKAR;DST;IGF1R
GO_Molecular_Function_2015	potassium ion transmembrane transporter activity (GO:0015079)	2/138	0.246529	0.452006	0	0	2.133	2.98679	KCNJ5;SLC24A5
GO_Cellular_Component_2015	basolateral plasma membrane (GO:0016323)	2/138	0.246529	0.576627	0	0	2.133	2.98679	SLC10A1;MLC1
Jensen_COMPARTMENTS	NF-kappaB complex	8/864	0.247036	0.717454	0	0	1.36636	1.91047	SELP;BMP2;VDR;CD80;IRAK3;PPARA;IGF1R;NR3C2
GO_Molecular_Function_2015	aminopeptidase activity (GO:0004177)	1/41	0.247358	0.452006	0	0	3.61715	5.05287	XPNPEP2
GO_Biological_Process_2015	chondrocyte differentiation (GO:0002062)	1/41	0.247358	0.568043	0	0	3.61715	5.05287	BMP2
GO_Biological_Process_2015	ovarian follicle development (GO:0001541)	1/41	0.247358	0.568043	0	0	3.61715	5.05287	ANG
GO_Biological_Process_2015	actin polymerization or depolymerization (GO:0008154)	1/41	0.247358	0.568043	0	0	3.61715	5.05287	ANG
GO_Biological_Process_2015	cell-substrate junction assembly (GO:0007044)	1/41	0.247358	0.568043	0	0	3.61715	5.05287	DST
GO_Biological_Process_2015	response to exogenous dsRNA (GO:0043330)	1/41	0.247358	0.568043	0	0	3.61715	5.05287	IRAK3
GO_Biological_Process_2015	cardiac muscle contraction (GO:0060048)	1/41	0.247358	0.568043	0	0	3.61715	5.05287	MYL2
[truncated: 1,600 more rows]

## Sheet: S5. CD8 Enr. RT+Adj.IT
Supplementary table 5: CD8 T cell enrichment for RT+Adj.IT vs RT and RT+Conc.IT
[truncated: 2,153 more rows]

[truncated: 8 more sheets: S6. CD4 Enr. RTIT, S7. CD4 Enr. RT+Adj.IT, S8. CD4 Enr. RT+Conc.IT, S9. Treg Enr. CD103+CD25+, S10. Treg Enr. CD25+, S11. Treg Enr. CD103+, S12. CD103Treg vs CD25Treg, S13. Antibody lists]
