# Supplementary material for: CD103+ regulatory T cells underlie resistance to radio-immunotherapy and impair CD8+ T cell activation in glioblastoma
Source: Nat Cancer. 2023 Apr 20;4(5):665–81. doi: 10.1038/s43018-023-00547-6 (PMC10212765; doi:10.1038/s43018-023-00547-6)
Supplement: Source Data Fig. 1 — Statistical source data. [file 43018_2023_547_MOESM3_ESM.xlsx]

## Sheet: Fig. 1b
Fig. 1b, Bubble blot representing cell abundance in primary vs recurrent human glioblastoma tumors
Log2 Fold Rec/Prim
	Abundance	Ki67	HIF1a	CD39	PD-L1	CD206	MMP9	CD40	PD-1	Ox40L
Cancer	-0.00734397	-1.02549	0.732707	0.247587	0.164193	0.220688	0.644579	0.620291	0.599761	0.959786
Astrocytes	-0.521253	-0.772169	0.284414	0.0535437	0.0762106	0.184585	0.333354	0.480284	0.546749	0.735512
Endothelial cells	-0.556807	-0.384818	-0.0813114	0.34227	-0.029787	0.213595	1.91769	0.213547	0.776578	0.466314
CD163- MG	0.0979793	0.0946581	0.569883	0.491011	-0.0278264	-0.191284	1.0288	0.624898	1.08236	0.635802
CD163+ MG	-1.43408	-0.613271	0.516084	0.885038	0.0782505	0.485672	0.142555	0.912064	1.23806	0.182088
CD163- MDM	0.542386	-0.981955	-0.153992	0.0212014	-0.146993	0.183041	0.58113	0.307634	0.744766	-0.315556
CD163+ MDM	-0.547941	-0.551344	0.649404	0.535909	-0.0285545	1.17926	0.368985	0.898765	0.901029	0.00172429
CD14+CD16- Mono	2.74331	-1.8413	0.104407	0.594329	0.529193	0.874469	0.359391	0.705246	1.11339	0.557154
CD14+CD16+ Mono	2.95638	-1.83987	1.00211	1.18881	-0.360601	0.306387	0.224738	1.23038	0.503364	0.922166
CD14-CD16+ Mono	0.403533	-1.2831	0.217591	0.398216	0.123358	0.453149	0.400851	0.610925	0.761675	0.784835
CD8	1.61499	-1.857	0.10378	0.705398	0.0922684	0.518467	0.247672	0.662689	0.67664	1.08258
CD4	-0.660419	-1.67118	-0.364473	0.362901	0.0220373	0.877807	0.546013	0.0883712	0.604907	0.447325
Tregs	0.475658	-0.212743	-0.440058	1.0762	0.194879	1.70273	0.343461	0.558382	0.571528	2.62708
Mast cells	-3.02662	-3.82912	-1.00481	-0.7475	-0.0885575	-1.18442	-0.372659	-1.0422	0.0562809	0.404689
DCs	-0.985289	-4.72189	1.47428	-0.35416	-1.62391	-1.32013	-0.36397	-0.17274	-2.53913	-2.14279
NK cells	-1.16662	-2.12928	-0.912257	-1.62567	-0.87841	-0.270089	1.92346	-0.189089	-0.0781031	0.0465009
Neutrophils	1.70099	-0.35826	0.20312	-0.268921	1.93153	0.654972	-0.18068	0.208662	0.289722	1.79747
B cells	-1.28494	-5.9358	-3.67356	-2.06802	-3.4363	-2.67377	-3.01314	-2.62485	-2.90349	-4.42375
Log2 Fold Rec/Prim (Cut off -2 and 2)
	Abundance	Ki67	HIF1a	CD39	PD-L1	CD206	MMP9	CD40	PD-1	Ox40L
Cancer	-0.00734397	-1.02549	0.732707	0.247587	0.164193	0.220688	0.644579	0.620291	0.599761	0.959786
Astrocytes	-0.521253	-0.772169	0.284414	0.0535437	0.0762106	0.184585	0.333354	0.480284	0.546749	0.735512
Endothelial cells	-0.556807	-0.384818	-0.0813114	0.34227	-0.029787	0.213595	1.91769	0.213547	0.776578	0.466314
CD163- MG	0.0979793	0.0946581	0.569883	0.491011	-0.0278264	-0.191284	1.0288	0.624898	1.08236	0.635802
CD163+ MG	-1.43408	-0.613271	0.516084	0.885038	0.0782505	0.485672	0.142555	0.912064	1.23806	0.182088
CD163- MDM	0.542386	-0.981955	-0.153992	0.0212014	-0.146993	0.183041	0.58113	0.307634	0.744766	-0.315556
CD163+ MDM	-0.547941	-0.551344	0.649404	0.535909	-0.0285545	1.17926	0.368985	0.898765	0.901029	0.00172429
CD14+CD16- Mono	2	-1.8413	0.104407	0.594329	0.529193	0.874469	0.359391	0.705246	1.11339	0.557154
CD14+CD16+ Mono	2	-1.83987	1.00211	1.18881	-0.360601	0.306387	0.224738	1.23038	0.503364	0.922166
CD14-CD16+ Mono	0.403533	-1.2831	0.217591	0.398216	0.123358	0.453149	0.400851	0.610925	0.761675	0.784835
CD8	1.61499	-1.857	0.10378	0.705398	0.0922684	0.518467	0.247672	0.662689	0.67664	1.08258
CD4	-0.660419	-1.67118	-0.364473	0.362901	0.0220373	0.877807	0.546013	0.0883712	0.604907	0.447325
Tregs	0.475658	-0.212743	-0.440058	1.0762	0.194879	1.70273	0.343461	0.558382	0.571528	2.62708
Mast cells	-2	-2	-1.00481	-0.7475	-0.0885575	-1.18442	-0.372659	-1.0422	0.0562809	0.404689
DCs	-0.985289	-2	1.47428	-0.35416	-1.62391	-1.32013	-0.36397	-0.17274	-2	-2
NK cells	-1.16662	-2	-0.912257	-1.62567	-0.87841	-0.270089	1.92346	-0.189089	-0.0781031	0.0465009
Neutrophils	1.70099	-0.35826	0.20312	-0.268921	1.93153	0.654972	-0.18068	0.208662	0.289722	1.79747
B cells	-1.28494	-2	-2	-2	-2	-2	-2	-2	-2	-2

## Sheet: Fig. 1c
Fig. 1c, Heatmap of Spearman correlation
		Cancer	Astrocytes	Endothelial cells	CD163- MG	CD163+ MG	CD163- MDM	CD163+ MDM	CD14+CD16- Mono	CD14+CD16+ Mono	CD14-CD16+ Mono	CD8	CD4	Tregs	B cells	Mast cells	DCs	NK cells	Neutrophils
PRIMARY	Cancer	1	-0.476191	0.166667	-0.238095	-0.452381	-0.761905	-0.690476	-0.299407	-0.805118	-0.476191	-0.738095	-0.761905	-0.077935	-0.514371	-0.0838338	-0.491027	-0.710285	-0.608815
	Astrocytes	-0.476191	1	0.214286	0.0952381	0	0.642857	0.357143	0.754505	0.512348	-0.214286	0.333333	0.261905	-0.514371	-0.077935	-0.311383	0.143715	0.621499	0.291724
	Endothelial cells	0.166667	0.214286	1	-0.285714	0	-0.285714	-0.238095	0.419169	-0.317167	-0.309524	-0.333333	-0.738095	-0.763763	-0.109109	-0.514979	-0.0838338	-0.0253673	-0.710285
	CD163- MG	-0.238095	0.0952381	-0.285714	1	0.0476191	0.571429	0.357143	-0.407193	0.268373	0.166667	0.238095	0.404762	0.436436	0.763763	-0.0119763	0.407193	0.558081	-0.0126837
	CD163+ MG	-0.452381	0	0	0.0476191	1	0.238095	0.619048	0.0239525	0.317168	-0.0952381	0.571429	0.285714	0.405262	0.514371	0.28743	0.419169	0.228306	0.0126837
	CD163- MDM	-0.761905	0.642857	-0.285714	0.571429	0.238095	1	0.833333	0.371264	0.902708	0.142857	0.809524	0.714286	0.077935	0.514371	0.263478	0.694623	0.862489	0.532714
	CD163+ MDM	-0.690476	0.357143	-0.238095	0.357143	0.619048	0.833333	1	0.359288	0.853913	-0.047619	0.97619	0.571429	0.218218	0.545545	0.574861	0.826362	0.634183	0.367826
	CD14+CD16- Mono	-0.299407	0.754505	0.419169	-0.407193	0.0239525	0.371264	0.359288	1	0.454065	-0.371264	0.38324	-0.0838338	-0.752669	-0.368494	0.0120482	0.222892	0.299856	0.153118
	CD14+CD16+ Mono	-0.805118	0.512348	-0.317167	0.268373	0.317168	0.902708	0.853913	0.454065	1	0.29277	0.87831	0.731925	0.0798596	0.41527	0.503153	0.785409	0.805807	0.688835
	CD14-CD16+ Mono	-0.476191	-0.214286	-0.309524	0.166667	-0.0952381	0.142857	-0.047619	-0.371264	0.29277	1	0.0238095	0.52381	0.296153	0.405262	0.0359288	0.167668	0.342459	0.507346
	CD8	-0.738095	0.333333	-0.333333	0.238095	0.571429	0.809524	0.97619	0.38324	0.87831	0.0238095	1	0.642857	0.218218	0.436436	0.610789	0.754505	0.558081	0.507346
	CD4	-0.761905	0.261905	-0.738095	0.404762	0.285714	0.714286	0.571429	-0.0838338	0.731925	0.52381	0.642857	1	0.545545	0.436436	0.299407	0.359288	0.570765	0.862489
	Tregs	-0.077935	-0.514371	-0.763763	0.436436	0.405262	0.077935	0.218218	-0.752669	0.0798596	0.296153	0.218218	0.545545	1	0.5	0.439057	0.164646	-0.0083034	0.282316
	B cells	-0.514371	-0.077935	-0.109109	0.763763	0.514371	0.514371	0.545545	-0.368494	0.41527	0.405262	0.436436	0.436436	0.5	1	0.164646	0.658586	0.631059	-0.0083034
	Mast cells	-0.0838338	-0.311383	-0.514979	-0.0119763	0.28743	0.263478	0.574861	0.0120482	0.503153	0.0359288	0.610789	0.299407	0.439057	0.164646	1	0.656627	0.0829389	0.357275
	DCs	-0.491027	0.143715	-0.0838338	0.407193	0.419169	0.694623	0.826362	0.222892	0.785409	0.167668	0.754505	0.359288	0.164646	0.658586	0.656627	1	0.714551	0.197777
	NK cells	-0.710285	0.621499	-0.0253673	0.558081	0.228306	0.862489	0.634183	0.299856	0.805807	0.342459	0.558081	0.570765	-0.0083034	0.631059	0.0829389	0.714551	1	0.385135
	Neutrophils	-0.608815	0.291724	-0.710285	-0.0126837	0.0126837	0.532714	0.367826	0.153118	0.688835	0.507346	0.507346	0.862489	0.282316	-0.0083034	0.357275	0.197777	0.385135	1
		Cancer	Astrocytes	Endothelial cells	CD163- MG	CD163+ MG	CD163- MDM	CD163+ MDM	CD14+CD16- Mono	CD14+CD16+ Mono	CD14-CD16+ Mono	CD8	CD4	Tregs	B cells	Mast cells	DCs	NK cells	Neutrophils
RECURRENT	Cancer	1	-0.478788	-0.624242	-0.684848	0.381818	-0.69697	-0.212121	-0.575758	-0.0851068	0.478788	-0.10303	-0.0729487	-0.14705	-0.174078	-0.588322	-0.477952	-0.410117	-0.475232
	Astrocytes	-0.478788	1	0.709091	0.50303	0.284848	-0.0424242	-0.345454	0.0424242	-0.340427	-0.684848	-0.163636	-0.188451	-0.3979	0.290129	0.821065	0.293599	-0.11185	-0.0187592
	Endothelial cells	-0.624242	0.709091	1	0.393939	0.284848	0.345455	0.212121	0.357576	-0.109423	-0.612121	0.333333	0.151976	-0.0691999	0.406181	0.769345	0.607682	0.02237	0.131314
	CD163- MG	-0.684848	0.50303	0.393939	1	-0.224242	0.551515	-0.321212	0.030303	-0.474166	-0.50303	-0.418182	-0.115502	0.21625	0.174078	0.38144	-0.0819346	0.46977	-0.0062531
	CD163+ MG	0.381818	0.284848	0.284848	-0.224242	1	-0.563636	-0.115152	-0.466667	-0.261399	0.127273	0.10303	0.480245	-0.0173	-0.174078	0.148697	0.0341394	-0.171503	-0.387689
	CD163- MDM	-0.69697	-0.0424242	0.345455	0.551515	-0.563636	1	0.515152	0.636364	0.25532	-0.321212	0.187879	-0.0729487	0.32005	0.290129	0.290929	0.396017	0.275897	0.525257
	CD163+ MDM	-0.212121	-0.345454	0.212121	-0.321212	-0.115152	0.515152	1	0.69697	0.693012	0.0787879	0.587879	0.297874	0.2076	-0.0580259	0.109906	0.628166	-0.06711	0.687836
	CD14+CD16- Mono	-0.575758	0.0424242	0.357576	0.030303	-0.466667	0.636364	0.69697	1	0.686933	-0.333333	0.515152	-0.0668696	0.11245	0.406181	0.303859	0.785207	0.0820233	0.81915
	CD14+CD16+ Mono	-0.0851068	-0.340427	-0.109423	-0.474166	-0.261399	0.25532	0.693012	0.686933	1	0.170214	0.668696	0.0243902	-0.0303671	0.174608	0.0583629	0.678019	-0.261778	0.743243
	CD14-CD16+ Mono	0.478788	-0.684848	-0.612121	-0.50303	0.127273	-0.321212	0.0787879	-0.333333	0.170214	1	0.236364	0.583589	0.493049	-0.522233	-0.640043	-0.22532	0.260983	-0.318906
	CD8	-0.10303	-0.163636	0.333333	-0.418182	0.10303	0.187879	0.587879	0.515152	0.668696	0.236364	1	0.376901	0.2076	0.406181	0.135767	0.785207	-0.06711	0.22511
	CD4	-0.0729487	-0.188451	0.151976	-0.115502	0.480245	-0.0729487	0.297874	-0.0668696	0.0243902	0.583589	0.376901	1	0.702782	-0.46562	-0.194543	0.160944	0.575911	-0.125442
	Tregs	-0.14705	-0.3979	-0.0691999	0.21625	-0.0173	0.32005	0.2076	0.11245	-0.0303671	0.493049	0.2076	0.702782	1	-0.165635	-0.461364	0.00487254	0.862044	-0.0937089
	B cells	-0.174078	0.290129	0.406181	0.174078	-0.174078	0.290129	-0.0580259	0.406181	0.174608	-0.522233	0.406181	-0.46562	-0.165635	1	0.309492	0.457604	-0.214176	0.0598684
	Mast cells	-0.588322	0.821065	0.769345	0.38144	0.148697	0.290929	0.109906	0.303859	0.0583629	-0.640043	0.135767	-0.194543	-0.461364	0.309492	1	0.597253	-0.342035	0.306837
	DCs	-0.477952	0.293599	0.607682	-0.0819346	0.0341394	0.396017	0.628166	0.785207	0.678019	-0.22532	0.785207	0.160944	0.00487254	0.457604	0.597253	1	-0.12601	0.591755
	NK cells	-0.410117	-0.11185	0.02237	0.46977	-0.171503	0.275897	-0.06711	0.0820233	-0.261778	0.260983	-0.06711	0.575911	0.862044	-0.214176	-0.342035	-0.12601	1	-0.115402
	Neutrophils	-0.475232	-0.0187592	0.131314	-0.0062531	-0.387689	0.525257	0.687836	0.81915	0.743243	-0.318906	0.22511	-0.125442	-0.0937089	0.0598684	0.306837	0.591755	-0.115402	1

## Sheet: Fig. 1d
Fig. 1d, CD3+ T cells in PDG-Ink4a tumors
CD3+ (% of CD45+)
Prim.	d6 RT	d12 RT	d18 RT	Rec.
3.15	6.58	10.4	31.2	4.61
2.26	31	30.1	3.05	3.33
1.89	19.5	48.5	7.86	2.23
3.77	19.4	20	24.8	4.79
2.52	12.8	22.8	30.1
1.99	5.78	29.3	27.1
	10.4	29
	26.5	25.8
	13.7

## Sheet: Fig. 1e
Fig. 1e, CD3+ T cells in PDG-p53 tumors
CD3+ (% of CD45+)
Prim.	d6 RT	d12 RT	d18 RT	Rec.
1.55	14.7	19.1	45.8	6.13
4.01	7.29	41.5	18.3	8.78
15	15.2	24.9	26.5	14.2
2.31	3.91	32.8	36.3	5.41
3.21	7.17	54.1	24	7.93
5.64	7.88	31.7
5.25	16.1
8.19	8
	1.15
	9.03
