# Supplementary material for: CD103+ regulatory T cells underlie resistance to radio-immunotherapy and impair CD8+ T cell activation in glioblastoma
Source: Nat Cancer. 2023 Apr 20;4(5):665–81. doi: 10.1038/s43018-023-00547-6 (PMC10212765; doi:10.1038/s43018-023-00547-6)
Supplement: Source Data Fig. 2 — Statistical source data. [file 43018_2023_547_MOESM4_ESM.xlsx]

## Sheet: Fig. 2a
Figure 2a, Tumor mutation burden (#MB)
PDG-Ink4a	PDG-p53	GL261	Glioblastoma patients
2.5	1.2	58.1	3.45
1.6	1	158.4	2.45
1.1	1	152.6	0.11
			2.17
			2.78
			3.46
			0.88
			1.32
			0.1
			2.51
			2.18
			2.4
			0.91
			1.84

## Sheet: Fig. 2b
Figure 2c, Donut charts of the variant type and the functional class distribution of mutations in different mouse models and glioblastoma patients
		PDG-Ink4a	PDG-p53	GL261	Glioblastoma patients
Variant types	SNP	335	259	21738	226.714
	MNP	7	7	279	9.25
	INS	4	6	956	2.82143
	DEL	36	31	1129	16.9643
Functional class	MISSENSE	106	72	5101	164.464
	NONSENSE	6	6	361	8.71429
	SILENT	28	29	4672	54.6429

## Sheet: Fig. 2c
Figure 2c, Grading of histopathological analysis
	PDG-Ink4a							PDG-p53									PDG-Ink4a- OVA						GL261
Invasion	2	1.5	2	2	2	1.5	1.5	2	3	3	3	2	2.5	2.5	3	3	2	2	1	2	2	2	0	0	0	0	0	0	0	0.5	0
Fibrosis	2	2.5	1.5	3	2	1.5	0.5	1	1.5	1	2.5	1	1.5	2	1	2	2.5	3	1	2.5	0	2	0	0	0	0	0	0	0	0	0
Pseudop. necr.	1	1	1	1	1	1	0	1	0	1	1	1	1	1	1	1	1	1	1	1	0	1	0	0	0	0	0	0	0	0	0
Differentiation	1	1	0.5	1	1	1	1.5	0.5	1	1	1	1	1	1	0.5	0.5	1	1	1	0.5	1.5	0.5	0	0	0	0	0	0	0	0	0
Vascularization	2.5	2	2	2	2.5	2.5	2	2	2	2	2.5	2	2	2.5	2	2	2	2	2	2.5	2.5	2	3	3	3	3	3	3	3	3	3
Cellularity	2	1	2.5	3	2.5	2	2.5	3	2	2	2.5	2	2	2	2.5	2.5	2.5	2.5	2	2.5	1.5	2.5	3	3	3	3	3	3	3	3	3
Hemorrhaging	2	0	1	0	1	1	2	1	1	2	1	1	1	1	1	1	1.5	1	0	1	0	0	3	3	3	2	3	1	2	2	1
Mitosis	1	0	1.5	1	1	1	1	1	1	1	1	1	1	1	1	1.5	1	1	0	1	1.5	1	3	3	2	3	2	2	2	3	3
Cystic degen.	0	0	0	0	0	0	0	1	0	0	0	0	0	0	0	0	0	0	0	0	0	0	1	2	1	1	2	3	2	1	0

## Sheet: Fig. 2d
Figure 2d, cDC1 (%of CD45+)
cDC1 (% of CD45+)
PDG-Ink4a	PDG-p53	PDG-Ink4a-OVA	GL261
0.34	0.32	1.17	0.4
0.28	0.26	1.97	1.3
0.64	0.094	0.4	1.33
0.56	0.43	1.34	0.94
0.38	0.23	2.08	0.79
0.53	0.12

## Sheet: Fig. 2e
Figure 2e, CD103+ (%of cDC1)
CD103+ (% of cDC1)
PDG-Ink4a	PDG-p53	PDG-Ink4a-OVA	GL261
30.3	19.2	50.4	44
17.4	14.7	60.5	69.8
18	22.7	61.3	65.8
15.7	18	42.8	73.8
23.5	16.4	47.3	53.6
17	32.7

## Sheet: Fig. 2f
Figure 2f, CD3+ (%of CD45+)
CD3+ (% of CD45+)
PDG-Ink4a	PDG-p53	PDG-Ink4a-OVA	GL261
2.45	1.49	2.93	29.5
2.07	3.84	12.8	16.5
0.78	11.8	2.62	17.7
1.63	7.98	3.77	22.1
3.52	11.4	3.49	12.3
	2.83	4.68
	1.76	24.7

## Sheet: Fig. 2g
Figure 2g, Survival curve GL261 model
Days	Con. (n=8)	IT (n=10)	RT (n=13)	RT+Adj. IT (n=13)
6	1
9	1
6	1
4	1
2	1
5	1
5	1
7	1
3		1
1		1
1		1
10		1
9		1
6		1
8		1
22		1
1		1
80		0
37			1
31			1
44			1
8			1
80			0
21			1
24			1
26			1
35			1
80			0
23			1
80			0
22			1
80				0
80				0
80				0
80				0
80				0
80				0
7				1
80				0
39				1
80				0
80				0
33				1
80				0
0 = alive
1 = dead

## Sheet: Fig. 2h
Figure 2h, Survival curve PDG-Ink4a-OVA model
Days	Con. (n=10)	IT (n=9)	RT (n=6)	RT+Adj.IT (n=7)
3	1
11	1
6	1
4	1
5	1
8	1
4	1
3	1
10	1
17	1
11		1
4		1
6		1
6		1
7		1
12		1
12		1
15		1
22		1
42			1
66			1
35			1
38			1
30			1
43			1
31				1
80				0
31				1
31				1
35				1
31				1
38				1
0 = alive
1 = dead
