# Supplementary material for: CD103+ regulatory T cells underlie resistance to radio-immunotherapy and impair CD8+ T cell activation in glioblastoma
Source: Nat Cancer. 2023 Apr 20;4(5):665–81. doi: 10.1038/s43018-023-00547-6 (PMC10212765; doi:10.1038/s43018-023-00547-6)
Supplement: Source Data Fig. 3 — Statistical source data. [file 43018_2023_547_MOESM5_ESM.xlsx]

## Sheet: Fig. 3b
Figure 3b, Survival curve PDG-Ink4a tumors
Days	Con (n=8)	IT (n=8)	RT (n=17)	RT+Conc IT (n=18)	RT+Adj IT (n=17)
11	1
21	1
6	1
8	1
4	1
6	1
10	1
9	1
12		1
12		1
22		1
10		1
11		1
13		1
3		1
17		1
33			1
18			1
36			1
28			1
21			1
34			1
32			1
33			1
28			1
80			0
32			1
30			1
28			1
32			1
29			1
53			1
33			1
27				1
38				1
24				1
24				1
23				1
25				1
37				1
30				1
28				1
27				1
31				1
33				1
27				1
33				1
44				1
73				1
80				0
80				0
64					1
62					1
56					1
35					1
35					1
80					0
20					1
33					1
32					1
38					1
35					1
31					1
34					1
35					1
59					1
33					1
80					0
0 = alive
1 = dead

## Sheet: Fig. 3c
Figure 3c, Survival curve PDG-p53 tumors
Days	Con (n=8)	IT (n=6)	RT (n=15)	RT+Conc IT (n=17)	RT+Adj IT (n=18)
12	1
6	1
28	1
10	1
12	1
8	1
6	1
15	1
14		1
9		1
16		1
23		1
13		1
23			1
24			1
25			1
80			0
21			1
21			1
22			1
13			1
17			1
20			1
18			1
15			1
27			1
22			1
26			1
23				1
24				1
28				1
35				1
35				1
80				1
36				1
22				1
19				1
19				1
19				1
26				1
18				1
20				1
48				1
19				1
19				1
21					1
18					1
26					1
17					1
19					1
24					0
27					1
18					1
19					1
19					1
23					1
19					1
23					1
19					1
25					1
34					1
19					1
21					1
0 = alive
1 = dead

## Sheet: Fig. 3d
Figure 3d, Bargraph of relative immune composition PDG-Ink4a glioblastoma (%CD45+ cells)
			CD8					CD4											Treg
LYMPHOID		Prim	2.52	1.99				1.29	0.96	14.6	0.99	1.56	1.15	0.92					0.37	0.22	2.09	0.24	0.72	0.26	0.049
	Day 6	RT+Adj.IT	13.2	7.97	19.8			1.01	7.69	2.33	8.09	3.64	7.09	5.52	3.1	6.14			0.18	2.22	0.64	2.39	0.85	2.81	1.62	0.78	3.47
		RT+Conc.IT	10.2	9.35	13.9	5.85	13.5	3.44	7.95	1.73	4.27	4.28	4.55	2.2	3.78	2.12	4.24		2.01	5.88	0.35	2.82	2.21	1.26	0.92	2.37	1.02	2
		RT	5.78	10.4	13.7			1.1	10.4	6.16	4.2	4.53	2.26	3.67	3.8				0.55	2.6	3.18	2.68	1.11	1.15	1.26	0.98
	Day 12	RT+Adj.IT	18	17.3	36.6			9.51	6.32	5.75	5.48	5.53	6.22	5.08	4.29	9.22			7.24	7.46	13	4.29	6.61	4.5	1.75	1.72	2.24
		RT+Conc.IT	26.6	4.14	53			6.96	4.85	4.11	5.86	8.11	13.5	1.66	15.8				5.14	6.66	3.71	5.98	7.38	0.92	0.18	8.43
		RT	40.1	33.3	14.7			4.05	14.2	10.6	11.6	6.51	8.59	6.8	3.88	12.3	3.31	7.95	1.19	4.36	5.89	3.41	2.5	4.18	4.19	1.89	4.32	2.87	1.45
	Day 18	RT+Adj.IT	24.5	27.1				16.4	7.29	7.78	7.63	15.6	10.9	8.35					1.67	2.89	1.4	7.13	6.11	5.77	11.7
		RT+Conc.IT	27.2	10.8	26.9			5.6	10.4	21.9	2.61	5.48	5.02	11.1	4.23				4.18	3.17	8.43	0.95	5.31	2.09	6.85	0.87
		RT	26.5					5.81	9.23	0.97	3	11.2	9.42	9.44					1.71	4.31	0.079	1.21	4.51	8.58	3.98
			Mono											MDM											MG											Neutro											cDC1
MYELOID		Prim.	21	20.8	46.4	24.1	6.5	11.5						14.2	24.8	14.3	21.5	8.91	17.7						46.4	38.3	19.9	31.5	16	53.1						2.21	3.72	4.52	8.16	3.51	5.94						0.34	0.44	0.48
	Day 6	RT+Adj.IT d6	2.83	12.7	4.54	9.7	5.01	10.9	1.28	23.8				2.91	3.26	4.88	4.01	7.4	4.46	1	5.81				80	40.1	48.5	33	41.1	38.9	77.6	10.3				5.36	0.35	14.5	6.35	14.1	3.27	0.3	16.4				1.6	1.2	0.53
		RT+Conc.IT d6	5.76	6.37	4.49	5.96	5.29	3.29	14.9					4.67	3.53	4.36	9.33	3.36	4.71	11.5					56.1	40	75.6	40.9	38.2	84.7	40.5					14.2	0.4	2.31	5.87	6.78	0.2	8.4					1.07	0.56	0.13
		RT d6	0.56	6.55	0.73	10.5	3.91	1.66	13.1					0.28	3.77	0.63	7.5	5.4	3.87	5.59					74.2	20.1	2.28	22.9	58.1	54.1	19.4					0.83	10.1	1.15	11.2	0.67	0.83	22.5					0.84	1.27	0.7
	Day 12	RT+Adj.IT d12	1.68	3.48	3.27	4.89	8.26	2.63	2.15	8.43	8.34			5.54	6.83	4.4	5.18	7.23	5.23	5.69	6.25	6.89			38.9	32.5	15.9	20	25	28.6	39.2	27	39.7			1.25	7.21	2.84	15.6	4.14	1.91	8.4	10.2	2.3			1.77	2.08	1.74
		RT+Conc.IT d12	5.05	1.61	3.04	4.26	2.19	5.12	0.83	3.55				8.5	3.81	4.87	6.1	4.97	3.86	1.1	3.5				14.3	42	20.8	18.5	28.1	18.9	76.4	7.77				23.2	13.7	33.8	12.4	14.6	34.2	1.38	4.05				1.28	1.62	1.73
		RT d12	1.95	1.7	1.46	1.09	6.08	1.26	5.22	14.7	7.49	5.67	2.49	4.99	5.37	5.21	2.84	7.95	2.87	7.23	5.8	11.8	4.57	3.04	46.1	44.5	29.5	70.1	36.8	22.2	31.5	37	17.9	36.9	72.4	20.3	3.38	2.86	0.22	11.8	5.45	5.31	2.08	8.17	12.6	0.93	1.46	2.05	1.64
	Day 18	RT+Adj.IT d18	2.05	2.64	2.05	2.19	3.02							2.89	3.9	7.24	3.43	5.26							56.9	58.8	21.7	33.1	38.2							6.97	0.26	11.4	1.21	3.47							0.3	0.2	0.15
		RT+Conc.IT d18	0.73	1.5	1.8	3.76	2.03							5.03	3.16	5.96	5.43	1.94							42.1	18.7	62.7	8.92	69.6							1.45	4.82	1.13	5	1.94							0.38	0.065	0.62
		RT d18	0.81	1.68	1.14	3.71	2.96	1.73						2.14	2.1	0.9	4.63	5.58	4.05						24.5	85.4	82	44.5	18.8	55.8						10.2	1.3	1.05	11.6	8.38	3.28						0.38	0.14	0.83
[truncated: 17 more columns]

## Sheet: Fig. 3i
Figure 3i, Bar plots of the GAGE gene set activity in CD4+ T cells
	RT			RT + Conc. IT			RT + Adj. IT
IL-17 signaling pathway	2.15269	2.07556	1.11756	2.75415	2.51726	3.1798	3.16468	2.79648	2.77856
Th1 and Th2 cell differentiation	6.20886	6.02455	4.49253	6.15657	5.8914	7.1266	7.1562	7.2045	6.76619
Th17 cell differentiation	7.38337	7.40321	5.52818	7.87542	7.5417	8.54579	8.29849	8.07287	7.9704
TCR signaling pathway	8.72014	8.89177	6.69592	9.05474	9.05937	9.55422	8.76031	9.94175	9.51765

## Sheet: Fig. 3n
Figure 3n, Flow cytometry quantification of FOXP3+ Tregs in the TME of PDG-Ink4a glioblastoma post treatment
FOXP3+ Tregs (% of CD4+)
	Day 6			Day 12
Prim	RT	RT+Conc.IT	RT+Adj.IT	RT	RT+Conc.IT	RT+Adj.IT
22.4	19.9	36.7	22.4	22.6	42.2	43
18.3	34	42.4	21.5	23.4	57.7	53.9
19.4	38.9	39.7	22.7	35.7	47.3	69.2
31.3	19.6	33.9	18.9	22.7	50.3	43.8
18.6	33.6	21.7	28.3	27.7	47.5	54.2
31.5	25.4	29.5	22.6	32.6		41.9
	22.8	38.4	20	38.1
	20.3	31.9	35.8	32.6
	32.6	42.5	24
	35.6	31.3	41.2
		47.2
		44.4
