# Supplementary material for: CD103+ regulatory T cells underlie resistance to radio-immunotherapy and impair CD8+ T cell activation in glioblastoma
Source: Nat Cancer. 2023 Apr 20;4(5):665–81. doi: 10.1038/s43018-023-00547-6 (PMC10212765; doi:10.1038/s43018-023-00547-6)
Supplement: Source Data Fig. 4 — Statistical source data. [file 43018_2023_547_MOESM6_ESM.xlsx]

## Sheet: Fig. 4b
Figure 4b, Heatmap depicting the mean fluorescence intensity of activation markers of Treg subpopulations identified in RT and RT+Conc.IT treatment groups
	KLRG1	CD103	CD25	FoxP3	CD8	Ki67	CD39	ICOS	CD69	CD44	CD62L	Lag3	Tim3	IFNy	PD1
Pop 1	276	573	392	557	286	312	441	351	399	463	295	251	293	308	306
Pop 2	650	464	436	586	285	316	472	394	414	514	312	244	295	317	310
Pop 3	262	281	524	685	297	384	509	457	381	592	336	239	304	350	388
Pop 4	271	273	324	549	284	332	376	342	345	470	317	258	290	313	300
Pop 5	692	300	499	694	288	518	430	505	340	524	546	189	293	336	330

## Sheet: Fig. 4d
Figure 4d, Quantification of CD103+ and KLRG1+ Tregs in PDG-Ink4a glioblastoma 12 days post treatment initation
	RT					RT+Conc.IT
CD103+ Tregs	0.42	0.43	0.45	0.56	0.2	1.34	3.19	1.16	4.45	1.12	1.81
KLRG1+ Tregs	1.75	1.33	0.92	0.39	0.27	0.78	1.73	0.66	2	0.38	0.78

## Sheet: Fig. 4e
Figure 4e, Quantification of CD25+ Tregs in CD103+ and KLRG1+ Treg populations in PDG-Ink4a glioblastoma 12 days post treatment initation
	RT					RT+Conc.IT
CD103+ Tregs	55.3	45	73.5	48.4	75	65.9	63.5	65.8	55	38.2	65.4
KLRG1+ Tregs	64.4	65.5	81.3	57.6	75	75	71.1	72.3	62.5	43.3	73.3

## Sheet: Fig. 4f
Figure 4f, Enrichment of Magnuson Treg gene signature
CD4+	CD4+	CD25+ Tregs	CD25+ Tregs	CD103+ Tregs
5.21026	5.37363	6.83522	7.89482	8.23287
5.88756	4.83399	6.68517	8.79615	8.36046
4.04321	5.52461	6.04268	8.68713	8.05399

## Sheet: Fig. 4k
Figure 4k, Treg suppression assay (tumor)
	Mono	1:1 CoCx CD25-	1:1 CoCx CD25+	1:1 CoCx CD103+
CD39 (% of CD8+)	2.185	1.41	1.9	3.12
	0.7225	1.37	1.45	3.33
	1.87333	1.37	1.14	2.135
	1.84667	1.87667
	1.79	1.00333
	0.56	1.37333
	1.05
	1.38
	0.553333
	1.62333
	1.54667
	Mono	1:1 CoCx CD25-	1:1 CoCx CD25+	1:1 CoCx CD103+
Ki67 (% of CD8+)	4.005	4.59	7.84	1.97
	4.04714	6.3	8.13	3.21
	4.68333	5.64	6.39	2.345
	3.29	5.7
	3.32	3.86
	3.76667	3.69
	2.17667
	3.14
	4.14
	5.28667
	5.51667
	Mono	1:1 CoCx CD25-	1:1 CoCx CD25+	1:1 CoCx CD103+
IFNy (% of CD8+)	1.31	2.23	8.82	1.31
	7.2975	8.1525	7.25	1.28
	1.68	5.95	4.1	0.585
	1.56667	1.70333
	4.15667	4.40667
	2.54667	0.796667
	3.75
	4.62667
	0.8
	0.66
	0.723333
	Mono	1:1 CoCx CD25-	1:1 CoCx CD25+	1:1 CoCx CD103+
GrzA (% of CD8+)	1.13	4.82	5.43	1.56
	4.57875	3.84	6.52	1.56
	7.19667	5.95	4.99	1.02
	5.95667	2.99
	5.11667	4.58333
	3.06	1.97333
	3.58
	4.52667
	1.08
	1.08333
	1.28667
	Mono	1:1 CoCx CD25-	1:1 CoCx CD25+	1:1 CoCx CD103+
GrzB (% of CD8+)	1.485	0.59	2.29	0
	2.61	2.83	1.48	0.43
	0.996667	1.665	1.25	0.705
	0.28	1.16333
	0.913333	1.95
	0.613333	1.02667
	1.09667
	1.26333
	1.07667
	1.80333
	0.953333
