# Supplementary material for: CD103+ regulatory T cells underlie resistance to radio-immunotherapy and impair CD8+ T cell activation in glioblastoma
Source: Nat Cancer. 2023 Apr 20;4(5):665–81. doi: 10.1038/s43018-023-00547-6 (PMC10212765; doi:10.1038/s43018-023-00547-6)
Supplement: Source Data Fig. 5 — Statistical source data. [file 43018_2023_547_MOESM7_ESM.xlsx]

## Sheet: Fig. 5a
Figure 5a, CD103+ Tregs in PDG-Ink4a tumor-containing brain quadrant at day 12 post treatment initiation
CD103+ Tregs (% of CD45+)
RT	RT+aCD25	RT+Conc.IT	RT+Conc.IT+aCD25
0.42	0.099	1.34	0.32
0.43	0.23	3.19	0.21
0.45	0.18	1.16	0.84
0.56	0.16	4.45	0.69
0.2		1.12	1.01
0.29		1.81	0.76
0.049		0.77	0.57
0.16		0.17
		0.035

## Sheet: Fig. 5b
Figure 5b, KLRG1+ Tregs in PDG-Ink4a tumor-containing brain quadrant at day 12 post treatment initiation
KLRG1+ Tregs (% of CD45+)
RT	RT+aCD25	RT+Conc.IT	RT+Conc.IT+aCD25
1.75	0.048	0.78	0.16
1.33	0.12	1.73	0.12
0.92	0.11	0.66	0.24
0.39	0.079	2	0.3
0.27		0.38	0.18
0.49		0.78	0.24
0.056		0.31	0.13
0.68		0.18
		0.028

## Sheet: Fig. 5e
Figure 5e, CD19+ B cells in PDG-Ink4a tumor-containing brain quadrant at day 12 post treatment initiation
CD19+ B cells (% of CD45+)
RT	RT+aCD25	RT+Conc.IT	RT+Conc.IT+aCD25
5.81	8.05	1.81	3.42
0.84	15.2	3.28	6.72
1.75	3.18	1.45	9.8
6.24	7.6	3.2	13.9
2.4		1.44	7.74
2.41		1.2	9.2
1.38		2.91	10
0.3		2.09

## Sheet: Fig. 5f
Figure 5f, CD62L+ B cells in PDG-Ink4a tumor-containing brain quadrant at day 12 post treatment initiation
CD62L+ (% of B cells)
RT	RT+aCD25	RT+Conc.IT	RT+Conc.IT+aCD25
25.6	55.5	23.1	22.4
47.1	64.1	9.79	58.5
11.2	24.5	40.4	56.5
43.4	38.5	21.1	67.5
40.1		5.81	47.7
15.7		15.6	52.5
31.6		20.1	55.3
19.8		24.3

## Sheet: Fig. 5g
Figure 5g, TLS area
TLS area / tumor area (%)
RT	RT+aCD25	RT+Conc.IT	RT+Conc.IT+aCD25
0	0.889268	0	0.900692
0	4.87272	0	0.874491
0	1.33381	0	2.11788
0	1.93147	0	0.526393
	4.38913		2.78719
			0.374512
			5.3943
			4.03861
