# Supplementary material for: CD103+ regulatory T cells underlie resistance to radio-immunotherapy and impair CD8+ T cell activation in glioblastoma
Source: Nat Cancer. 2023 Apr 20;4(5):665–81. doi: 10.1038/s43018-023-00547-6 (PMC10212765; doi:10.1038/s43018-023-00547-6)
Supplement: Source Data Fig. 6 — Statistical source data. [file 43018_2023_547_MOESM8_ESM.xlsx]

## Sheet: Fig. 6a
Figure 6a, Longitudinal blood analysis of CD25+FOXP3+ Tregs of PDG-Ink4a tumor bearing mice
	CD25+FOXP3+ Tregs (% of CD4+)
Week	IgG						aCD25
	Mouse 1	Mouse 2	Mouse 3	Mouse 4	Mouse 5	Mouse 6	Mouse 1	Mouse 2	Mouse 3	Mouse 4	Mouse 5	Mouse 6	Mouse 7	Mouse 8	Mouse 9	Mouse 10	Mouse 11
Pre	0.46	0.81	0.32	1	0.8	0.64	0.68	0.41	0.2	0.43	0.32	0.98	0.5	0.44	0.57	0.56	1.19
1	0.98	0.81	0.21	0.59	1.03	1.23	0	0	0	0.017	0	0.00559	0.00624	0	0.00972	0.039	0.069
2			0.36			1.05		0	0.12		0.42	0.94				0.036
3	0.23	1.88	0.9	0.82	0.39	1.56	0.52	0.21	0.4	0.56	0.56	0.49	0.55	0.73	0		0.7
4	0.68	1.25	0.67	0.96	0.99	1.15	0.49	0.75	0.29	0.77	0.7	0.6	0.6	0.5	0.22		0.38
5							0.83		0.41		0.72	0.63	0.83	1.01	0.54	0.33	1.11
6							0.33				0.7		1.03	1.56	0.66	0.29	1.23
7							0.33				0.7		1.03	1.56	0.66	0.29	1.23
8							2.17				0.79		0.92	1.67	0.68	0.56

## Sheet: Fig. 6b
Figure 6b, Survival curve Treg depletion in PDG-Ink4a tumors
Days	RT+Concurrent IT+IgG (n=15)	RT+Concurrent IT+aCD25 (n=30)
32	1
34	1
35	1
37	1
38	1
30	1
33	1
37	1
27	1
27	1
37	1
33	1
31	1
29	1
25	1
80		0
43		1
61		1
80		0
37		1
80		0
80		0
31		1
38		1
34		1
80		0
31		1
28		1
70		1
22		1
26		1
80		0
29		1
80		0
23		1
80		0
42		1
26		1
21		1
29		1
25		1
32		1
31		1
30		1
49		1
0 = alive
1 = dead

## Sheet: Fig. 6c
Figure 6c, CD8+ T cells in Treg depleted PDG-Ink4a tumors
CD8+ (% of CD45+)
RT	RT+aCD25	RT+Conc.IT	RT+Conc.IT+aCD25
4.24	5.24	13.1	4.85
3.3	7.29	13.4	13.9
3.48	5.23	3.41	21.8
6.54	3.64	10.5	8.89
2.08		16.8	36.1
		5.58	12
		2.01	5.57
		15.5
		1.98
		3.14
		9.21
		1.33
		4.285
		8.48
		6.9
		5.285
		8.89
		4.01

## Sheet: Fig. 6d
Figure 6d, GrzA+ CD8+ T cells in Treg depleted PDG-Ink4a tumors
Grza+ (% of CD8+)
RT	RT+aCD25	RT+Conc.IT	RT+Conc.IT+aCD25
1.63	8.62	2.42	94.4
2.16	2.73	23.3	34.6
5.47	3.37	14.4	41.5
2.49	7.08	18.7	48.8
11.9		8.09	12.3
		3.33	16.7
			22.5

## Sheet: Fig. 6e
Figure 6e, CD8 depletion in blood of PDG-Ink4a tumor bearing mice
	CD8+ (% of CD45+)
	RT+Conc.IT+aCD25+IgG					RT+Conc.IT+aCD25+aCD8
	Mouse 1	Mouse 2	Mouse 3	Mouse 4	Mouse 5	Mouse 1	Mouse 2	Mouse 3	Mouse 4	Mouse 5	Mouse 6
Pre Tx	8.21	11.5	10.2	6.37	11.4	11.6	8.47	6.88	6.69	8.31	10.7
Day 6-7	11.5	9.85	7.4	6.44	9.36	0.1	0.01	0	0	0	0

## Sheet: Fig. 6f
Figure 6b, Survival curve Treg and CD8 depletion in PDG-Ink4a tumors
Days	RT+Conc.IT+aCD25 (n=30)	RT+Conc.IT+CD25+aCD8 (n=15)
31	1
28	1
70	1
22	1
26	1
80	0
29	1
80	0
23	1
80	0
42	1
26	1
21	1
29	1
25	1
32	1
31	1
30	1
49	1
80	0
43	1
61	1
80	0
37	1
80	0
80	0
31	1
38	1
34	1
80	0
29		1
32		1
18		1
24		1
28		1
19		1
24		1
31		1
26		1
30		1
33		1
27		1
23		1
25		1
27		1
0 = alive
1 = dead
