# Supplementary material for: CD103+ regulatory T cells underlie resistance to radio-immunotherapy and impair CD8+ T cell activation in glioblastoma
Source: Nat Cancer. 2023 Apr 20;4(5):665–81. doi: 10.1038/s43018-023-00547-6 (PMC10212765; doi:10.1038/s43018-023-00547-6)
Supplement: Source Data Extended Data Fig./Table 1 — Statistical source data. [file 43018_2023_547_MOESM9_ESM.xlsx]

## Sheet: Ext. Data Fig. 1a
Ext. Data Fig. 1a, Heatmap of interaction/avoidance scores in treatment-naive and matched recurrent human glioblastoma
		Cancer	Astrocytes	Endothelial cells	CD163- MG	CD163+ MG	CD163- MDM	CD163+ MDM	CD14+CD16- Mono	CD14+CD16+ Mono	CD14-CD16+ Mono	CD8	CD4	Tregs	B cells	Mast cells	DCs	NK cells	Neutrophils
Cancer	Primary	1	-0.875	-0.875	-0.125	0	-0.625	-0.625	-0.25	0	-0.25	-0.25	-0.125	0	0	0	0	0	-0.125
	Recurrent	1	-0.7	-0.8	0	-0.2	-0.6	-0.8	-0.3	-0.1	0.1	-0.3	-0.2	-0.1	-0.1	0	-0.1	-0.1	-0.2
Astrocytes	Primary	-0.125	0.375	-0.125	0	-0.125	-0.125	-0.125	0	0	0	0	0	0	0	0	0	0	0
	Recurrent	0	0.6	-0.2	0	-0.1	0.2	0.1	-0.1	0	0.2	0	-0.1	0	0	0	0	0	0.2
Endothelial cells	Primary	0.875	0.375	0.75	0.125	0.25	0.5	0.5	0.125	0	0.625	0.125	0	0	0	0	0	0	0
	Recurrent	0.8	0.4	0.8	0.3	0.1	0.3	0.5	0	0	0.4	0	0	0	0	0	0	0	0
CD163- MG	Primary	0.25	0.125	0	0	0	0	0	0	-0.125	0	0	0	0	0	0	0	0	0
	Recurrent	0.1	0	0	0.1	0	0	0	0.1	0	0	0.1	0	0	0	0	0	0	0
CD163+ MG	Primary	0	0.25	0.25	0.125	0	0.125	0.125	0	0	0	0	0	0	0	0	0	0	0
	Recurrent	0.1	0	0.1	0.1	0.1	0	0	0	0	0.1	0.1	0	0	0	0	0.1	0	0
CD163- MDM	Primary	0.375	0.25	0.25	0.375	0	0.5	0.25	0	0	0.25	0.125	0.125	0.125	0.125	0	0	0	0
	Recurrent	0.1	0.1	0.2	0.2	0	0.2	0.2	0.2	0	0.2	0	0	0	0	0	0	0	0
CD163+ MDM	Primary	0.375	0.125	0.25	0.125	0.25	0.25	0.25	0	0.25	0.375	0.125	0.125	0	0.125	0	0	0	0
	Recurrent	0.5	0.1	0.1	0	0	0.2	0.2	0	0.2	0.1	0	0	0	0	0	0	0	0
CD14+CD16- Mono	Primary	-0.125	0	0	0	0	0	0	0	0	0	0	0	0	0	0	0	0	0
	Recurrent	0.1	0.1	-0.1	0.1	0	0.2	0	0.1	0	0	0.1	0	0	0	0	0	0	0
CD14+CD16+ Mono	Primary	0.25	0	0	-0.125	0	0	0	0.125	0	0	0	0	0	0	0	0	0	0
	Recurrent	0.2	0	-0.1	-0.1	0.1	0	0.2	0	0.3	0.1	0.1	0.1	0	0	0	0	0	0
CD14-CD16+ Mono	Primary	0.375	0.125	0	0	0	0.125	0	0.125	0	0.125	0	0	0	0	0.125	0	0	0
	Recurrent	0.3	0	0	0	0.1	0	0.1	0.1	0.2	0.1	0	0	0	0	0	0	0	0
CD8	Primary	0.125	0	0.125	0.125	0.125	0.125	0	0	0	0	0.125	0	0	0	0	0	0	0
	Recurrent	0.3	0	0.1	0	0.1	0.1	0.1	0	0.1	0.1	0.3	0	0.1	0	0	0.1	0	0
CD4	Primary	0.125	0	0.125	0	0.125	0.25	0.125	0	0	0.125	0	0	0	0	0	0	0.125	0
	Recurrent	0.1	-0.1	0.2	0	0	0	0.2	0	0	0	0.1	0.1	0	0	0	0	0	0
Tregs	Primary	0	0	0	0	0	0	0	0	0	0	0	0	0	0	0	0	0	0
	Recurrent	0	0.1	0	0	0	0	0	0	0	0	0	0	0.1	0	0	0	0.1	0
B cells	Primary	0	0	0	0	0	0	0	0	0	0	0	0	0	0	0	0	0	0
	Recurrent	-0.1	0	0	0	0	0	0	0	0	0	0	0	0	0	0	0	0	0
Mast cells	Primary	0	0	0	0	0	0	0	0	0	0	0	0	0	0	0	0	0	0
	Recurrent	0.1	0	0	0	0	0	0	0	0	0	0	0	0	0	0	0	0	0
DCs	Primary	0	0	0	0	0	0.125	0.125	0	0	0	0	0	0	0	0	0.125	0	0
	Recurrent	0	0	0	0	0.1	0.1	0	0	0	0	0	0	0	0	0	0.1	0	0
NK cells	Primary	0.125	0.25	0	0	0	0	0	0	0	0	0	0	0	0	0	0	0	0
	Recurrent	0.1	0	0	0	0	0	0	0	0	0	0.1	0	0	0	0	0.1	0.1	0
Neutrophils	Primary	0	0	0	0	0	0.125	0	0	0	0	0	0	0	0	0	0	0	0.125
	Recurrent	0.1	0	0	0	0	0.1	0	0	0	0	0.1	0	0	0	0	0	0	0.2

## Sheet: Ext. Data Fig. 1b
Ext. Data Fig. 1b, CD8+ T cells in PDG-Ink4a tumors
CD8+ (%of CD45+)
Prim.	d6 RT	d12 RT
0.52	0.96	14.6
0.64	3.03	18.5
0.14	16.6	2.83
0.41	3.71	2.53
0.87	1.68	3.66
	3.37	6.02
		3.12
		8.67

## Sheet: Ext. Data Fig. 1c
Ext. Data Fig. 1c, CD4+ T cells in PDG-Ink4a tumors
CD4+ (%of CD45+)
Prim.	d6 RT	d12 RT	d18 RT	Rec.
1.12	10.4	4.05	9.23	1.01
0.96	6.16	14.2	11.2	0.95
0.43	4.2	10.6	9.42	0.86
0.74	4.53	11.6	9.44	1.19
1.42	2.26	6.51
	3.67	8.59
	5.81	6.8
	3.8	3.88
	10.8
	14.3

## Sheet: Ext. Data Fig. 1d
Ext. Data Fig. 1d, CD8+ T cells in PDG-p53 tumors
CD8+ (%of CD45+)
Prim.	d6 RT	d12 RT	d18 RT
0.88	1.63	38.5	25.2
2.84	3.79	2.3	5.97
2.92	7.17	18.2	16
3.9	3.34	29.1	16.5
	0.31	14.8	16.6
	2.93

## Sheet: Ext. Data Fig. 1e
Ext. Data Fig. 1e, CD4+ T cells in PDG-p53 tumors
CD4+ (%of CD45+)
Prim.	d6 RT	d12 RT	d18 RT
0.27	2.99	6.05	7.35
0.63	2.48	7.87	2.97
6.88	3.55	3.89	3.55
3.56	1.39	5.05	5.26
	3.16	1.12	3.04
	2.72	5.39
	6.2	18.1
	2.25	13.4
	0.22
	4.87
