# Supplementary material for: CD103+ regulatory T cells underlie resistance to radio-immunotherapy and impair CD8+ T cell activation in glioblastoma
Source: Nat Cancer. 2023 Apr 20;4(5):665–81. doi: 10.1038/s43018-023-00547-6 (PMC10212765; doi:10.1038/s43018-023-00547-6)
Supplement: Source Data Extended Data Fig./Table 2 — Statistical source data. [file 43018_2023_547_MOESM10_ESM.xlsx]

## Sheet: Ext. Data Fig. 2b
Extended Data Fig. 2b, Longitudinal individual tumor volumes
	PDG-Ink4a						PDG-Ink4a-OVA
Days	Mouse 1	Mouse 2	Mouse 3	Mouse 4	Mouse 5	Mouse 6	Mouse 1	Mouse 2	Mouse 3	Mouse 4	Mouse 5	Mouse 6	Mouse 7	Mouse 8	Mouse 9	Mouse 10	Mouse 11	Mouse 12	Mouse 13	Mouse 14	Mouse 15	Mouse 16	Mouse 17
21	1.69
24		3.15
25						2
26			6.01
28	5.05	8.14			13.6
29			74.05
31		13.23
32						5.25											0	0.42	0.53	1.98
33				0.58																	0.89	1.27	0
34					47.3
35	148.95					14.81
36							5.86	6.93	4.88	62.8	10.24	81.02	14.62	19.3	143	12.61
39		103.27															0	0		0	1.2	2.19	1.96
40				10.55	185
41				93.54			18.8	13.49	14.23
42						75.67
45																	0	0	0.66	2.84	0	3.49	5.11
48							23.8	18.3	24.18
53																	0	0	1.76	5.55		16.61	14.44
54																					0
55							56.3	58.45	66.68
58							71.78	85.38	129.11
59																	0	0	3.35	10.21	0	29.44	21.68
66
67																	0	0	3.5	17.77	0	58.76	59.04
68
74																	0	0	6.3	20.88	0
81																			10.9	36.7

## Sheet: Ext. Data Fig. 2d
Extended Data Fig. 2d, OVA+ CD8+ T cells in PDG-Ink4a tumors
OVA+ (% of CD8+ T cells)
Tumor FMO	Tumor
0.049	0.27
1.63	0.17
0	0.2
1.37	27
0.89	57.4
0.49	49.2
	79
	4.57
	85.4
	86.3
	76.8
	78.5

## Sheet: Ext. Data Fig. 2e
Extended Data Fig. 2e, OVA+ CD8+ T cells in LN, spleen and blood of PDG-Ink4a tumor bearing mice
OVA+ (% of CD8+)
SP FMO	LN FMO	Blood FMO	SP	LN	Blood
0	0	0.1	0.055	0.15	0
0.014	0.081	0.058	0.54	1.44	0.085
0.023	0.019	0	0.34	0.13	0.023
0.00755		0.93	16.3	0.66	0.046
0.021		0	0.86	1.55	0.33
0.00492		1.1	16.6	0.99	0.94
0.57			21.2	7.27	6.78
0.015			0.93	7.6	1.17
			23.9		7.34
					3.17
					2.82
					0.62

## Sheet: Ext. Data Fig. 2f
Extended Data Fig. 2f, Bar graphs displaying the relative immune composition in the glioblastoma TME of PDG-Ink4a, PDG-p53, PDG-Ink4a and GL261 tumors (% of CD45+ cells)
		CD8									CD4									Treg
LYMPHOID	PDG-Ink4a	2.52	1.99								1.29	0.96	14.6	0.99	1.56	1.15	0.92			0.37	0.22	2.09	0.24	0.72	0.26	0.049
	PDG-p53	0.88	2.84	3.96	1.26						0.42	0.63	7.25	0.49	1.19	1.81	1.93	2.02		0.11	0.15	2.38	0.37	0.47	1.52	1.07	1.13
	PDG-Ink4a-OVA	1.66	2.05	16.5	1.74	4.09	0.27	0.44	0.62	1.01	1.25	1.63	7.22	1.42	0.54	1.13	1.41	0.7	1.07	0.43	0.93	1.7	0.45	0.043	0.34	0.76	0.24	0.43
	GL261	8.04	4.4	3.91	7.28	2.16					12.2	5.52	5.61	9.44	3.92					4.8	6.89	8.24	5.27	4.46	6.81
		Mono									MDM									MG									Neutro									cDC1									cDC2
MYELOID	PDG-Ink4a	21	20.8	46.4	24.1	6.5	11.5				14.2	24.8	14.3	21.5	8.91	17.7				46.4	38.3	19.9	31.5	16	53.1				2.21	3.72	4.52	8.16	3.51	5.94				0.34	0.44	0.48	0.47	0.89					0.47	0.83	0.79
	PDG-p53	18.3	17.3								8.23	11.5								65	53.6								2.31	7.7
	PDG-Ink4a-OVA	14.2	19.1	6.27	17.9	19.1	36.4	11.4	3.12	9.4	37.5	15.4	21	13	22.5	14.4	21.1	15.5	15.4	27.3	40.3	5.19	39.3	30.1	26.6	32.1	46.4	48.8	1.48	1.48	0.35	3.46	0.8	6.52	14.6	9.41	1.31	1.8	2.4	1.09	1.02	2.67	0.91	0.51	1.21	1.02	2.45	3.19	2
	GL261	42.7	52.5	45.4	52.4	46.3					11.4	13.4	15.2	19.1	27.2					21.1	12.5	19.1	12	12.9					2.75	0.56	0.11	0.42	1.07					1.2	2.86	1.78	1.88	0.6					2.68	1.26	2.67
[truncated: 6 more columns]

## Sheet: Ext. Data Fig. 2g
Extended Data Fig. 2g, CD8+ T cells in PDG-Ink4a, PDG-p53, PDG-Ink4a-OVA and GL261 tumors
CD8+ (% of CD45+)
PDG-Ink4a	PDG-p53KD	PDG-Ink4a-OVA	GL261
0.52	0.8	1.66	5.68
0.64	2.69	2.05	3.06
0.14	2.4	16.5	3.28
0.41	3.44	1.74	4.14
0.87	8.87	4.09	2.54
	1.47	0.27
	0.65	0.44
		0.62
		1.01

## Sheet: Ext. Data Fig. 2h
Extended Data Fig. 2h, Ki67+ CD8+ T cells in PDG-Ink4a, PDG-p53, PDG-Ink4a-OVA and GL261 tumors
Ki67+ (% of CD8+)
PDG-Ink4a	PDG-p53KD	PDG-Ink4a-OVA	GL261
14.6	18.7	60.7	57.6
16.5	12	67.7	41.7
34.8	61.2	77.4	27.6
43	62.1	73.8	59.6
52.3		89.5	51.4
		79.2
		77
		89
		84.5

## Sheet: Ext. Data Fig. 2i
Extended Data Fig. 2i, CD69+ CD8+ T cells in PDG-Ink4a, PDG-p53, PDG-Ink4a-OVA and GL261 tumors
CD69+ (% of CD8+)
PDG-Ink4a	PDG-p53KD	PDG-Ink4a-OVA	GL261
20.9	47.7	58.7	59.3
28.5	54.6	67	68.8
34.2	61.3	85.5	48.6
18.7	75.2	68	70.4
52.1		34.5	53.6
		50
		72
		76.8
		67.8

## Sheet: Ext. Data Fig. 2j
Extended Data Fig. 2j, CD44+ CD8+ T cells in PDG-Ink4a, PDG-p53, PDG-Ink4a-OVA and GL261 tumors
CD44+ (% of CD8+)
PDG-Ink4a	PDG-p53KD	PDG-Ink4a-OVA	GL261
5.59	57.9	35.4	10.2
1.87	72.9	53	0
8.49	14.8	47.4	0
6.99	8.56	39.6	6.47
42.4		3.53	9.62
		6.25
		14.9
		13.4
		6.36

## Sheet: Ext. Data Fig. 2k
Extended Data Fig. 2k, PD-1+ CD8+ T cells in PDG-Ink4a, PDG-p53, PDG-Ink4a-OVA and GL261 tumors
PD-1+ (% of CD8+)
PDG-Ink4a	PDG-p53KD	PDG-Ink4a-OVA	GL261
5.67	5.11	43.7	37.3
3.37	8.49	54.4	14.6
20.5	37.9	62.1	5.71
7.93	33.6	63.7	17.1
44.7		14.4	8.01
		95.8
		98.1
		91.1
		83.1

## Sheet: Ext. Data Fig. 2m
Extended Data Fig. 2m, Tumor volume of GL261 treated tumors
GL261 tumor volume at start of treatment (mm3)
Cont.	IT	RT	RT+Adj.IT
7.66	6.2	1.77	4.79
2.86	8.17	3.75	4.81
6.49	28.6	9.05	10.5
17.75	3	13.71	12.61
17.31	2.67	5.97	4.13
8.23	14.97	10.61	4.22
22.82	9.53	5.93	15.9
7.76	6.77	2.46	10
	20.92	20.23	10.09
	2.3	7.11	7.98
		6.7	3.2
		2.82	4.58
		11.1	14.86

[truncated: 3 more sheets: Ext. Data Fig. 2n, Ext. Data Fig. 2o, Ext. Data Fig. 2p]
