# Supplementary material for: CD103+ regulatory T cells underlie resistance to radio-immunotherapy and impair CD8+ T cell activation in glioblastoma
Source: Nat Cancer. 2023 Apr 20;4(5):665–81. doi: 10.1038/s43018-023-00547-6 (PMC10212765; doi:10.1038/s43018-023-00547-6)
Supplement: Source Data Extended Data Fig./Table 3 — Statistical source data. [file 43018_2023_547_MOESM11_ESM.xlsx]

## Sheet: Ext.Data Fig. 3a
	Extended Data Fig. 3a, Tumor volumes of PDG-Ink4a treated tumors
	PDG-Ink4a tumor volume at start of treatment (mm3)
	Cont.	IT	RT	RT+Conc.IT	RT+Adj.IT
	1.7	5	41.51	87.8	38.25
	3.1	5.6	43.98	39.53	76
	0.58	9.6	20.86	62.56	23.51
	3.125	18.4	34.47	41.93	24.94
	11.9	15.16	43.14	61.09	51.9
	24.47	29.76	83.4	48.02	78.7
	32.8	63.26	71.55	31.67	75.08
	27.75	14.9	87.4	29.35	27.05
			45.05	83.88	51.06
			34.22	30.82	30.34
			29.58	21.04	26.9
			29.38	22.27	74.29
			20.98	20.02	28.71
			23.88	22.89	50.73
			23.84	26.34	65.6
			58.98	78.66	23.84
			29.78	26.28	27.2
				46.95

## Sheet: Ext.Data Fig. 3b
Extended Data Fig. 3a, Tumor volumes of PDG-p53 treated tumors
PDG-p53 tumor volume at start of treatment (mm3)
Cont.	IT	RT	RT+Conc.IT	RT+Adj.IT
22.71	18.6	42.07	33.27	54.76
25.746	44.19	80.24	21.62	23.97
21.98	34.91	30.46	40.65	74.94
24.78	23.73	40.68	31.28	20.32
20.35		28.4	59.19	23.59
39.98		22.6	38.18	55.52
49.01		22.9	38.5	20.75
41.92		76.61	28.59	20.95
		48.16	33.25	65.49
		42.43	55.63	29.31
		31.37	63.38	46.36
		55.05	28.33	31.76
		33.23	61.65	40.98
		48.83	31.08	31.17
		31.78	36.85	35.91
			24.75	35.47
			37.31	37.3
				49.79

## Sheet: Ext.Data Fig. 3c
Extended Data Fig. 3c, Longitudinal individual tumor volumes of control, IT and RT treated PDG-Ink4a tumors
	Relative tumor volume from start of treatment of PDG-Ink4a tumors (%)
	Control								IT								RT
Days	Mouse 1	Mouse 2	Mouse 3	Mouse 4	Mouse 5	Mouse 6	Mouse 7	Mouse 8	Mouse 1	Mouse 2	Mouse 3	Mouse 4	Mouse 5	Mouse 6	Mouse 7	Mouse 8	Mouse 1	Mouse 2	Mouse 3	Mouse 4	Mouse 5	Mouse 6	Mouse 7	Mouse 8	Mouse 9	Mouse 10	Mouse 11	Mouse 12	Mouse 13	Mouse 14	Mouse 15	Mouse 16	Mouse 17
-3														100	100
-2				100	100								100				100	100				100								100	100
-1	100								100												100		100	100				100	100			100
0	1594.12	100	100			100	100	100	248	100	100	100				100			100	100					100	100	100						100
3																																86.2157
4														225.605																			50.5373
5				398.72									547.625				55.3361	54.2519													65.1007
6		438.71								885.714	339.583	632.065									87.4594				48.7014		85.3279	37.1341	29.9333
7			886.635					394.054								185.554			39.5014	26.5738		47.6259
9																														37.8141
10																																22.2109
11														522.513												32.9924							30.2888
12																						98.3213									32.6342
13		1525.81									432.812						31.5996	61.4598			47.2415		32.3131	42.2426				33.4581	29.123
14																1082.07			38.5906	81.4795
16																														50		24.3981
18																										26.242
19																															25.2097		12.3237
20		5967.74									455.208						29.4146	169.077			36.9958		41.2299	30.8696	22.3529		56.2542
21																			32.5455	644.241								58.1348	76.5968
23																																21.1428
24																														130.946
25																										14.8451							15.3123
26																												214.057	249.523
27																	36.955				66.2726		160.727	28.9359	176.892		105.882
28																			93.9597
31																																25.3815
32																										11.3968							392.277
33																	140.014
34																					747.682
37																																16.2428
39																										9.58504
44																																31.7735
46																										8.85447
51																																106.782
53																										8.29924
60																										6.77966
75																										9.55582
81																										5.96143
89																										9.93571

## Sheet: Ext.Data Fig. 3d
Extended Data Fig. 3d, Longitudinal individual tumor volumes of RT+Conc.IT treated PDG-Ink4a tumors
	Relative tumor volume from start of treatment of PDG-Ink4a tumors (%)
	RT+Conc.IT
Days	Mouse 1	Mouse 2	Mouse 3	Mouse 4	Mouse 5	Mouse 6	Mouse 7	Mouse 8	Mouse 9	Mouse 10	Mouse 11	Mouse 12	Mouse 13	Mouse 14	Mouse 15	Mouse 16	Mouse 17	Mouse 18
-2											100	100	100	100	100
-1			100	100	100	100			100	100
0	100	100					100	100								100	100	100
4																44.2665
5												63.2241
6	33.5991		82.5927	46.9354			40.2589			85.4964
7		44.9717
8																	46.1948	31.672
9											35.6575		32.3177	41.0223	42.1792
11								26.644								22.2604
12												42.6583
13	26.2528		37.727	96.2795	65.9028	36.5889			33.2499	47.0474
14		17.3033															17.3135	24.7497
15														39.8864	52.0121
16											61.8976		49.2008
18					165.166			32.1295
19												64.6161				17.0226
20	44.6469		96.1797	216.074		60.5789	24.4711		32.0458
21		18.1381								72.1285				25.0328	43.1283		14.688
22																		20.5964
24											56.4578
25								34.5826								11.073
27	153.759						29.018		147.973	436.665			565.734
28		21.6797
29																	15.5251	16.656
30											301.53			146.483	42.8626
32																10.3992
33												546.251		429.445
34							75.4342
35		174.363															13.3562	11.3099
36															59.3014
38																12.6875
42																	10.8067	9.88285
43															361.276
45																6.28019
49																	11.8341	13.9084
52																11.734
57																	8.37139	12.1832
60																10.0559
64																	6.24049	11.9915
67																8.149
70																	10.0457
84																	13.8508
100																	17.656

## Sheet: Ext.Data Fig. 3e
Extended Data Fig. 3e, Longitudinal individual tumor volumes of RT+Adj.IT treated PDG-Ink4a tumors
	Relative tumor volume from start of treatment of PDG-Ink4a tumors (%)
	RT+Adj.IT
Days	Mouse 1	Mouse 2	Mouse 3	Mouse 4	Mouse 5	Mouse 6	Mouse 7	Mouse 8	Mouse 9	Mouse 10	Mouse 11	Mouse 12	Mouse 13	Mouse 14	Mouse 15	Mouse 16	Mouse 17	Mouse 18
-2					100		100					100					100	100
-1		100						100		100	100
0	100		100	100		100			100				100	100	100	100
4																35.6555
5					63.3911		41.0229
6	52.8105	60.9542							62.7438		32.5972		29.1695
7			31.6036	38.7731
8														53.2567	32.1703
9						49.0597						47.7695					72.6206	33.8235
11																25.3506
12					36.7303
13	37.5163	44.3207						28.4288		29.4947	27.1589
14			24.5427	19.2181		59.047	79.4086						16.9067	17.4852	13.1678
15																	31.3338	17.5368
16												45.948
17																22.5915
19					28.9017		157.565
20	42.6144	72.4042						32.1996	337.029	18.253
21			24.3726	17.3617		27.5476							29.8156					33.0147
22														18.5998	21.3286		28.1501
24													28.631
25																20.9909
26					29.1908
27	38.4314	116.798						110.499		12.8672	27.2577		59.5639
28			20.3871	73.3962
29														83.4204	104.967
30						20.9022						82.4907			159.077		21.8164	39.2647
32														311.041		23.5061
33					110.751
34	35.5556
35			15.3028	698.097		35.7942
36											165.26							18.7132
38																14.3445
41	45.4902
42			28.0306			18.4879
43																		18.8603
45																18.689
48	80.1569
49			55.4117			26.9377
50																		21.0662
52																53.2927
55	131.059					7.16645
58																		20.8088
62	265.229
63						13.0877
65																		16.875
70						8.15756
71																		20.5515
78						6.26429
85																		24.2279
86						6.53113
91						6.41677
98						6.17535
101																		27.9044
105						6.78526

## Sheet: Ext.Data Fig. 3f
Extended Data Fig. 3f, Longitudinal individual tumor volumes of control, IT and RT treated PDG-p53 tumors
	Relative tumor volume from start of treatment of PDG-p53 tumors (%)
	Control								IT					RT
Days	Mouse 1	Mouse 2	Mouse 3	Mouse 4	Mouse 5	Mouse 6	Mouse 7	Mouse 8	Mouse 1	Mouse 2	Mouse 3	Mouse 4	Mouse 5	Mouse 1	Mouse 2	Mouse 3	Mouse 4	Mouse 5	Mouse 6	Mouse 7	Mouse 8	Mouse 9	Mouse 10	Mouse 11	Mouse 12	Mouse 13	Mouse 14	Mouse 15	Mouse 16	Mouse 17	Mouse 18
-2																							100						100	100	100
-1		100		100					100	100							100				100			100	100	100	100	100
0	100		100		100	100	100	100					100	100	100	100		100	100	100		100
2											100	100
3																						107.192		140.529
5																													236.507	200.483	253.675
6		669.9		446.7					316.1	301.7						120.7	127.6				178.1		174.667		247.677		157.922	187.993
7	328.9		253.6		341.6								465.764	49.6	94.2			174.4	32.1	163.9						121.259
8								129.914
9											367.2	318.6
11																						108.065		141.913
12																							189.842						140.48	301.149	243.21
13									882.8							287.4	140.3				103.5				398.853	172.189	203.092	286.34
14			461.6					337.572						65.3	38.9			154	37.9	139.5
16											677.7	829.1
17																								136.91
18																						174.33		302.643
19																													146.114
20																737.9	148.7						236.269			540.914
21			962.2											129.9	97			399.7	21.6	383
23												1412.5
24																						204.213
27																	244.4
28			905.6																30.3
34																			13.3
35																			23.1
38																			18
42																			13.7
45																			12.6
49																			32.4
56																			16.4
63																			0
70																			29.2
77																			21.2

## Sheet: Ext.Data Fig. 3g
Extended Data Fig. 3g, Longitudinal individual tumor volumes of RT+Conc.IT treated PDG-p53 tumors
	Relative tumor volume from start of treatment of PDG-p53 tumors (%)
	RT+Conc.IT
Days	Mouse 1	Mouse 2	Mouse 3	Mouse 4	Mouse 5	Mouse 6	Mouse 7	Mouse 8	Mouse 9	Mouse 10	Mouse 11	Mouse 12	Mouse 13	Mouse 14	Mouse 15	Mouse 16	Mouse 17	Mouse 18	Mouse 19	Mouse 20	Mouse 21	Mouse 22
-2									100				100						100	100	100
-1	100		100		100	100		100				100		100	100	100	100	100				100
0		100		100			100			100	100
3			166.2		215.8					106.242	57.2863	172.889
5																			324.909	227.142	174.232
6	190.4		193.8	133.8	154.7	211.2		153.6	154.096				151.166		131.566		241.087					316.094
7		77.4					101.2							193.173		170.653		222.238
11										108.816	30.2849	181.576
12			155.2		48.3				139.87				132.002						254.571	239.489
13	162.1			113										233.353	117.778	173.004	267.699	196.082
14		46.8					93.2	103.3
17												284.889
18										149.485	13.9213
19					49.2				322.514
20								163.2					323.104	542.135
21		134.2					168.2								226.784		208.47	489.34
24										332.175	64.6676
26																	366.941
32											211.669

## Sheet: Ext.Data Fig. 3h
Extended Data Fig. 3h, Longitudinal individual tumor volumes of RT+Adj.IT treated PDG-p53 tumors
	Relative tumor volume from start of treatment of PDG-p53 tumors (%)
	Adjuvant
Days	Mouse 1	Mouse 2	Mouse 3	Mouse 4	Mouse 5	Mouse 6	Mouse 7	Mouse 8	Mouse 9	Mouse 10	Mouse 11	Mouse 12	Mouse 13	Mouse 14	Mouse 15	Mouse 16	Mouse 17	Mouse 18	Mouse 19	Mouse 20
-2											100	100						100		100
-1				100	100		100	100		100			100	100	100	100	100		100
0	100	100	100			100			100
3				100.2					52.8544	127.77
5																		187.693		204.538
6				81	154.5		0	180.5			201.85	135.69			179.597		129.066		252.732
7	67.7	60.9	93.7			110.5							185.775	159.556		113.372
11									14.3136	156.583
12				52.7							267.882	147.801						243.091		200.751
13					158.1		58	165.4					256.58	178.796	151.858	149.39	171.254		201.975
14	50.2	64	73.8			28.7
17										190.443
18									9.96937
19				79.3							771.233
20					159		96.2										589.477		316.787
21	146.9	151.6	139.4			12.5		457.7					597.283		180.006
24									4.78
26				157
27					307.8		183.2												559.118
28						16
32				506.6
33					545.6		767.9		28.8										936.801
34						13.3
35						14.1
38						13.4
42						14			53.6
45									381
49						14.5
56						18
63						12.5
70						0
77						18.2
84						18.1

## Sheet: Ext.Data Fig. 3i
Extended Data Fig. 3i,Tumor volume regression of PDG-Ink4a tumors
Relative tumor volume (%)
Day 7					Day 14
Control	IT	RT	RT+Conc.IT	RT+Adj.IT	RT	RT+Conc.IT	RT+Adj.IT
438.71	885.714	53.6213	33.5991	26.8852	41.2961	26.2528	4.2623
886.635	339.583	55.3361	26.1364	52.8105	31.5996	27.2727	57.9618
398.72	632.065	54.2519	27.9503	60.9542	61.4598	26.1491	37.5163
394.054	547.625	39.5014	44.9717	31.6036	38.5906	17.3033	44.3207
	225.605	26.5738	82.5927	38.7731	81.4795	37.727	24.5427
	185.554	87.4594	46.9354	63.3911	47.2415	96.2795	19.2181
		47.6259	111.459	49.0597	98.3213	65.9028	36.7303
		17.5831	39.8413	41.0229	35.4859	32.0106	59.047
		48.7014	40.2589	62.7438	32.3131	36.5889	79.4086
		85.3279	46.3452	41.6388	42.2426	26.644	28.4288
		14.3503	85.4964	22.1601	32.9924	33.2499	34.3244
		71.0024	35.6575	32.5972	14.0113	47.0474	52.0821
		37.1341	63.2241	47.7695	46.8974	61.8976	29.4947
		29.9333	68.6335	29.1695	33.4581	42.6583	56.8562
		37.8141	68.1275	53.2567	29.123	34.8344	18.1254
		65.1007	32.3177	32.1703	50	51.7264	27.1589
		22.2109	37.8411	35.6555	32.6342	49.2008	45.948
		50.5373	41.0223	107.676	24.3981	32.7284	16.9067
			42.1792	33.8235	30.2888	39.8864	17.4852
			44.2665	48.2434		52.0121	13.1678
			46.1948	135.306		22.2604	47.9421
			31.672	75.8621		17.3135	39.2198
						24.7497	17.5368
							38.9586
							94.1497
							55.6356

## Sheet: Ext.Data Fig. 3j
Extended Data Fig. 3j, Correlation betweek individual tumor volume at treatment inclusion an animal overall survival of PDG-Ink4a tumors
	Tumor volume (mm3)
Survival (days)	RT (n=17)	RT+Conc.IT (n=17)	RT+Adj.IT (n=17)
36	41.51
28	43.98
33	20.86
21	34.47
34	43.14
18	83.4
28	71.55
32	87.4
32	45.05
95	34.22
33	29.58
28	29.38
30	20.98
29	23.88
32	23.84
53	58.98
33	29.78
27		87.8
38		39.53
24		62.56
24		41.93
23		61.09
25		48.02
37		31.67
30		29.35
28		83.88
27		30.82
31		21.04
33		22.27
27		20.02
33		22.89
44		26.34
73		78.66
100		26.28
85		46.95
64			38.25
62			76
56			23.51
35			24.94
35			51.9
100			78.7
20			75.08
33			27.05
32			51.06
38			30.34
35			26.9
31			74.29
34			28.71
35			50.73
59			65.6
33			23.84
100			27.2

[truncated: 1 more sheets: Ext.Data Fig. 3k]
