# Supplementary material for: CD103+ regulatory T cells underlie resistance to radio-immunotherapy and impair CD8+ T cell activation in glioblastoma
Source: Nat Cancer. 2023 Apr 20;4(5):665–81. doi: 10.1038/s43018-023-00547-6 (PMC10212765; doi:10.1038/s43018-023-00547-6)
Supplement: Source Data Extended Data Fig./Table 4 — Statistical source data. [file 43018_2023_547_MOESM12_ESM.xlsx]

## Sheet: Ext. Data Fig. 4b
Extended Data Fig. 4b, Bargraph of relative immune composition PDG-p53 glioblastoma (%CD45+ cells)
			CD8									CD4										Treg
LYMPHOID		Prim	0.88	2.84	3.96	1.26						0.42	0.63	7.25	0.49	1.19	1.81	1.93	2.02			0.11	0.15	2.38	0.37	0.47	1.52	1.07	1.13
	Day 6	RT+Adj.IT	8.95	0.63	8.77	2.34						1.73	1.37	0.68	1.77	7.07	0.51	8.64	2.22			0.31	0.099	0.27	1.32	2.01	0.14	1.25	0.71
		RT+Conc.IT	17.8	1.18	1.45	6.42	1.06					0.65	1.14	3.33	2.7	5.52	0.75	1.08	4.06	0.65		0.3	0.44	3.32	1.24	2.51	0.64	0.067	3.61	0.15
		RT	1.63	3.79	7.17	3.34	0.31	2.45				3.02	2.54	3.61	1.39	3.16	2.72	6.05	3.05	0.22	4.52	0.53	1.29	1.72	0.15	1.35	0.43	1.13	1.09	0	1.15
	Day 12	RT+Adj.IT	7.6	14.9	21.1	5.04	21.3					2.24	5.3	4.75	3.2							0.85	1.47	4.89	0.6	2.97
		RT+Conc.IT	8.75	12.9	22.4	16.4	31.8	6.3	18.3	37.4	6.03	3.3	4.79	6.7	5.47	5.79	6.08	3.05	1.87			1.01	0.88	6.27	5.14	5.65	0.71	2.11	5.31	0.49
		RT	2.47	19.1	29.4	14.5						6.24	7.87	3.89	1.01	5.99	15.9	11.5				2.57	4.14	1.66	5.45	5.01	3.62
			Mono									MDM									MG									Neutro
MYELOID		Prim.	18.3	17.3								8.23	11.5								65	53.6								2.31	7.7
	Day 6	RT+Adj.IT d6	1.7	21.6	33.3	1.81	1.52	8.44	8.6	46.6	8.57	2.02	8.78	19.6	1.07	6.08	5.85	2.41	7.23	15	91.8	44.1	27.8	77.9	0.61	52.1	78.6	14.7	56.9	0.17	4.93	0.74	0.47	0.61	0.67	3.04	9.68	1.05
		RT+Conc.IT d6	5.2	21	36.9	3.76	1	8.32	7.75	35.6	7.53	9	37.9	6.13	4.41	1.9	7.93	3.42	9.24	11.3	76.7	12	42	84.6	1	68.9	78.8	15.2	54.7	0.38	3.47	0.45	0.24	1	0.65	0.5	13.5	0.45
		RT d6	5.89	7.82	20.7	1.86	0.71	6.91	18.4	13	11.3	5.49	13.2	16.6	3.45	3.16	8.33	6.6	7.39	23.8	77.8	63.6	32.2	53.6	1.73	73.6	65.2	27.8	36.9	2.79	0.19	0.22	2.12	0.82	0.12	1.22	8.09	2.99
	Day 12	RT+Adj.IT d12	12.8	11.7	14.1	16.8	1.58					15.6	7.14	19.9	6.35	3.26					57.2	54.2	25.9	56.2	86.3					0.57	0.5	1.86	1.12	0.79
		RT+Conc.IT d12	3.66	6	15.5	13.5	17.9					1.97	8.29	23.6	18.3	17.1					74.5	70.5	25.8	37.2	15.6					0.63	0.58	0.12	1.64	2.33
		RT d12	9.13	8.03	8.45							20.4	12.8	6.49							39.2	67.3	23.9							0.22	0.067	1.93

## Sheet: Ext. Data Fig. 4c
Extended Data Fig. 4c, Neutrophil quantification in PDG-Ink4a tumors
Ly6G+ neutrophils (% of CD45+)
	Day 6			Day 12			Day 18
P	RT	RT+Conc.IT	RT+Adj.IT	RT	RT+Conc.IT	RT+Adj.IT	RT	RT+Conc.IT	RT+Adj.IT
2.21	10.1	14.2	5.36	20.3	23.2	1.25	10.2	1.45	6.97
3.72	1.15	0.4	0.35	3.38	13.7	7.21	1.3	4.82	0.26
4.52	11.2	2.31	14.5	2.86	33.8	2.84	1.05	1.13	11.4
8.16	0.67	5.87	6.35	0.22	12.4	15.6	11.6	5	1.21
3.51	0.83	6.78	14.1	11.8	14.6	4.14	8.38	1.94	3.47
5.94		0.2	3.27	5.45	39	1.91	3.28
		4.62	0.3	5.31	27.5	17.2	7.33
		1.35	2.55	2.08	17.3	6.15	36.2
		63.1	2.91			3.75	1.6
		24.2	3.7				1.27
							18.8
							4.35

## Sheet: Ext. Data Fig. 4d
Extended Data Fig. 4e, PD-L1 quantification in human gliobastoma tumors
Human glioblastoma PD-L1 (MFIx10^3)
Tu	Mono	BMDM	MG	Neu
0.415	0.125	0.467	0.207	0.17
0.144	0.236	1.901	1.012	0.113
0.0213	1.574	3.281	2.09	0.462
0.0452	0.367	1.135	0.636	0.0486
0.0439	0.485	3.901	2.446	0.236

## Sheet: Ext. Data Fig. 4e
Extended Data Fig. 4e, PD-L1 quantification in PDG-Ink4a tumors
PDG-Ink4a PD-L1 (MFIx10^3)
Tu	Mono	BMDM	MG	Neu
0.221	13.391	16.99	2.801	4.41
0.0823	5.366	7.415	1.574	3.135
0.128	5.772	7.379	1.558	2.998
0.093	6.737	8.252	1.212	3.078
0.118	5.584	7.606	1.163	6.134
0.0434	2.68	5.764	0.99	1.295

## Sheet: Ext. Data Fig. 4f
Extended Data Fig. 4f, PD-L1 quantification in PDG-p53 tumors
PDG-p53 PD-L1 (MFIx10^3)
Tu	Mono	BMDM	MG	Neu
0.448	8.414	8.661	1.953	4.762
0.712	10.581	9.165	2.966	9.015

## Sheet: Ext. Data Fig. 4h
Extended Data Fig. 4h, Norm. Gene expression Selp in CD8+ T cells
	RT	RT+Conc.IT	RT+Adj.IT
Selp	0	7.16545	121.697
	0	171.565	0
	0	7.80589	72.158

## Sheet: Ext. Data Fig. 4i
Extended Data Fig. 4i, Norm. Gene expression Cd5h in CD8+ T cells
	RT	RT+Conc.IT	RT+Adj.IT
Cd5h	1.5494	15.5252	28.3961
	0	40.8487	10.2497
	1.26246	6.50491	56.6401

## Sheet: Ext. Data Fig. 4j
Extended Data Fig. 4j, Norm. Gene expression Cldn15 in CD8+ T cells
	RT	RT+Conc.IT	RT+Adj.IT
Cldn15	0	0.597121	66.9336
	0	65.3579	0
	0	3.90294	45.7776

## Sheet: Ext. Data Fig. 4k
Extended Data Fig. 4k, Norm. Gene expression Mplz1 in CD8+ T cells
	RT	RT+Conc.IT	RT+Adj.IT
Mplz1	3.09881	1.79136	105.471
	0	291.387	0
	0.631228	1.95147	55.0884

## Sheet: Ext. Data Fig. 4l
Extended Data Fig. 4l, Bar graph of adjusted p-value of significantly enriched gene sets in the "RT+Adj.IT gene signature" of CD8 T cells
Adjusted p-value of significantly enriched gene sets in "RT+Conc.IT signature" of CD4+ T cells
Regulation of regulatory T cell differentiation	Interleukin-23 complex	TGFβ signaling pathway
4.84e-06	2.92e-05	0.000477
See supplementary table 7 for full CD4 T cell enrichment analysis for both RT+Conc.IT and RT+Adj.IT vs RT
