# Supplementary material for: CD103+ regulatory T cells underlie resistance to radio-immunotherapy and impair CD8+ T cell activation in glioblastoma
Source: Nat Cancer. 2023 Apr 20;4(5):665–81. doi: 10.1038/s43018-023-00547-6 (PMC10212765; doi:10.1038/s43018-023-00547-6)
Supplement: Source Data Extended Data Fig./Table 5 — Statistical source data. [file 43018_2023_547_MOESM13_ESM.xlsx]

## Sheet: Ext. Data Fig. 5a
Extended Data Fig. 5a, Quantification of Ki67+ Tregs in PDG-Ink4a tumors
Tumor Ki67+ Tregs (% of CD4+)
	Day 6
P	RT	RT+Conc.IT	RT+Adj.IT
22.4	19.9	36.7	15.2
18.3	34	42.4	22.4
19.4	38.9	39.7	21.5
31.3	19.6	33.9	22.7
18.6	33.6	21.7	18.9
	25.4	29.5	28.3
	20.3	38.4	22.6
		31.9	20
		31.3	35.8

## Sheet: Ext. Data Fig. 5b
Extended Data Fig. 5b, Quantification of Tregs in LN of PDG-Ink4a tumor bearing mice
Tregs in LN of PDG-Ink4a tumor bearing mice (% of CD45+)
	Day 6			Day 12
P	RT	RT+Conc.IT	RT+Adj.IT	RT	RT+Conc.IT	RT+Adj.IT
2.77	2.2	3.02	2.21	3.98	6.29	3.82
2.8	3.77	2.79	4.68	4.44	4.57	3.98
2.55	2.98	4.29	2.7	4.05	4.54	4.46
2.97	3.73	3.84	2.59	3.26	4.89	4.23
	3.53	4.58	2.36	2.78	3.73	5.5
	3.44	4.72	3.86	4.58		5.62
	3.66	4.56	3.39	3.4
	3.67	3.71	3.69
	3.63	4.87	3.24
		3.69

## Sheet: Ext. Data Fig. 5c
Extended Data Fig. 5b, Quantification of Tregs in blood of PDG-Ink4a tumor bearing mice
Tregs in blood of PDG-Ink4a tumor bearing mice (% of CD45+)
	Day 6			Day 12
P	d6 RT	d6 Concurrent	d6 Adjuvant	d12 RT	d12 Concurrent	d12 Adjuvant
0.18	0.53	0.85	0.75	0.44	1.1	0.26
0.13	0.86	0.54	0.71	0.25	0.37	0.27
0.17	0.83	1.31	0.8	0.23	0.75	0.61
0.32	0.00541	0.46	1.08	0.36	0.47	0.62
	0.2	0.38	0.16	0.61	0.074	0.8
	0.15	0.18	0	1.08	0.48	0.77
	0.44	0.68	0.36	0.52	0.41	0.00244
	0.27	0.32	0.3	0.39	0.14	0.84
		0.56	0.64	1.52	0.77	0.3
			0.65	0.24	0.39	0.18
				0.36
				0.58
				0.17

## Sheet: Ext. Data Fig. 5d
Extended Data Fig. 5d, Quantification of Tregs in PDG-p53 tumors
Tregs in PDG--p53 tumors (% of CD45+)
	Day 6			Day 12
P	RT	RT+Conc.IT	RT+Adj.IT	RT	RT+Conc.IT	RT+Adj.IT
20.4	33.5	31.2	15.2	29.2	23.3	27.6
19.3	32.1	27.7	6.76	34.3	15.4	21.6
23.6	9.57	49.7	42.4	29.8	48.1	50.6
22.9	29.9	31.4	22	23.3	48.2	31.7
	13.5	31.3	21.2	45.1	49.4	47.9
	15.7	46.2	12.6	23.9	32.6
	26.4	46.8	24.2	24.1	25.7
	20.3	18.5			63.5
					20.5

## Sheet: Ext. Data Fig. 5e
Extended Data Fig. 5b, Quantification of Tregs in LN of PDG-p53 tumor bearing mice
Tregs in LN of PDG-p53 tumor bearing mice (% of CD45+)
Day 6			Day 12
RT	RT+Conc.IT	RT+Adj.IT	RT	RT+Conc.IT	RT+Adj.IT
2.43	3.03	3.22	2.94	2.38	3.01
4.42	4.58	3.84	5.18	3.09	2.05
5.17	3.44	3.72		1.53	4.39
5.46	3.96	2.52		3.29
1.79

## Sheet: Ext. Data Fig. 5g
Extended Data Fig. 5g, Heatmap depicting the mean fluorescence intensity of markers of CD4+ T cell subpopulations identified in day 6 RT+Conc.IT and RT+Adj.iT PDG-Ink4a tumors
	Mean Fluorescence Intensity (MFI) of CD4+ T cells at day 6 post therapy
	CD4	FOXP3	Ki67	GrzA	GrzB	IFNy	PD1	CD44	CD69
Pop 0	654	556	364	315	365	387	300	452	356
Pop 1	561	312	277	304	296	288	251	299	260
Pop 2	563	629	589	453	350	399	300	355	299
Pop 3	478	280	250	470	630	252	230	263	254

## Sheet: Ext. Data Fig. 5j
Extended Data Fig. 5j, Heatmap depicting the mean fluorescence intensity of markers of CD4+ T cell subpopulations identified in day 12 RT+Conc.IT and RT+Adj.iT PDG-Ink4a tumors
	Mean Fluorescence Intensity (MFI) of CD4+ T cells at day 12 post therapy
	CD4	FOXP3	Ki67	GrzA	GrzB	IFNy	PD1	CD44	CD69
Pop 0	635	593	372	275	352	292	296	368	361
Pop 1	613	361	357.5	255	353	265	351	357.5	349
Pop 2	581	288	291	243	298	254	254	311	282
Pop 3	575.5	571	300	250	275	261	254	306	282.5

## Sheet: Ext. Data Fig. 5l
Extended Data Fig. 5l, Distribution of CD4+ T cell subpopulations in RT+Conc.IT and RT+Adj.IT PDG-Ink4a tumors at day 6 post therapy
	Distribution of CD4+ T cell populations (% of total CD4+ T cells)
	Pop 0				Pop 1				Pop 2				Pop 3
RT + Conc. IT	2.23214	4.24107	0.803571	5.3125	97.0536	84.5536	93.6161	94.6429	0.714286	8.70536	0.803571	0.0446429	0	2.5	4.77679	0
RT + Adj. IT	3.03571	4.19643	8.48214	0.627353	90.4018	95.625	91.2946	95.2321	0.803571	0.133929	0.223214	3.13676	5.75893	0.0446429	0	1.00376

## Sheet: Ext. Data Fig. 5m
Extended Data Fig. 5m, Distribution of CD4+ T cell subpopulations in RT+Conc.IT and RT+Adj.IT PDG-Ink4a tumors at day 12 post therapy
	Distribution of CD4+ T cell populations (% of total CD4+ T cells)
	Pop 0							Pop 1							Pop 2							Pop 3
RT + Conc. IT	13.345	10.6234	10.9745	11.2379	12.3793	16.0368		14.3318	14.8744	15.4169	15.9595	16.5021	17.0446		17.4203	17.9002	18.3802	18.8601	19.3401	19.8201	20.3	20.78	21.26	21.7399	22.2199	22.6998	23.1798
RT + Adj. IT	8.66873	10.2722	12.4671	16.0667	13.9596	0.702371	5.53117	5.80116	4.83474	3.86832	2.9019	1.93548	0.96906	0.00264047	-0.963779	-1.9302	-2.89662	-3.86304	-4.82946	-5.79588	-6.7623	-7.72872	-8.69514	-9.66156	-10.628	-11.5944	-12.5608	-13.5272
