# Supplementary material for: CD103+ regulatory T cells underlie resistance to radio-immunotherapy and impair CD8+ T cell activation in glioblastoma
Source: Nat Cancer. 2023 Apr 20;4(5):665–81. doi: 10.1038/s43018-023-00547-6 (PMC10212765; doi:10.1038/s43018-023-00547-6)
Supplement: Source Data Extended Data Fig./Table 6 — Statistical source data. [file 43018_2023_547_MOESM14_ESM.xlsx]

## Sheet: Ext. Data Fig. 6b
Extended Data Fig. 6b, Normalized expression of indicated genes
		RT	RT+Conc.IT
		CD25+	CD25+	CD103+
	Klrg1	3502.6	2573.48	141.621
		2363.25	6951.08	234.348
		3095.99	4720.76	205.852
	IL-4	195.455	98.1373	2.24084
		7.99477	13.8436	6.32151
		0	40.1863	11.9127
	IL-5	276.624	565.166	0
		276.619	24.523	15.3522
		409.2	40.6378	3.33556
	Flt3	139.611	7.88603	121.902
		27.1822	0.395532	72.6974
		32.2136	28.898	9.53017
	Cyp27a1	16.2338	0	17.9268
		0	0	30.253
		0	0	10.4832
	Pltp	20.1299	0	442.791
		190.275	25.3141	337.298
		854.096	13.5459	488.898
	Lifr	0	0	1.79268
		67.156	0	17.1584
		0	0	0.476508

## Sheet: Ext. Data Fig. 6c
Extended Data Fig. 6c, Treg suppression assay (spleen)
	Unstim	Mono Stim	1:1 CD25- Spleen	1:1 CD25+ Spleen	1:1 CD103+ Spleen	1:2 CD25- Spleen	1:2 CD25+ Spleen	1:2 CD103+ Spleen
CD39 (% of CD8+)	1.15125	0.7	1.1	0.72	1.5	0.645	0.81	0.18
	0.58	0.34	0.5075	0.313333	0.57	0.2	0.376667	0.42
	0.6	1.03333	1.89333	2.23		1.15333	1.36	0.49
	0.453333	0.433333	5.06667			4.41	2.1425	2.95
	1.97667	3.01667	7.39333			5.79667	3.925	5.95
	3.88333	3.51667
	1.47667	2.94
	Unstim	Mono Stim	1:1 CD25- Spleen	1:1 CD25+ Spleen	1:1 CD103+ Spleen	1:2 CD25- Spleen	1:2 CD25+ Spleen	1:2 CD103+ Spleen
Ki67 (% of CD8+)	2.97625	2.71125	2.205	2.28667	2.14	3.3875	2.53	2.4
	5.81667	4.33333	2.3175	2.18	1.92	2.1375	1.35667	1.89
	3.92333	4.90667	5.82333	6.78		5.14	6.23	3.6
	6.73	5.07	4.56667			4.91667	6.785	6.52
	3.55333	5.41667	4.80333			5.2	6.225	7.95
	9.17333	7.14667
	4.29	5.27333
	Unstim	Mono Stim	1:1 CD25- Spleen	1:1 CD25+ Spleen	1:1 CD103+ Spleen	1:2 CD25- Spleen	1:2 CD25+ Spleen	1:2 CD103+ Spleen
IFNy (% of CD8+)	0.5025	0.79375	0.2575	0.556667	1.28	0.9925	0.963333	0.74
	1.82667	1.32667	0.8725	0.933333	0.57	0.9825	0.806667	1.68
	0.586667	0.936667	0.643333	0.84		1.22	1.02	0.78
	1.63333	1.75667	0.95			1.21667	1.52	1.4
	1.83	2.04333	2.57			2.72667	2.005	1.43
	1.00333	2.49667
	1.47333	3.50667
	Unstim	Mono Stim	1:1 CD25- Spleen	1:1 CD25+ Spleen	1:1 CD103+ Spleen	1:2 CD25- Spleen	1:2 CD25+ Spleen	1:2 CD103+ Spleen
GrzA (% of CD8+)	0.3975	0.34	0.075	0.576667	1.07	0.365	0.276667	0.37
	1.86	1.24	1.2725	1.08667	0.96	1.5925	0.973333	1.47
	0.746667	1.66	1.09667	1.21		1.75	1.81	1.17
	0.643333	1.14667	2.75			2.45667	2.1	2.17
	1.40333	2.13333	1.83333			1.65333	1.175	1.35
	2.04	1.85667
	2.98667	2.2
	Unstim	Mono Stim	1:1 CD25- Spleen	1:1 CD25+ Spleen	1:1 CD103+ Spleen	1:2 CD25- Spleen	1:2 CD25+ Spleen	1:2 CD103+ Spleen
GrzB (% of CD8+)	0.2425	0.42125	0.295	0.236667	0.86	0.77	0.353333	0.55
	1.34667	2.28333	1.9125	0.926667	1.15	1.58	0.926667	1.05
	1.04	3.1		2.6		1.33667	3.4	3.01
	2.10667	4.64333	1.87			0.626667	1.075	1.24
	0.48	2.69	0.633333			3.39	1.755	1.27
	0.39	2.85333	2.98667
	0.616667	6.21667
