# Supplementary material for: CD103+ regulatory T cells underlie resistance to radio-immunotherapy and impair CD8+ T cell activation in glioblastoma
Source: Nat Cancer. 2023 Apr 20;4(5):665–81. doi: 10.1038/s43018-023-00547-6 (PMC10212765; doi:10.1038/s43018-023-00547-6)
Supplement: Source Data Extended Data Fig./Table 7 — Statistical source data. [file 43018_2023_547_MOESM15_ESM.xlsx]

## Sheet: Ext. Data Fig. 7b
Extended Data Fig. 7b, Quantification of CD25+ Tregs in blood of PDG-Ink4a tumor bearing mice
Blood CD25+ Tregs (% of CD45+)
RT	RT+aCD25	RT+Conc.IT	RT+Conc.IT+aCD25
0.05	0	0.18	0
0.053	0	0.17	0.00228
0.025	0	0.069	0.00102
0.028	0	0.11	0.00108
0.026	0.0022	0.01	0
		0.1	0.00181
			0.00305
			0
			0.00333

## Sheet: Ext. Data Fig. 7c
Extended Data Fig. 7c, Quantification of FOXP3+ Tregs in blood of PDG-Ink4a tumor bearing mice
Blood FOXP3+ Tregs (% of CD45+)
RT	RT+aCD25	RT+Conc.IT	RT+Conc.IT+aCD25
0.39	0.094	1.73	0.25
0.29	0.15	1.24	0.43
0.32	0.13	0.66	0.61
0.3	0.13	0.83	0.58
0.41	0.32	0.16	0.42
0.53		0.63	0.38
0.86		0.85	0.27
0.83		0.54	0.24
0.00541		1.31	0.29
0.2		0.46
0.15		0.38
0.44		0.18
0.27		0.68
		0.32
		0.56

## Sheet: Ext. Data Fig. 7d
Extended Data Fig. 7d, Quantification of CD25+ Tregs in PDG-Ink4a tumors
Tumor CD25+ Tregs (% of CD45+)
RT	RT+aCD25	RT+Conc.IT	RT+Conc.IT+aCD25
1.75	0.02	2.2	0.23
1.45	0.03	4.14	0.15
1.44	0.066	1.72	0.64
0.78	0.073	4.81	0.57
0.55		0.96	0.53
		2.24	0.51
			0.27

## Sheet: Ext. Data Fig. 7e
Extended Data Fig. 7e, Quantification of FOXP3+ Tregs in PDG-Ink4a tumors
Tumor FOXP3+ Tregs (% of CD45+)
RT	RT+aCD25	RT+Conc.IT	RT+Conc.IT+aCD25
2.8	0.53	3.1	1.4
2.42	0.9	6.22	0.99
1.92	0.66	2.68	2.29
1.93	0.64	8.24	2.61
0.83		1.97	1.88
1.19		3.32	2.61
4.36		5.14	1.62
5.89		6.66
3.41		3.71
2.5		5.98
4.18		7.38
4.19		0.92
1.89		0.18
4.32		8.43
2.87
1.45

## Sheet: Ext. Data Fig. 7f
Extended Data Fig. 7f, Quantification of CD25+ Tregs in LN of PDG-Ink4a tumor bearing mice
LN CD25+ Tregs (% of CD45+)
RT	RT+aCD25	RT+Conc.IT	RT+Conc.IT+aCD25
1.89	0.018	1.43	0.21
1.61	0.00823	0.92	0.16
2.17	0	0.88	0.13
2.45	0.15	1.02	0.29
3.17		0.97	0.35
		2.77	0.28
			0.18

## Sheet: Ext. Data Fig. 7g
Extended Data Fig. 7g, Quantification of FOXP3+ Tregs in LN of PDG-Ink4a tumor bearing mice
LN FOXP3+ Tregs (% of CD45+)
RT	RT+aCD25	RT+Conc.IT	RT+Conc.IT+aCD25
4.35	1.73	5.94	2.87
4.48	1.7	3.32	3.04
3.48	0	3.62	1.21
4.01	0.41	3.8	2.92
3.62		3.56	2.81
3.98		3.43	2.9
4.44		6.29	2.16
4.05		4.57
3.26		4.54
2.78		4.89
4.58		3.73
3.4

## Sheet: Ext. Data Fig. 7h
Extended Data Fig. 7h, Quantification of CD25+ CD4+ T cells in PDG-Ink4a tumors
Tumor CD4+CD25+FOXP3- T cells (% of CD45+)
RT	RT+aCD25	RT+Conc.IT	RT+Conc.IT+aCD25
0.84	0.071	0.59	0.32
0.35	0.19	0.89	0.15
0.54	0.11	0.4	0.88
0.36	0.055	0.61	0.9
0.099		0.72	0.56
		0.95	0.47
			0.21

## Sheet: Ext. Data Fig. 7i
Extended Data Fig. 7i, Quantification of CD25+ CD8+ T cells in PDG-Ink4a tumors
Tumor CD8+CD25+ (% of CD45+)
RT	RT+aCD25	RT+Conc.IT	RT+Conc.IT+aCD25
0.12	0.054	0.27	0.093
0.074	0.056	0.2	0.044
0.011	0.02	0.071	0.24
0.02	0.024	0.078	0.27
0.019		0.082	0.22
		0.087	0.59
			0.12

## Sheet: Ext. Data Fig. 7j
Extended Data Fig. 7j, Quantification of CD103+ Tregs in PDG-Ink4a tumors
Tumor CD103+ Tregs (% of FOXP3+ Tregs)
RT	RT+aCD25	RT+Conc.IT	RT+Conc.IT+aCD25
14.8	19.4	46.2	30.2
17.7	26.8	51.1	21.6
23	27.3	44.1	35.9
30	25.4	53.9	25.9
24.2		58.6	53.9
25.6		54.4	29.8
32.8		49.1	36
16		21.8
		28.4
