# Supplementary material for: CD103+ regulatory T cells underlie resistance to radio-immunotherapy and impair CD8+ T cell activation in glioblastoma
Source: Nat Cancer. 2023 Apr 20;4(5):665–81. doi: 10.1038/s43018-023-00547-6 (PMC10212765; doi:10.1038/s43018-023-00547-6)
Supplement: Source Data Extended Data Fig./Table 8 — Statistical source data. [file 43018_2023_547_MOESM16_ESM.xlsx]

## Sheet: Ext. Data Fig. 8a
Extended Data Fig. 8a, CD4+ T cell quantification in PDG-Ink4a tumors
Tumor CD4+FOXP3- T cells (% of CD45+)
RT	RT+aCD25	RT+Conc.IT	RT+Conc.IT+aCD25
3.17	3.71	4.95	8.14
5.15	6.38	8.28	9.47
3.44	9.63	3.54	5.31
3.92	8.62	9.41	7.21
3.01		4.49	14.6
		5.05	5.98
			14.3

## Sheet: Ext. Data Fig. 8b
Extended Data Fig. 8b, CD4+ T cell / Treg ratio in PDG-Ink4a tumors
Ratio tumor CD4+FOXP3-/CD4+FOXP3+
RT	RT+aCD25	RT+Conc.IT	RT+Conc.IT+aCD25
1.68011	6.34559	1.70055	3.25532
2.73783	12.5169	1.36256	6.99194
4.02525	23.679	1.40436	4.15707
1.44584	12.3529	1.15551	7.05645
1.26376		2.55357	6.23913
		1.59221	4.64
			7.47458

## Sheet: Ext. Data Fig. 8d
Extended Data Fig. 8d, Heatmap depicting the mean fluorescence intensity of markers of CD4+ T cell subpopulations identified in day 12 RT, RT+aCD25, RT+Conc.IT and RT+Conc.IT+aCD25 PDG-Ink4a tumors
	Mean Fluorescence Intensity (MFI) of CD4+ T cells at day 12 post therapy
	KLRG1	CD103	CD25	Ki67	CD39	CD69	CD44	CD62L	PD1	GrzA	GrzB
Pop 0	379	356	399	441	617	633	798	406	475	452	505
Pop 1	381	367	390	435	466	438	668	403	410	435	478
Pop 2	377	376	387	427	424	408	612	807	387	434	467
Pop 3	383	371	791	471	699	571	804	417	493.5	462	542
Pop 4	375	339	399	457	496	432	831	396	448	724	528
Pop 5	354	303.5	470	465	901.5	596	957	414	717.5	497	608
Pop 6	369	358	388	465	709	637	910	416	741	467	529

## Sheet: Ext. Data Fig. 8f
Extended Data Fig. 8f, Quantification of NK cells in PDG-Ink4a tumors
Tumor NK cells (% of CD45+)
RT	RT+aCD25	RT+Conc.IT	RT+Conc.IT+aCD25
10	16.6	3.52	14.1
11.5	33.7	3.88	11.2
4.83	12.8	6.78	8.97
8.72	12.5	4.15	8.94
2.91		2.15	1.82
		3.44	14.7
		1.29	7.63

## Sheet: Ext. Data Fig. 8h
Extended Data Fig. 8h, Survival curve Treg depletion in PDG-Ink4a tumors
Days	Cont (n=6)	aCD25 (n=5)	RT (n=6)	RT+aCD25 (n=9)
6	1
5	1
10	1
7	1
7	1
7	1
17		1
9		1
5		1
4		1
12		1
21			1
24			1
26			1
25			1
67			1
27			1
21				1
24				1
25				1
24				1
20				1
24				1
28				1
29				1
25				1
0 = alive
1 = dead

## Sheet: Ext. Data Fig. 8i
Extended Data Fig. 8i, Survival curve aCTLA-4 treatment in PDG-Ink4a tumors
Days	aCTLA4 (n=4)	RT (n=15)	RT+CTLA-4 (n=6)	RT+CTLA-4+aCD25 (n=7)	RT+Conc.IT (n=8)
4	1
9	1
7	1
6	1
30		1
27		1
27		1
30		1
26		1
27		1
26		1
26		1
29		1
35		1
31		1
45		1
45		1
32		1
26		1
28			1
31			1
37			1
27			1
27			1
21			1
80				0
25				1
31				1
40				1
25				1
29				1
29				1
37					1
27					1
27					1
37					1
33					1
31					1
29					1
25					1
0 = alive
1 = dead

## Sheet: Ext. Data Fig. 8j
Extended Data Fig. 8j, CD8 depletion in blood of PDG-Ink4a tumor bearing mice
	CD8+ (% of CD45+)
	RT+Conc.IT+IgG					RT+Conc.IT+aCD8
	Mouse 1	Mouse 2	Mouse 3	Mouse 4	Mouse 5	Mouse 1	Mouse 2	Mouse 3	Mouse 4	Mouse 5	Mouse 6
Pre Tx	9.69	12.7	9.86	8.28	10.8	9.45	10.2	10.3	10.1	5.96	10.5
Day 6-7	8.2	10.1	10.6	7.39	7.95	0.00307	0	0	0	0	0

## Sheet: Ext. Data Fig. 8k
Extended Data Fig. 8k, Survival curve CD8 depletion in PDG-Ink4a tumors
Days	RT+Conc.IT (n=5)	RT+Conc.IT+aCD8 (n=6)
37	1
27	1
27	1
37	1
33	1
29		1
26		1
22		1
28		1
31		1
23		1
0 = alive
1 = dead
